# Supplementary material for: Geometrical variations of two manganese(II) complexes with closely related quinoline-based tripodal ligands
Source: Acta Crystallogr E Crystallogr Commun. 2021 Sep 28;77(Pt 10):982–8. doi: 10.1107/S2056989021009786 (PMC8491528; doi:10.1107/S2056989021009786)
Supplement: Supplementary file 1 [file e-77-00982-sup1.cif]

##############################################################################
#                                                                            #
# This CIF contains the data in a paper accepted for publication in          #
# Acta Crystallographica Section E. It conforms to the requirements of       #
# Notes for Authors for Acta Crystallographica Section E, and has been       #
# peer reviewed under the auspices of the IUCr Commission on Journals.       #
#                                                                            #
# Full details of the Crystallographic Information File format               #
# are given in the paper "The Crystallographic Information File (CIF):       #
# a New Standard Archive File for Crystallography" by S. R. Hall, F. H.      #
# Allen and I. D. Brown [Acta Cryst. (1991), A47, 655-685].                  #
#                                                                            #
# The current version of the core CIF dictionary is obtainable from          #
# ftp://ftp.iucr.org/pub/cif_core.dic.                                       #
#                                                                            #
# Software is freely available for graphical display of the structure(s)     #
# in this CIF. For information consult the CIF software page                 #
# http://www.iucr.org/resources/cif/software.                                #
#                                                                            #
# This file may be used for bona fide research purposes within the           #
# scientific community so long as proper attribution is given to the journal # 
# article from which it was obtained.                                        #
#                                                                            #
##############################################################################
data_1
_audit_creation_method
;
Olex2 1.2
(compiled 2018.05.29 svn.r3508 for OlexSys, GUI svn.r5506)
;
_journal_data_validation_number     ?
_journal_date_recd_electronic     2021-08-03
_journal_date_accepted     2021-09-20
_journal_name_full     'Acta Crystallographica, Section E'
_journal_year     2021
_journal_volume     77
_journal_issue     10
_journal_page_first     0
_journal_page_last     0
_journal_paper_category     GM
_journal_paper_doi     10.1107/S2056989021009786
_journal_coeditor_code     ZL5024
_publ_contact_author_name     'Steven T. Frey'
_publ_contact_author_address
;
Department of Chemistry, Skidmore College, 815 North Broadway, Saratoga Springs,
NY 12866,
USA
;
_publ_contact_author_email     'sfrey@skidmore.edu'
_publ_contact_author_fax     '518-580-5139'
_publ_contact_author_phone     '518-580-5124'
_publ_section_title
;
Geometrical variations of two manganese(II) complexes with closely related
quinoline-based tripodal ligands
;
_publ_section_title_footnote     .
loop_
    _publ_author_name
    _publ_author_footnote
    _publ_author_address
    'Frey, Steven T.' .
;
Department of Chemistry, Skidmore College, 815 North Broadway, Saratoga Springs,
NY 12866,
USA
;
    'Ballot, Jasper G.' .
;
Department of Chemistry, Skidmore College, 815 North Broadway, Saratoga Springs,
NY 12866,
USA
;
    'Hands, Allison' .
;
Department of Chemistry, Skidmore College, 815 North Broadway, Saratoga Springs,
NY 12866,
USA
;
    'Cirka, Haley A.' .
;
Department of Chemistry, Skidmore College, 815 North Broadway, Saratoga Springs,
NY 12866,
USA
;
    'Rinaolo, Katheryn C.' .
;
Department of Chemistry, Skidmore College, 815 North Broadway, Saratoga Springs,
NY 12866,
USA
;
    'Phalkun, Nich N.' .
;
Department of Chemistry, Skidmore College, 815 North Broadway, Saratoga Springs,
NY 12866,
USA
;
    'Kaur, Manpreet' .
;
Department of Chemistry, Keene State College, 229 Main Street, Keene, NH
03435-2001,
USA
;
    'Jasinski, Jerry P.'
;
Submitted posthumously.
;
;
Department of Chemistry, Keene State College, 229 Main Street, Keene, NH
03435-2001,
USA
;
_publ_section_synopsis
;
The crystal structures of two manganese(II) complexes have been determined. The
manganese(II) centers of each structure are six-coordinate with a distorted
octahedral geometry. Although the bis(quinolin-2-ylmethyl)ethanamine ligands
differ only by a methyl group, the structure of one complex is dimeric with
bridging acetate ligands and exhibits a <i>trans</i> coordination and
coplanarity of the quinolyl moieties, while the second complex is monomeric
with a <i>cis</i> coordination of the quinolyl groups.
;
_chemical_name_systematic
;\
Di-\m-acetato-\k^4^<i>O</i>:<i>O</i>'-bis{[2-methoxy-<i>N</i>,<i>N</i>-\
bis(quinolin-2-ylmethyl)ethanamine-\k^4^<i>N</i>,<i>N</i>',<i>N</i>'',\
<i>O</i>]manganese(II)} bis(tetraphenylborate) dichloromethane 1.45-solvate
;
_chemical_name_common     ?
_chemical_formula_moiety
                         'C50 H52 Mn2 N6 O6 2+, 2(C24 H20 B -), 1.45(C1 H2 Cl2)'
_chemical_formula_sum     'C99.45 H94.90 B2 Cl2.90 Mn2 N6 O6'
_chemical_formula_iupac
                 '[Mn2 (C2 H3 O2)2 (C23 H23 N3 O1)2] (C24 H20 B), 1.45C1 H2 Cl2'
_chemical_formula_weight     1704.59
_chemical_melting_point     ?
_space_group_crystal_system     triclinic
_space_group_name_H-M_alt     'P -1'
_space_group_name_Hall     '-P 1'
loop_
    _space_group_symop_operation_xyz
    'x, y, z'
    '-x, -y, -z'
_cell_length_a     11.6553(5)
_cell_length_b     13.6846(7)
_cell_length_c     16.1109(6)
_cell_angle_alpha     96.842(4)
_cell_angle_beta     105.959(3)
_cell_angle_gamma     111.907(4)
_cell_volume     2220.29(18)
_cell_formula_units_Z     1
_cell_measurement_reflns_used     6992
_cell_measurement_theta_min     3.0980
_cell_measurement_theta_max     31.9280
_cell_measurement_temperature     173(2)
_exptl_crystal_description     prism
_exptl_crystal_colour     'clear colourless'
_exptl_crystal_size_max     0.32
_exptl_crystal_size_mid     0.26
_exptl_crystal_size_min     0.18
_exptl_crystal_density_diffrn     1.275
_exptl_crystal_density_meas     ?
_exptl_crystal_density_method     ?
_exptl_crystal_F_000     891
_exptl_absorpt_coefficient_mu     0.430
_exptl_absorpt_correction_type     multi-scan
_exptl_absorpt_process_details
;
(CrysAlisPro; Rigaku OD, 2019)
;
_exptl_absorpt_correction_T_min     0.81888
_exptl_absorpt_correction_T_max     1.00000
_diffrn_ambient_temperature     173(2)
_diffrn_source     'fine-focus sealed X-ray tube'
_diffrn_radiation_type     MoK\a
_diffrn_radiation_wavelength     0.71073
_diffrn_measurement_device_type     'Rigaku Oxford Diffraction Gemini Eos'
_diffrn_measurement_method     '\w scans'
_diffrn_detector_area_resol_mean     16.0416
_diffrn_reflns_number     27481
_diffrn_reflns_av_R_equivalents     0.0268
_diffrn_reflns_av_unetI/netI     0.0468
_diffrn_reflns_theta_min     2.562
_diffrn_reflns_theta_max     32.813
_diffrn_reflns_theta_full     25.242
_diffrn_measured_fraction_theta_max     0.891
_diffrn_measured_fraction_theta_full     0.999
_diffrn_reflns_limit_h_min     -17
_diffrn_reflns_limit_h_max     14
_diffrn_reflns_limit_k_min     -20
_diffrn_reflns_limit_k_max     19
_diffrn_reflns_limit_l_min     -23
_diffrn_reflns_limit_l_max     23
_refine_special_details     ?
_reflns_number_total     14664
_reflns_number_gt     10475
_reflns_threshold_expression     'I > 2\s(I)'
_refine_ls_structure_factor_coef     Fsqd
_refine_ls_matrix_type     full
_refine_ls_R_factor_all     0.0838
_refine_ls_R_factor_gt     0.0535
_refine_ls_wR_factor_gt     0.1251
_refine_ls_wR_factor_ref     0.1448
_refine_ls_goodness_of_fit_ref     1.021
_refine_ls_restrained_S_all     1.031
_refine_ls_number_reflns     14664
_refine_ls_number_parameters     600
_refine_ls_number_restraints     141
_refine_ls_hydrogen_treatment     constr
_refine_ls_weighting_scheme     calc
_refine_ls_weighting_details
              'w=1/[\s^2^(Fo^2^)+(0.0585P)^2^+0.9487P] where P=(Fo^2^+2Fc^2^)/3'
_atom_sites_solution_hydrogens     geom
_atom_sites_solution_primary     dual
_atom_sites_solution_secondary     ?
_refine_ls_shift/su_max     0.001
_refine_ls_shift/su_mean     0.000
_refine_diff_density_max     0.980
_refine_diff_density_min     -0.382
_refine_ls_extinction_method     none
_refine_ls_extinction_coef     .
loop_
    _atom_type_symbol
    _atom_type_description
    _atom_type_scat_dispersion_real
    _atom_type_scat_dispersion_imag
    _atom_type_scat_source
    'C' 'C' 0.0033 0.0016
                         'International Tables Vol C Tables 4.2.6.8 and 6.1.1.4'
    'H' 'H' 0.0000 0.0000
                         'International Tables Vol C Tables 4.2.6.8 and 6.1.1.4'
    'B' 'B' 0.0013 0.0007
                         'International Tables Vol C Tables 4.2.6.8 and 6.1.1.4'
    'Mn' 'Mn' 0.3368 0.7283
                         'International Tables Vol C Tables 4.2.6.8 and 6.1.1.4'
    'N' 'N' 0.0061 0.0033
                         'International Tables Vol C Tables 4.2.6.8 and 6.1.1.4'
    'O' 'O' 0.0106 0.0060
                         'International Tables Vol C Tables 4.2.6.8 and 6.1.1.4'
    'Cl' 'Cl' 0.1484 0.1585
                         'International Tables Vol C Tables 4.2.6.8 and 6.1.1.4'
_computing_data_collection
;
CrysAlisPro (Rigaku OD, 2019)
;
_computing_cell_refinement
;
CrysAlisPro (Rigaku OD, 2019)
;
_computing_data_reduction
;
CrysAlisPro (Rigaku OD, 2019)
;
_computing_structure_solution
;
ShelXT (Sheldrick, 2015a)
;
_computing_structure_refinement
;
ShelXL (Sheldrick, 2015b)
;
_computing_molecular_graphics
;
<i>OLEX2</i> (Dolomanov <i>et al.</i>,  2009)
;
_computing_publication_material
;
<i>OLEX2</i> (Dolomanov <i>et al.</i>,  2009)
;
loop_
    _atom_site_type_symbol
    _atom_site_label
    _atom_site_fract_x
    _atom_site_fract_y
    _atom_site_fract_z
    _atom_site_U_iso_or_equiv
    _atom_site_adp_type
    _atom_site_calc_flag
    _atom_site_occupancy
    _atom_site_disorder_assembly
    _atom_site_disorder_group
    C C50 0.2765(8) 0.1499(8) 0.2170(7) 0.087(2) Uani d 0.401(3) A 1
    H H50A 0.310430 0.093680 0.222114 0.104 Uiso calc 0.401(3) A 1
    H H50B 0.314159 0.193635 0.178427 0.104 Uiso calc 0.401(3) A 1
    Cl Cl1 0.1035(4) 0.0871(4) 0.1687(4) 0.0912(13) Uani d 0.401(3) A 1
    Cl Cl2 0.3236(2) 0.2312(2) 0.31916(15) 0.0994(10) Uani d 0.401(3) A 1
    C C50B 0.1821(13) 0.0765(17) 0.2361(13) 0.110(3) Uani d 0.234(4) B 2
    H H50C 0.161913 0.089629 0.291088 0.132 Uiso calc 0.234(4) B 2
    H H50D 0.149835 -0.003348 0.217034 0.132 Uiso calc 0.234(4) B 2
    Cl Cl1B 0.0714(8) 0.1029(7) 0.1592(7) 0.106(3) Uani d 0.234(4) B 2
    Cl Cl2B 0.3482(8) 0.1217(5) 0.2742(4) 0.121(2) Uani d 0.234(4) B 2
    C C50C 0.120(3) 0.044(4) 0.210(2) 0.098(4) Uani d 0.091(4) C 3
    H H50E 0.111892 -0.031315 0.202229 0.117 Uiso calc 0.091(4) C 3
    H H50F 0.067467 0.052816 0.246824 0.117 Uiso calc 0.091(4) C 3
    Cl Cl1C 0.0580(17) 0.0658(14) 0.1071(15) 0.121(4) Uani d 0.091(4) C 3
    Cl Cl2C 0.2853(19) 0.1342(16) 0.2661(13) 0.113(3) Uani d 0.091(4) C 3
    Mn Mn1 0.09233(2) 0.45986(2) 0.62585(2) 0.02693(7) Uani d 1 . .
    O O1 0.29639(12) 0.48106(12) 0.71832(8) 0.0371(3) Uani d 1 . .
    O O2 0.18228(14) 0.48215(12) 0.53151(8) 0.0394(3) Uani d 1 . .
    O O3 0.09615(13) 0.54513(13) 0.42244(10) 0.0483(4) Uani d 1 . .
    N N1 0.15837(14) 0.62702(11) 0.72088(9) 0.0278(3) Uani d 1 . .
    N N2 0.05875(14) 0.41899(12) 0.75235(9) 0.0292(3) Uani d 1 . .
    N N3 -0.01211(15) 0.26857(12) 0.59563(10) 0.0328(3) Uani d 1 . .
    C C1 0.22911(16) 0.72862(14) 0.71239(11) 0.0288(3) Uani d 1 . .
    C C2 0.2634(2) 0.73924(17) 0.63578(13) 0.0437(5) Uani d 1 . .
    H H2 0.235771 0.676298 0.589900 0.052 Uiso calc 1 . .
    C C3 0.3360(3) 0.8393(2) 0.62682(17) 0.0581(6) Uani d 1 . .
    H H3 0.359397 0.845201 0.574992 0.070 Uiso calc 1 . .
    C C4 0.3766(3) 0.93357(19) 0.69306(18) 0.0594(6) Uani d 1 . .
    H H4 0.427293 1.002669 0.685928 0.071 Uiso calc 1 . .
    C C5 0.3439(2) 0.92634(17) 0.76695(16) 0.0498(5) Uani d 1 . .
    H H5 0.371590 0.990495 0.811584 0.060 Uiso calc 1 . .
    C C6 0.26878(19) 0.82404(15) 0.77838(12) 0.0353(4) Uani d 1 . .
    C C7 0.2307(2) 0.81229(17) 0.85354(13) 0.0437(5) Uani d 1 . .
    H H7 0.253913 0.874609 0.898758 0.052 Uiso calc 1 . .
    C C8 0.1608(2) 0.71178(17) 0.86105(12) 0.0410(4) Uani d 1 . .
    H H8 0.134139 0.703068 0.911408 0.049 Uiso calc 1 . .
    C C9 0.12753(17) 0.61981(14) 0.79355(11) 0.0292(3) Uani d 1 . .
    C C10 0.04934(19) 0.50950(15) 0.80483(12) 0.0360(4) Uani d 1 . .
    H H10A 0.080307 0.509994 0.868655 0.043 Uiso calc 1 . .
    H H10B -0.044479 0.496451 0.787555 0.043 Uiso calc 1 . .
    C C11 -0.06460(18) 0.32018(15) 0.72553(12) 0.0348(4) Uani d 1 . .
    H H11A -0.140053 0.339350 0.706239 0.042 Uiso calc 1 . .
    H H11B -0.069498 0.288954 0.777493 0.042 Uiso calc 1 . .
    C C12 -0.07526(18) 0.23631(15) 0.65099(13) 0.0356(4) Uani d 1 . .
    C C13 -0.1571(2) 0.12665(18) 0.64192(18) 0.0543(6) Uani d 1 . .
    H H13 -0.196943 0.106657 0.685119 0.065 Uiso calc 1 . .
    C C14 -0.1784(3) 0.0501(2) 0.5708(2) 0.0642(7) Uani d 1 . .
    H H14 -0.234905 -0.023909 0.563105 0.077 Uiso calc 1 . .
    C C15 -0.1173(2) 0.08009(18) 0.50898(16) 0.0498(5) Uani d 1 . .
    C C16 -0.1365(3) 0.0053(2) 0.43211(19) 0.0667(8) Uani d 1 . .
    H H16 -0.194530 -0.069156 0.420691 0.080 Uiso calc 1 . .
    C C17 -0.0738(3) 0.0384(2) 0.37522(18) 0.0708(8) Uani d 1 . .
    H H17 -0.089249 -0.012700 0.323412 0.085 Uiso calc 1 . .
    C C18 0.0142(3) 0.1473(2) 0.39118(16) 0.0658(7) Uani d 1 . .
    H H18 0.058621 0.169348 0.350618 0.079 Uiso calc 1 . .
    C C19 0.0365(2) 0.2227(2) 0.46546(14) 0.0505(5) Uani d 1 . .
    H H19 0.097415 0.296177 0.476515 0.061 Uiso calc 1 . .
    C C20 -0.03004(19) 0.19127(16) 0.52453(13) 0.0383(4) Uani d 1 . .
    C C21 0.16945(19) 0.39647(18) 0.80239(13) 0.0405(4) Uani d 1 . .
    H H21A 0.157389 0.323842 0.772881 0.049 Uiso calc 1 . .
    H H21B 0.168339 0.395084 0.863466 0.049 Uiso calc 1 . .
    C C22 0.30084(19) 0.48029(19) 0.80770(12) 0.0425(5) Uani d 1 . .
    H H22A 0.317164 0.552820 0.840554 0.051 Uiso calc 1 . .
    H H22B 0.372491 0.461419 0.839134 0.051 Uiso calc 1 . .
    C C23 0.41726(19) 0.5603(2) 0.71646(16) 0.0505(5) Uani d 1 . .
    H H23A 0.412101 0.558094 0.654474 0.076 Uiso calc 1 . .
    H H23B 0.490552 0.544134 0.747434 0.076 Uiso calc 1 . .
    H H23C 0.431810 0.632837 0.746210 0.076 Uiso calc 1 . .
    C C24 0.17232(17) 0.50770(15) 0.45824(11) 0.0306(3) Uani d 1 . .
    C C25 0.2625(3) 0.4928(3) 0.41239(19) 0.0715(8) Uani d 1 . .
    H H25A 0.322654 0.468549 0.450229 0.107 Uiso calc 1 . .
    H H25B 0.313689 0.562083 0.401453 0.107 Uiso calc 1 . .
    H H25C 0.210272 0.438180 0.355498 0.107 Uiso calc 1 . .
    C C26 0.45814(17) 0.73445(16) 0.27058(12) 0.0356(4) Uani d 1 . .
    C C27 0.5447(2) 0.6969(2) 0.32062(14) 0.0482(5) Uani d 1 . .
    H H27 0.576336 0.654627 0.290197 0.058 Uiso calc 1 . .
    C C28 0.5860(2) 0.7196(2) 0.41342(17) 0.0672(8) Uani d 1 . .
    H H28 0.644722 0.692757 0.444992 0.081 Uiso calc 1 . .
    C C29 0.5418(3) 0.7806(3) 0.45937(16) 0.0768(10) Uani d 1 . .
    H H29 0.569183 0.795759 0.522546 0.092 Uiso calc 1 . .
    C C30 0.4580(3) 0.8191(2) 0.41299(16) 0.0661(8) Uani d 1 . .
    H H30 0.427801 0.861977 0.444187 0.079 Uiso calc 1 . .
    C C31 0.4166(2) 0.79596(18) 0.32057(14) 0.0469(5) Uani d 1 . .
    H H31 0.357572 0.823171 0.290088 0.056 Uiso calc 1 . .
    C C32 0.35697(15) 0.56817(14) 0.13074(11) 0.0288(3) Uani d 1 . .
    C C33 0.37922(16) 0.51452(15) 0.06121(11) 0.0314(3) Uani d 1 . .
    H H33 0.425126 0.556420 0.028015 0.038 Uiso calc 1 . .
    C C34 0.33679(17) 0.40263(16) 0.03904(12) 0.0357(4) Uani d 1 . .
    H H34 0.355677 0.369708 -0.007685 0.043 Uiso calc 1 . .
    C C35 0.26734(18) 0.33891(16) 0.08447(13) 0.0386(4) Uani d 1 . .
    H H35 0.238500 0.262297 0.069493 0.046 Uiso calc 1 . .
    C C36 0.24016(18) 0.38826(16) 0.15238(13) 0.0375(4) Uani d 1 . .
    H H36 0.190876 0.345394 0.183505 0.045 Uiso calc 1 . .
    C C37 0.28496(17) 0.49968(15) 0.17444(12) 0.0328(4) Uani d 1 . .
    H H37 0.266206 0.531838 0.221614 0.039 Uiso calc 1 . .
    C C38 0.52340(17) 0.76522(15) 0.12307(12) 0.0326(4) Uani d 1 . .
    C C39 0.4939(2) 0.7860(2) 0.03918(15) 0.0483(5) Uani d 1 . .
    H H39 0.403932 0.760101 0.003011 0.058 Uiso calc 1 . .
    C C40 0.5905(3) 0.8432(2) 0.00576(18) 0.0591(6) Uani d 1 . .
    H H40 0.565407 0.857366 -0.051189 0.071 Uiso calc 1 . .
    C C41 0.7210(3) 0.87880(19) 0.05451(18) 0.0572(7) Uani d 1 . .
    H H41 0.787152 0.918291 0.032243 0.069 Uiso calc 1 . .
    C C42 0.7548(2) 0.85645(18) 0.13635(16) 0.0508(6) Uani d 1 . .
    H H42 0.844994 0.878487 0.170137 0.061 Uiso calc 1 . .
    C C43 0.65782(18) 0.80176(16) 0.17015(14) 0.0394(4) Uani d 1 . .
    H H43 0.684101 0.788790 0.227481 0.047 Uiso calc 1 . .
    C C44 0.27982(17) 0.72875(15) 0.11957(11) 0.0320(4) Uani d 1 . .
    C C45 0.14906(17) 0.65120(15) 0.07830(11) 0.0310(3) Uani d 1 . .
    H H45 0.130892 0.576484 0.071996 0.037 Uiso calc 1 . .
    C C46 0.04444(18) 0.67864(17) 0.04607(12) 0.0362(4) Uani d 1 . .
    H H46 -0.042807 0.623166 0.018670 0.043 Uiso calc 1 . .
    C C47 0.0672(2) 0.78577(19) 0.05386(14) 0.0459(5) Uani d 1 . .
    H H47 -0.003866 0.805218 0.033215 0.055 Uiso calc 1 . .
    C C48 0.1950(2) 0.8647(2) 0.09213(18) 0.0561(6) Uani d 1 . .
    H H48 0.212405 0.939090 0.096583 0.067 Uiso calc 1 . .
    C C49 0.2982(2) 0.83617(18) 0.12416(16) 0.0478(5) Uani d 1 . .
    H H49 0.385157 0.892280 0.150376 0.057 Uiso calc 1 . .
    B B1 0.40542(18) 0.69972(16) 0.16043(13) 0.0297(4) Uani d 1 . .
loop_
    _atom_site_aniso_label
    _atom_site_aniso_U_11
    _atom_site_aniso_U_22
    _atom_site_aniso_U_33
    _atom_site_aniso_U_12
    _atom_site_aniso_U_13
    _atom_site_aniso_U_23
    C50 0.078(3) 0.088(4) 0.095(4) 0.034(3) 0.033(3) 0.019(3)
    Cl1 0.0627(15) 0.0701(19) 0.124(3) 0.0262(11) 0.0198(15) 0.0036(17)
    Cl2 0.0863(15) 0.128(2) 0.0717(14) 0.0313(14) 0.0241(11) 0.0371(13)
    C50B 0.097(5) 0.097(4) 0.112(4) 0.028(4) 0.030(4) 0.006(4)
    Cl1B 0.107(4) 0.061(3) 0.111(4) -0.004(3) 0.032(4) 0.030(3)
    Cl2B 0.107(4) 0.121(3) 0.101(3) 0.037(3) 0.016(3) -0.008(3)
    C50C 0.085(5) 0.082(5) 0.109(5) 0.024(4) 0.029(5) 0.014(4)
    Cl1C 0.106(5) 0.088(5) 0.132(6) 0.016(5) 0.024(5) 0.024(5)
    Cl2C 0.086(5) 0.113(5) 0.106(5) 0.024(4) 0.019(5) 0.007(4)
    Mn1 0.02674(13) 0.03049(14) 0.02112(11) 0.01047(10) 0.00803(9) 0.00420(9)
    O1 0.0261(6) 0.0485(8) 0.0334(6) 0.0143(5) 0.0069(5) 0.0116(6)
    O2 0.0464(8) 0.0493(8) 0.0283(6) 0.0213(6) 0.0187(5) 0.0123(6)
    O3 0.0324(7) 0.0494(9) 0.0538(9) 0.0165(6) 0.0012(6) 0.0164(7)
    N1 0.0311(7) 0.0276(7) 0.0225(6) 0.0118(6) 0.0078(5) 0.0045(5)
    N2 0.0310(7) 0.0294(7) 0.0250(6) 0.0102(6) 0.0100(5) 0.0069(5)
    N3 0.0338(8) 0.0304(7) 0.0296(7) 0.0127(6) 0.0075(6) 0.0024(6)
    C1 0.0307(8) 0.0269(8) 0.0264(7) 0.0117(6) 0.0072(6) 0.0067(6)
    C2 0.0596(13) 0.0352(10) 0.0361(10) 0.0150(9) 0.0228(9) 0.0103(8)
    C3 0.0804(17) 0.0434(13) 0.0549(13) 0.0177(12) 0.0380(13) 0.0223(11)
    C4 0.0716(16) 0.0319(11) 0.0660(16) 0.0092(11) 0.0262(13) 0.0184(11)
    C5 0.0571(13) 0.0289(10) 0.0527(12) 0.0123(9) 0.0136(10) 0.0054(9)
    C6 0.0392(9) 0.0279(9) 0.0327(8) 0.0136(7) 0.0063(7) 0.0033(7)
    C7 0.0601(13) 0.0333(10) 0.0337(9) 0.0199(9) 0.0143(9) -0.0009(8)
    C8 0.0560(12) 0.0396(10) 0.0279(8) 0.0197(9) 0.0184(8) 0.0032(7)
    C9 0.0312(8) 0.0301(8) 0.0247(7) 0.0122(7) 0.0095(6) 0.0039(6)
    C10 0.0430(10) 0.0327(9) 0.0316(8) 0.0103(8) 0.0211(7) 0.0056(7)
    C11 0.0369(9) 0.0313(9) 0.0360(9) 0.0102(7) 0.0182(7) 0.0081(7)
    C12 0.0351(9) 0.0296(9) 0.0405(9) 0.0127(7) 0.0129(7) 0.0077(7)
    C13 0.0598(14) 0.0322(11) 0.0743(16) 0.0143(10) 0.0361(12) 0.0118(10)
    C14 0.0629(16) 0.0303(11) 0.092(2) 0.0108(10) 0.0335(14) 0.0019(12)
    C15 0.0491(12) 0.0364(11) 0.0526(12) 0.0182(9) 0.0080(10) -0.0055(9)
    C16 0.0658(16) 0.0471(14) 0.0671(16) 0.0205(12) 0.0117(13) -0.0178(12)
    C17 0.0785(19) 0.0614(17) 0.0534(15) 0.0309(15) 0.0084(13) -0.0219(13)
    C18 0.0874(19) 0.0707(18) 0.0417(12) 0.0395(15) 0.0241(12) -0.0015(12)
    C19 0.0639(14) 0.0480(13) 0.0367(10) 0.0239(11) 0.0181(10) -0.0008(9)
    C20 0.0375(10) 0.0362(10) 0.0346(9) 0.0178(8) 0.0044(7) -0.0021(7)
    C21 0.0409(10) 0.0527(12) 0.0297(8) 0.0220(9) 0.0089(7) 0.0177(8)
    C22 0.0360(10) 0.0578(13) 0.0275(8) 0.0203(9) 0.0018(7) 0.0101(8)
    C23 0.0256(9) 0.0617(14) 0.0590(13) 0.0137(9) 0.0114(9) 0.0214(11)
    C24 0.0287(8) 0.0337(9) 0.0257(7) 0.0100(7) 0.0099(6) 0.0036(6)
    C25 0.096(2) 0.105(2) 0.0677(16) 0.0679(19) 0.0631(16) 0.0456(16)
    C26 0.0290(8) 0.0346(9) 0.0313(8) 0.0038(7) 0.0086(7) 0.0033(7)
    C27 0.0388(11) 0.0522(13) 0.0375(10) 0.0095(9) 0.0037(8) 0.0105(9)
    C28 0.0485(13) 0.0771(19) 0.0418(12) 0.0015(12) -0.0022(10) 0.0218(12)
    C29 0.0674(17) 0.085(2) 0.0291(11) -0.0109(15) 0.0112(11) 0.0026(12)
    C30 0.0644(16) 0.0672(17) 0.0406(12) -0.0006(13) 0.0277(11) -0.0048(11)
    C31 0.0433(11) 0.0459(12) 0.0386(10) 0.0044(9) 0.0201(8) -0.0006(9)
    C32 0.0227(7) 0.0334(9) 0.0277(7) 0.0117(6) 0.0061(6) 0.0054(6)
    C33 0.0256(8) 0.0365(9) 0.0295(8) 0.0123(7) 0.0083(6) 0.0047(7)
    C34 0.0298(8) 0.0392(10) 0.0343(9) 0.0157(7) 0.0078(7) 0.0000(7)
    C35 0.0327(9) 0.0326(9) 0.0450(10) 0.0138(7) 0.0077(8) 0.0050(8)
    C36 0.0324(9) 0.0377(10) 0.0416(10) 0.0128(8) 0.0130(7) 0.0139(8)
    C37 0.0294(8) 0.0368(9) 0.0318(8) 0.0137(7) 0.0111(7) 0.0075(7)
    C38 0.0325(9) 0.0290(8) 0.0371(9) 0.0127(7) 0.0154(7) 0.0050(7)
    C39 0.0480(12) 0.0599(14) 0.0465(11) 0.0256(11) 0.0228(9) 0.0220(10)
    C40 0.0778(18) 0.0622(16) 0.0590(14) 0.0343(14) 0.0430(13) 0.0305(12)
    C41 0.0621(15) 0.0371(11) 0.0750(17) 0.0094(10) 0.0476(13) 0.0059(11)
    C42 0.0373(11) 0.0403(11) 0.0603(14) 0.0024(8) 0.0244(9) -0.0090(10)
    C43 0.0338(9) 0.0359(10) 0.0403(10) 0.0088(7) 0.0143(7) -0.0021(8)
    C44 0.0318(8) 0.0348(9) 0.0290(8) 0.0143(7) 0.0117(6) 0.0037(7)
    C45 0.0323(8) 0.0367(9) 0.0255(7) 0.0144(7) 0.0126(6) 0.0079(7)
    C46 0.0309(9) 0.0511(11) 0.0275(8) 0.0182(8) 0.0108(7) 0.0094(7)
    C47 0.0444(11) 0.0552(13) 0.0445(11) 0.0316(10) 0.0113(9) 0.0095(9)
    C48 0.0547(13) 0.0394(12) 0.0707(16) 0.0277(10) 0.0095(11) 0.0045(11)
    C49 0.0387(11) 0.0354(11) 0.0585(13) 0.0148(8) 0.0067(9) 0.0006(9)
    B1 0.0269(9) 0.0312(9) 0.0282(8) 0.0112(7) 0.0087(7) 0.0040(7)
_geom_special_details
;
 All esds (except the esd in the dihedral angle between two l.s. planes)
 are estimated using the full covariance matrix.  The cell esds are taken
 into account individually in the estimation of esds in distances, angles
 and torsion angles; correlations between esds in cell parameters are only
 used when they are defined by crystal symmetry.  An approximate (isotropic)
 treatment of cell esds is used for estimating esds involving l.s. planes.
;
loop_
    _geom_bond_atom_site_label_1
    _geom_bond_atom_site_label_2
    _geom_bond_site_symmetry_2
    _geom_bond_distance
    _geom_bond_publ_flag
    C50 H50A . 0.9900 ?
    C50 H50B . 0.9900 ?
    C50 Cl1 . 1.759(9) ?
    C50 Cl2 . 1.690(9) ?
    C50B H50C . 0.9900 ?
    C50B H50D . 0.9900 ?
    C50B Cl1B . 1.705(12) ?
    C50B Cl2B . 1.694(12) ?
    C50C H50E . 0.9900 ?
    C50C H50F . 0.9900 ?
    C50C Cl1C . 1.727(16) ?
    C50C Cl2C . 1.744(16) ?
    Mn1 O1 . 2.3225(12) y
    Mn1 O2 . 2.0617(13) y
    Mn1 O3 2_566 2.0908(14) y
    Mn1 N1 . 2.3179(14) y
    Mn1 N2 . 2.2730(14) y
    Mn1 N3 . 2.3588(16) y
    O1 C22 . 1.428(2) ?
    O1 C23 . 1.433(2) ?
    O2 C24 . 1.258(2) ?
    O3 C24 . 1.229(2) ?
    N1 C1 . 1.372(2) ?
    N1 C9 . 1.320(2) ?
    N2 C10 . 1.471(2) ?
    N2 C11 . 1.466(2) ?
    N2 C21 . 1.481(2) ?
    N3 C12 . 1.321(2) ?
    N3 C20 . 1.375(2) ?
    C1 C2 . 1.405(3) ?
    C1 C6 . 1.413(2) ?
    C2 H2 . 0.9500 ?
    C2 C3 . 1.365(3) ?
    C3 H3 . 0.9500 ?
    C3 C4 . 1.402(3) ?
    C4 H4 . 0.9500 ?
    C4 C5 . 1.350(4) ?
    C5 H5 . 0.9500 ?
    C5 C6 . 1.413(3) ?
    C6 C7 . 1.407(3) ?
    C7 H7 . 0.9500 ?
    C7 C8 . 1.352(3) ?
    C8 H8 . 0.9500 ?
    C8 C9 . 1.413(2) ?
    C9 C10 . 1.507(3) ?
    C10 H10A . 0.9900 ?
    C10 H10B . 0.9900 ?
    C11 H11A . 0.9900 ?
    C11 H11B . 0.9900 ?
    C11 C12 . 1.503(3) ?
    C12 C13 . 1.409(3) ?
    C13 H13 . 0.9500 ?
    C13 C14 . 1.355(3) ?
    C14 H14 . 0.9500 ?
    C14 C15 . 1.391(4) ?
    C15 C16 . 1.416(3) ?
    C15 C20 . 1.423(3) ?
    C16 H16 . 0.9500 ?
    C16 C17 . 1.342(4) ?
    C17 H17 . 0.9500 ?
    C17 C18 . 1.401(4) ?
    C18 H18 . 0.9500 ?
    C18 C19 . 1.377(3) ?
    C19 H19 . 0.9500 ?
    C19 C20 . 1.395(3) ?
    C21 H21A . 0.9900 ?
    C21 H21B . 0.9900 ?
    C21 C22 . 1.504(3) ?
    C22 H22A . 0.9900 ?
    C22 H22B . 0.9900 ?
    C23 H23A . 0.9800 ?
    C23 H23B . 0.9800 ?
    C23 H23C . 0.9800 ?
    C24 C25 . 1.498(3) ?
    C25 H25A . 0.9800 ?
    C25 H25B . 0.9800 ?
    C25 H25C . 0.9800 ?
    C26 C27 . 1.403(3) ?
    C26 C31 . 1.396(3) ?
    C26 B1 . 1.653(3) ?
    C27 H27 . 0.9500 ?
    C27 C28 . 1.395(3) ?
    C28 H28 . 0.9500 ?
    C28 C29 . 1.376(5) ?
    C29 H29 . 0.9500 ?
    C29 C30 . 1.366(5) ?
    C30 H30 . 0.9500 ?
    C30 C31 . 1.389(3) ?
    C31 H31 . 0.9500 ?
    C32 C33 . 1.403(2) ?
    C32 C37 . 1.405(2) ?
    C32 B1 . 1.636(3) ?
    C33 H33 . 0.9500 ?
    C33 C34 . 1.387(3) ?
    C34 H34 . 0.9500 ?
    C34 C35 . 1.379(3) ?
    C35 H35 . 0.9500 ?
    C35 C36 . 1.389(3) ?
    C36 H36 . 0.9500 ?
    C36 C37 . 1.378(3) ?
    C37 H37 . 0.9500 ?
    C38 C39 . 1.391(3) ?
    C38 C43 . 1.397(3) ?
    C38 B1 . 1.649(3) ?
    C39 H39 . 0.9500 ?
    C39 C40 . 1.395(3) ?
    C40 H40 . 0.9500 ?
    C40 C41 . 1.366(4) ?
    C41 H41 . 0.9500 ?
    C41 C42 . 1.374(4) ?
    C42 H42 . 0.9500 ?
    C42 C43 . 1.392(3) ?
    C43 H43 . 0.9500 ?
    C44 C45 . 1.400(2) ?
    C44 C49 . 1.394(3) ?
    C44 B1 . 1.643(3) ?
    C45 H45 . 0.9500 ?
    C45 C46 . 1.392(3) ?
    C46 H46 . 0.9500 ?
    C46 C47 . 1.372(3) ?
    C47 H47 . 0.9500 ?
    C47 C48 . 1.378(3) ?
    C48 H48 . 0.9500 ?
    C48 C49 . 1.386(3) ?
    C49 H49 . 0.9500 ?
loop_
    _geom_angle_atom_site_label_1
    _geom_angle_atom_site_label_2
    _geom_angle_atom_site_label_3
    _geom_angle_site_symmetry_1
    _geom_angle_site_symmetry_3
    _geom_angle
    _geom_angle_publ_flag
    H50A C50 H50B . . 108.1 ?
    Cl1 C50 H50A . . 109.6 ?
    Cl1 C50 H50B . . 109.6 ?
    Cl2 C50 H50A . . 109.6 ?
    Cl2 C50 H50B . . 109.6 ?
    Cl2 C50 Cl1 . . 110.3(6) ?
    H50C C50B H50D . . 105.2 ?
    Cl1B C50B H50C . . 103.3 ?
    Cl1B C50B H50D . . 103.3 ?
    Cl2B C50B H50C . . 103.3 ?
    Cl2B C50B H50D . . 103.3 ?
    Cl2B C50B Cl1B . . 135.4(13) ?
    H50E C50C H50F . . 107.9 ?
    Cl1C C50C H50E . . 109.2 ?
    Cl1C C50C H50F . . 109.2 ?
    Cl1C C50C Cl2C . . 112.2(17) ?
    Cl2C C50C H50E . . 109.2 ?
    Cl2C C50C H50F . . 109.2 ?
    O1 Mn1 N3 . . 96.57(5) ?
    O2 Mn1 O1 . . 84.05(5) ?
    O2 Mn1 O3 . 2_566 110.97(6) ?
    O2 Mn1 N1 . . 109.12(6) ?
    O2 Mn1 N3 . . 101.83(6) ?
    O3 Mn1 N1 2_566 . 87.99(6) ?
    O3 Mn1 N2 2_566 . 90.53(6) ?
    O3 Mn1 N3 2_566 . 87.05(6) ?
    N1 Mn1 O1 . . 80.52(5) ?
    N2 Mn1 N3 . . 73.25(5) y
    N2 Mn1 N1 . . 75.56(5) y
    N1 Mn1 N3 . . 148.35(5) y
    N2 Mn1 O1 . . 75.32(5) y
    O2 Mn1 N2 . . 157.89(6) y
    O3 Mn1 O1 2_566 . 163.58(6) y
    C22 O1 Mn1 . . 112.30(11) ?
    C22 O1 C23 . . 111.21(16) ?
    C23 O1 Mn1 . . 121.88(12) ?
    C24 O2 Mn1 . . 142.36(13) ?
    C24 O3 Mn1 . 2_566 151.82(14) ?
    C1 N1 Mn1 . . 128.22(11) ?
    C9 N1 Mn1 . . 113.65(11) ?
    C9 N1 C1 . . 118.04(14) ?
    C10 N2 Mn1 . . 109.92(11) ?
    C10 N2 C21 . . 111.94(15) ?
    C11 N2 Mn1 . . 107.45(10) ?
    C11 N2 C10 . . 110.41(14) ?
    C11 N2 C21 . . 109.22(15) ?
    C21 N2 Mn1 . . 107.76(11) ?
    C12 N3 Mn1 . . 111.67(12) ?
    C12 N3 C20 . . 118.07(17) ?
    C20 N3 Mn1 . . 129.60(13) ?
    N1 C1 C2 . . 119.51(16) ?
    N1 C1 C6 . . 122.12(16) ?
    C2 C1 C6 . . 118.37(17) ?
    C1 C2 H2 . . 119.8 ?
    C3 C2 C1 . . 120.5(2) ?
    C3 C2 H2 . . 119.8 ?
    C2 C3 H3 . . 119.6 ?
    C2 C3 C4 . . 120.9(2) ?
    C4 C3 H3 . . 119.6 ?
    C3 C4 H4 . . 119.9 ?
    C5 C4 C3 . . 120.1(2) ?
    C5 C4 H4 . . 119.9 ?
    C4 C5 H5 . . 119.8 ?
    C4 C5 C6 . . 120.5(2) ?
    C6 C5 H5 . . 119.8 ?
    C5 C6 C1 . . 119.66(18) ?
    C7 C6 C1 . . 117.70(17) ?
    C7 C6 C5 . . 122.64(18) ?
    C6 C7 H7 . . 120.2 ?
    C8 C7 C6 . . 119.61(17) ?
    C8 C7 H7 . . 120.2 ?
    C7 C8 H8 . . 120.2 ?
    C7 C8 C9 . . 119.59(18) ?
    C9 C8 H8 . . 120.2 ?
    N1 C9 C8 . . 122.90(17) ?
    N1 C9 C10 . . 119.42(15) ?
    C8 C9 C10 . . 117.64(16) ?
    N2 C10 C9 . . 114.35(14) ?
    N2 C10 H10A . . 108.7 ?
    N2 C10 H10B . . 108.7 ?
    C9 C10 H10A . . 108.7 ?
    C9 C10 H10B . . 108.7 ?
    H10A C10 H10B . . 107.6 ?
    N2 C11 H11A . . 109.2 ?
    N2 C11 H11B . . 109.2 ?
    N2 C11 C12 . . 112.10(15) ?
    H11A C11 H11B . . 107.9 ?
    C12 C11 H11A . . 109.2 ?
    C12 C11 H11B . . 109.2 ?
    N3 C12 C11 . . 119.00(16) ?
    N3 C12 C13 . . 123.29(18) ?
    C13 C12 C11 . . 117.66(18) ?
    C12 C13 H13 . . 120.4 ?
    C14 C13 C12 . . 119.1(2) ?
    C14 C13 H13 . . 120.4 ?
    C13 C14 H14 . . 120.1 ?
    C13 C14 C15 . . 119.9(2) ?
    C15 C14 H14 . . 120.1 ?
    C14 C15 C16 . . 123.2(2) ?
    C14 C15 C20 . . 118.2(2) ?
    C16 C15 C20 . . 118.5(2) ?
    C15 C16 H16 . . 119.6 ?
    C17 C16 C15 . . 120.8(3) ?
    C17 C16 H16 . . 119.6 ?
    C16 C17 H17 . . 119.6 ?
    C16 C17 C18 . . 120.9(2) ?
    C18 C17 H17 . . 119.6 ?
    C17 C18 H18 . . 119.9 ?
    C19 C18 C17 . . 120.3(3) ?
    C19 C18 H18 . . 119.9 ?
    C18 C19 H19 . . 119.9 ?
    C18 C19 C20 . . 120.2(2) ?
    C20 C19 H19 . . 119.9 ?
    N3 C20 C15 . . 121.25(19) ?
    N3 C20 C19 . . 119.40(19) ?
    C19 C20 C15 . . 119.34(19) ?
    N2 C21 H21A . . 109.2 ?
    N2 C21 H21B . . 109.2 ?
    N2 C21 C22 . . 112.12(16) ?
    H21A C21 H21B . . 107.9 ?
    C22 C21 H21A . . 109.2 ?
    C22 C21 H21B . . 109.2 ?
    O1 C22 C21 . . 107.05(15) ?
    O1 C22 H22A . . 110.3 ?
    O1 C22 H22B . . 110.3 ?
    C21 C22 H22A . . 110.3 ?
    C21 C22 H22B . . 110.3 ?
    H22A C22 H22B . . 108.6 ?
    O1 C23 H23A . . 109.5 ?
    O1 C23 H23B . . 109.5 ?
    O1 C23 H23C . . 109.5 ?
    H23A C23 H23B . . 109.5 ?
    H23A C23 H23C . . 109.5 ?
    H23B C23 H23C . . 109.5 ?
    O2 C24 C25 . . 116.91(18) ?
    O3 C24 O2 . . 125.16(17) ?
    O3 C24 C25 . . 117.92(19) ?
    C24 C25 H25A . . 109.5 ?
    C24 C25 H25B . . 109.5 ?
    C24 C25 H25C . . 109.5 ?
    H25A C25 H25B . . 109.5 ?
    H25A C25 H25C . . 109.5 ?
    H25B C25 H25C . . 109.5 ?
    C27 C26 B1 . . 120.56(18) ?
    C31 C26 C27 . . 115.02(19) ?
    C31 C26 B1 . . 124.32(18) ?
    C26 C27 H27 . . 118.8 ?
    C28 C27 C26 . . 122.4(3) ?
    C28 C27 H27 . . 118.8 ?
    C27 C28 H28 . . 119.9 ?
    C29 C28 C27 . . 120.2(3) ?
    C29 C28 H28 . . 119.9 ?
    C28 C29 H29 . . 120.4 ?
    C30 C29 C28 . . 119.2(2) ?
    C30 C29 H29 . . 120.4 ?
    C29 C30 H30 . . 119.7 ?
    C29 C30 C31 . . 120.5(3) ?
    C31 C30 H30 . . 119.7 ?
    C26 C31 H31 . . 118.6 ?
    C30 C31 C26 . . 122.8(3) ?
    C30 C31 H31 . . 118.6 ?
    C33 C32 C37 . . 114.90(16) ?
    C33 C32 B1 . . 124.78(16) ?
    C37 C32 B1 . . 120.30(15) ?
    C32 C33 H33 . . 118.7 ?
    C34 C33 C32 . . 122.53(17) ?
    C34 C33 H33 . . 118.7 ?
    C33 C34 H34 . . 119.8 ?
    C35 C34 C33 . . 120.37(17) ?
    C35 C34 H34 . . 119.8 ?
    C34 C35 H35 . . 120.5 ?
    C34 C35 C36 . . 119.09(18) ?
    C36 C35 H35 . . 120.5 ?
    C35 C36 H36 . . 120.1 ?
    C37 C36 C35 . . 119.71(18) ?
    C37 C36 H36 . . 120.1 ?
    C32 C37 H37 . . 118.3 ?
    C36 C37 C32 . . 123.36(17) ?
    C36 C37 H37 . . 118.3 ?
    C39 C38 C43 . . 114.79(18) ?
    C39 C38 B1 . . 121.06(17) ?
    C43 C38 B1 . . 124.13(17) ?
    C38 C39 H39 . . 118.5 ?
    C38 C39 C40 . . 123.0(2) ?
    C40 C39 H39 . . 118.5 ?
    C39 C40 H40 . . 119.8 ?
    C41 C40 C39 . . 120.3(2) ?
    C41 C40 H40 . . 119.8 ?
    C40 C41 H41 . . 120.6 ?
    C40 C41 C42 . . 118.7(2) ?
    C42 C41 H41 . . 120.6 ?
    C41 C42 H42 . . 119.7 ?
    C41 C42 C43 . . 120.5(2) ?
    C43 C42 H42 . . 119.7 ?
    C38 C43 H43 . . 118.7 ?
    C42 C43 C38 . . 122.6(2) ?
    C42 C43 H43 . . 118.7 ?
    C45 C44 B1 . . 124.36(16) ?
    C49 C44 C45 . . 114.81(17) ?
    C49 C44 B1 . . 120.83(16) ?
    C44 C45 H45 . . 118.5 ?
    C46 C45 C44 . . 122.94(18) ?
    C46 C45 H45 . . 118.5 ?
    C45 C46 H46 . . 120.0 ?
    C47 C46 C45 . . 120.04(18) ?
    C47 C46 H46 . . 120.0 ?
    C46 C47 H47 . . 120.5 ?
    C46 C47 C48 . . 118.94(19) ?
    C48 C47 H47 . . 120.5 ?
    C47 C48 H48 . . 119.8 ?
    C47 C48 C49 . . 120.4(2) ?
    C49 C48 H48 . . 119.8 ?
    C44 C49 H49 . . 118.6 ?
    C48 C49 C44 . . 122.9(2) ?
    C48 C49 H49 . . 118.6 ?
    C32 B1 C26 . . 106.64(15) ?
    C32 B1 C38 . . 111.30(14) ?
    C32 B1 C44 . . 109.25(14) ?
    C38 B1 C26 . . 110.86(14) ?
    C44 B1 C26 . . 110.05(14) ?
    C44 B1 C38 . . 108.71(15) ?
loop_
    _geom_torsion_atom_site_label_1
    _geom_torsion_atom_site_label_2
    _geom_torsion_atom_site_label_3
    _geom_torsion_atom_site_label_4
    _geom_torsion_site_symmetry_1
    _geom_torsion_site_symmetry_2
    _geom_torsion_site_symmetry_3
    _geom_torsion_site_symmetry_4
    _geom_torsion
    _geom_torsion_publ_flag
    Mn1 O1 C22 C21 . . . . 38.51(19) ?
    Mn1 O2 C24 O3 . . . . 10.6(3) ?
    Mn1 O2 C24 C25 . . . . -170.5(2) ?
    Mn1 O3 C24 O2 2_566 . . . -52.6(4) ?
    Mn1 O3 C24 C25 2_566 . . . 128.6(3) ?
    Mn1 N1 C1 C2 . . . . 3.7(2) ?
    Mn1 N1 C1 C6 . . . . -176.51(12) ?
    Mn1 N1 C9 C8 . . . . 178.81(14) ?
    Mn1 N1 C9 C10 . . . . -3.4(2) ?
    Mn1 N2 C10 C9 . . . . -29.63(18) ?
    Mn1 N2 C11 C12 . . . . 43.31(17) ?
    Mn1 N2 C21 C22 . . . . 46.04(18) ?
    Mn1 N3 C12 C11 . . . . -4.3(2) ?
    Mn1 N3 C12 C13 . . . . 173.17(18) ?
    Mn1 N3 C20 C15 . . . . -167.79(15) ?
    Mn1 N3 C20 C19 . . . . 10.9(3) ?
    N1 C1 C2 C3 . . . . -178.6(2) ?
    N1 C1 C6 C5 . . . . 178.65(18) ?
    N1 C1 C6 C7 . . . . -1.4(3) ?
    N1 C9 C10 N2 . . . . 23.0(2) ?
    N2 C11 C12 N3 . . . . -26.8(2) ?
    N2 C11 C12 C13 . . . . 155.63(19) ?
    N2 C21 C22 O1 . . . . -57.5(2) ?
    N3 C12 C13 C14 . . . . -3.4(4) ?
    C1 N1 C9 C8 . . . . 1.9(3) ?
    C1 N1 C9 C10 . . . . 179.71(16) ?
    C1 C2 C3 C4 . . . . -0.8(4) ?
    C1 C6 C7 C8 . . . . 1.3(3) ?
    C2 C1 C6 C5 . . . . -1.6(3) ?
    C2 C1 C6 C7 . . . . 178.30(19) ?
    C2 C3 C4 C5 . . . . -0.1(4) ?
    C3 C4 C5 C6 . . . . 0.1(4) ?
    C4 C5 C6 C1 . . . . 0.8(3) ?
    C4 C5 C6 C7 . . . . -179.1(2) ?
    C5 C6 C7 C8 . . . . -178.8(2) ?
    C6 C1 C2 C3 . . . . 1.6(3) ?
    C6 C7 C8 C9 . . . . 0.4(3) ?
    C7 C8 C9 N1 . . . . -2.1(3) ?
    C7 C8 C9 C10 . . . . -179.91(19) ?
    C8 C9 C10 N2 . . . . -159.09(17) ?
    C9 N1 C1 C2 . . . . -179.88(17) ?
    C9 N1 C1 C6 . . . . -0.1(2) ?
    C10 N2 C11 C12 . . . . 163.18(16) ?
    C10 N2 C21 C22 . . . . -74.9(2) ?
    C11 N2 C10 C9 . . . . -148.00(16) ?
    C11 N2 C21 C22 . . . . 162.47(16) ?
    C11 C12 C13 C14 . . . . 174.1(2) ?
    C12 N3 C20 C15 . . . . 2.0(3) ?
    C12 N3 C20 C19 . . . . -179.26(19) ?
    C12 C13 C14 C15 . . . . 1.4(4) ?
    C13 C14 C15 C16 . . . . -178.7(3) ?
    C13 C14 C15 C20 . . . . 2.0(4) ?
    C14 C15 C16 C17 . . . . -179.2(3) ?
    C14 C15 C20 N3 . . . . -3.8(3) ?
    C14 C15 C20 C19 . . . . 177.5(2) ?
    C15 C16 C17 C18 . . . . 1.2(5) ?
    C16 C15 C20 N3 . . . . 176.9(2) ?
    C16 C15 C20 C19 . . . . -1.9(3) ?
    C16 C17 C18 C19 . . . . -0.7(5) ?
    C17 C18 C19 C20 . . . . -1.1(4) ?
    C18 C19 C20 N3 . . . . -176.4(2) ?
    C18 C19 C20 C15 . . . . 2.3(3) ?
    C20 N3 C12 C11 . . . . -175.83(16) ?
    C20 N3 C12 C13 . . . . 1.6(3) ?
    C20 C15 C16 C17 . . . . 0.1(4) ?
    C21 N2 C10 C9 . . . . 90.09(19) ?
    C21 N2 C11 C12 . . . . -73.32(19) ?
    C23 O1 C22 C21 . . . . 178.99(18) ?
    C26 C27 C28 C29 . . . . 0.0(4) ?
    C27 C26 C31 C30 . . . . 0.3(3) ?
    C27 C26 B1 C32 . . . . 47.7(2) ?
    C27 C26 B1 C38 . . . . -73.6(2) ?
    C27 C26 B1 C44 . . . . 166.12(17) ?
    C27 C28 C29 C30 . . . . -0.4(4) ?
    C28 C29 C30 C31 . . . . 0.7(4) ?
    C29 C30 C31 C26 . . . . -0.7(4) ?
    C31 C26 C27 C28 . . . . 0.0(3) ?
    C31 C26 B1 C32 . . . . -128.48(19) ?
    C31 C26 B1 C38 . . . . 110.2(2) ?
    C31 C26 B1 C44 . . . . -10.1(2) ?
    C32 C33 C34 C35 . . . . 1.4(3) ?
    C33 C32 C37 C36 . . . . 0.8(2) ?
    C33 C32 B1 C26 . . . . -139.84(16) ?
    C33 C32 B1 C38 . . . . -18.8(2) ?
    C33 C32 B1 C44 . . . . 101.24(18) ?
    C33 C34 C35 C36 . . . . 0.2(3) ?
    C34 C35 C36 C37 . . . . -1.3(3) ?
    C35 C36 C37 C32 . . . . 0.8(3) ?
    C37 C32 C33 C34 . . . . -1.8(2) ?
    C37 C32 B1 C26 . . . . 41.6(2) ?
    C37 C32 B1 C38 . . . . 162.65(15) ?
    C37 C32 B1 C44 . . . . -77.29(19) ?
    C38 C39 C40 C41 . . . . 2.1(4) ?
    C39 C38 C43 C42 . . . . 1.1(3) ?
    C39 C38 B1 C26 . . . . -153.23(18) ?
    C39 C38 B1 C32 . . . . 88.2(2) ?
    C39 C38 B1 C44 . . . . -32.1(2) ?
    C39 C40 C41 C42 . . . . 0.5(4) ?
    C40 C41 C42 C43 . . . . -2.2(3) ?
    C41 C42 C43 C38 . . . . 1.4(3) ?
    C43 C38 C39 C40 . . . . -2.8(3) ?
    C43 C38 B1 C26 . . . . 28.2(2) ?
    C43 C38 B1 C32 . . . . -90.3(2) ?
    C43 C38 B1 C44 . . . . 149.32(17) ?
    C44 C45 C46 C47 . . . . 0.2(3) ?
    C45 C44 C49 C48 . . . . 1.3(3) ?
    C45 C44 B1 C26 . . . . -107.56(19) ?
    C45 C44 B1 C32 . . . . 9.2(2) ?
    C45 C44 B1 C38 . . . . 130.85(17) ?
    C45 C46 C47 C48 . . . . 1.4(3) ?
    C46 C47 C48 C49 . . . . -1.6(4) ?
    C47 C48 C49 C44 . . . . 0.2(4) ?
    C49 C44 C45 C46 . . . . -1.5(3) ?
    C49 C44 B1 C26 . . . . 72.5(2) ?
    C49 C44 B1 C32 . . . . -170.74(18) ?
    C49 C44 B1 C38 . . . . -49.1(2) ?
    B1 C26 C27 C28 . . . . -176.5(2) ?
    B1 C26 C31 C30 . . . . 176.7(2) ?
    B1 C32 C33 C34 . . . . 179.55(16) ?
    B1 C32 C37 C36 . . . . 179.43(16) ?
    B1 C38 C39 C40 . . . . 178.5(2) ?
    B1 C38 C43 C42 . . . . 179.73(18) ?
    B1 C44 C45 C46 . . . . 178.56(16) ?
    B1 C44 C49 C48 . . . . -178.8(2) ?
loop_
    _geom_hbond_atom_site_label_D
    _geom_hbond_atom_site_label_H
    _geom_hbond_atom_site_label_A
    _geom_hbond_site_symmetry_A
    _geom_hbond_distance_DH
    _geom_hbond_distance_HA
    _geom_hbond_distance_DA
    _geom_hbond_angle_DHA
    _geom_hbond_publ_flag
    C2 H2 O2 . 0.95 2.49 3.366(3) 154.1 yes
    C19 H19 O2 . 0.95 2.31 3.199(3) 155.2 yes
    C23 H23A O2 . 0.98 2.31 3.1767(2) 119 yes
    C29 H29 Cl2 2_666 0.95 2.65 3.5305(2) 155 yes
    C8 H8 Cg11 2_665 0.95 2.68 3.5556(2) 153 yes
    C11 H11B Cg11 1_655 0.99 2.81 3.7195(2) 152 yes
    C23 H23B Cg9 . 0.98 2.78 3.7034(2) 157 yes
_shelx_space_group_comment
;
The symmetry employed for this shelxl refinement is uniquely defined
by the following loop, which should always be used as a source of
symmetry information in preference to the above space-group names.
They are only intended as comments.
;
_shelx_estimated_absorpt_T_min     0.875
_shelx_estimated_absorpt_T_max     0.927
_shelx_hkl_file
;
   0   0   2  248.59    3.72
   0   0  -3   13.77    0.72
   0   0  -3   15.31    0.52
   0   0  -3   15.11    0.73
   0   0   3   16.29    0.74
   0   0  -4  630.72    8.31
   0   0  -4  617.50    9.16
   0   0  -4  616.17    8.99
   0   0   4  650.93    9.10
   0   0  -5   67.45    2.10
   0   0  -5   69.26    1.52
   0   0  -5   68.33    2.02
   0   0  -6   11.82    0.99
   0   0  -6   11.85    0.63
   0   0  -6   10.00    0.86
   0   0  -7   57.89    2.31
   0   0  -7   58.88    1.58
   0   0  -7   55.99    2.18
   0   0  -8   11.27    1.16
   0   0  -8   10.19    0.68
   0   0  -8   11.79    1.08
   0   0  -9  322.92    5.35
   0   0  -9  314.16    6.83
   0   0  -9  320.29    6.63
   0   0 -10   14.47    1.44
   0   0 -10   15.92    0.92
   0   0 -10   14.64    1.32
   0   0 -11   22.28    1.11
   0   0 -11   21.71    1.81
   0   0 -11   20.62    1.65
   0   0 -12  232.43    4.34
   0   0 -12  215.82    6.07
   0   0 -12  213.01    5.83
   0   0 -13    8.62    1.47
   0   0 -13    7.83    0.70
   0   0 -13    8.76    1.28
   0   0 -14    4.32    1.17
   0   0 -14    4.53    1.06
   0   0 -15    3.21    1.07
   0   0 -15    2.33    0.84
   0   0 -16    0.91    1.00
   0   0 -16    1.71    0.86
   0   0 -17    0.04    0.87
   0   0 -17   -0.19    0.84
   0   0 -18    5.96    1.59
   0   0 -18    5.24    1.39
   0   0 -19   16.21    2.19
   0   0 -19   16.64    2.04
   0   0 -20   27.26    2.79
   0   0 -21    7.71    1.66
   0   1 -21    4.19    1.62
   0   1 -21    3.12    1.34
   0   1 -20    1.42    0.97
   0   1 -20    0.36    0.98
   0   1 -19    8.35    1.70
   0   1 -19    7.47    1.48
   0   1 -18    1.10    1.01
   0   1 -18    3.16    1.22
   0   1 -17    1.58    0.92
   0   1 -17   -0.67    1.10
   0   1 -16   -0.81    1.09
   0   1 -16    0.52    0.82
   0   1 -15    3.63    1.20
   0   1 -15    4.79    1.19
   0   1 -14   31.95    2.47
   0   1 -14   34.47    1.61
   0   1 -14   33.95    2.43
   0   1 -13   14.10    1.01
   0   1 -13   13.87    1.60
   0   1 -13   12.84    1.45
   0   1 -12   92.73    2.64
   0   1 -12   84.86    3.68
   0   1 -12   88.78    3.60
   0   1 -11  103.55    3.90
   0   1 -11  111.92    2.85
   0   1 -11  105.05    3.81
   0   1 -10   21.75    1.14
   0   1 -10   20.32    1.64
   0   1 -10   21.50    1.61
   0   1  -9  131.88    4.04
   0   1  -9  135.38    3.07
   0   1  -9  127.35    3.87
   0   1  -8   18.65    1.00
   0   1  -8   18.22    1.39
   0   1  -8   19.22    1.39
   0   1  -7    4.17    0.71
   0   1  -6   68.10    2.24
   0   1  -5  359.04    6.08
   0  -1   4   37.45    1.34
   0   1  -4   35.19    1.37
   0  -1   4   34.17    0.81
   0   1  -3 1397.39   18.31
   0   1  -3 1400.34   17.60
   0  -1   3 1365.11   17.57
   0   1  -2   87.41    1.75
   0   1  -2   91.87    1.58
   0  -1   2   90.26    1.57
   0   1   1  127.55    2.05
   0  -1  -2  251.04    3.77
   0   1   2  257.34    3.72
   0   1   2  242.85    3.45
   0  -1  -2  242.72    3.45
   0  -1  -3 1190.13   15.26
   0   1   3 1173.79   15.37
   0  -1  -3 1165.76   15.08
   0   1   3 1204.78   15.23
   0  -1  -3 1158.54   14.49
   0  -1  -4   18.62    0.66
   0   1   4   18.34    0.66
   0  -1  -4   19.75    1.01
   0  -1  -4   18.90    0.93
   0   1   4   20.23    0.97
   0  -1  -4   19.61    0.57
   0  -1  -5    0.56    0.36
   0  -1  -5    1.36    0.25
   0   1   5    0.79    0.21
   0  -1  -5    0.84    0.35
   0  -1  -6   32.13    1.54
   0  -1  -6   33.67    1.03
   0  -1  -6   30.13    1.41
   0  -1  -7   18.74    1.34
   0  -1  -7   17.16    0.78
   0  -1  -7   18.14    1.24
   0  -1  -8    6.41    1.00
   0  -1  -8    6.80    0.52
   0  -1  -8    7.30    0.85
   0  -1  -9  199.77    5.12
   0  -1  -9  210.18    3.74
   0  -1  -9  203.08    4.91
   0  -1 -10   11.17    1.34
   0  -1 -10   13.34    1.26
   0  -1 -11  146.96    4.63
   0  -1 -11  147.92    4.38
   0  -1 -12  129.57    4.48
   0  -1 -12  126.49    4.22
   0  -1 -13   10.49    1.45
   0  -1 -13   12.91    1.47
   0  -1 -14   35.62    2.56
   0  -1 -14   43.61    2.58
   0  -1 -15   24.41    2.19
   0  -1 -15   28.11    2.18
   0  -1 -16   24.22    2.32
   0  -1 -16   23.74    2.08
   0  -1 -17    7.86    1.52
   0  -1 -18    5.74    1.34
   0  -1 -19   -0.01    1.01
   0  -1 -20   24.48    2.62
   0  -1 -21   14.02    2.15
   0  -1 -22    0.39    1.03
   0   2 -22   -1.27    1.17
   0   2 -21    8.11    1.87
   0   2 -21    3.96    1.41
   0   2 -20    2.45    1.39
   0   2 -20    2.02    1.09
   0   2 -19    2.90    1.31
   0   2 -19    4.90    1.37
   0   2 -18    9.21    1.67
   0   2 -18    8.91    1.56
   0   2 -17    2.16    1.10
   0   2 -17    0.99    0.92
   0   2 -16   71.64    3.88
   0   2 -16   74.39    3.93
   0   2 -15  100.60    4.62
   0   2 -15  112.04    4.68
   0   2 -14   36.77    2.71
   0   2 -14   41.97    1.90
   0   2 -14   38.65    2.69
   0   2 -13    0.95    0.43
   0   2 -13   -0.60    0.98
   0   2 -12   86.14    3.70
   0   2 -12   96.45    2.90
   0   2 -12   88.32    3.74
   0   2 -11  178.13    5.26
   0   2 -11  170.63    4.05
   0   2 -11  182.19    5.20
   0   2 -10    1.80    0.70
   0   2  -9   36.41    0.93
   0   2  -9   35.35    1.97
   0   2  -8    0.67    0.18
   0   2  -8    1.05    0.60
   0  -2   7  426.71    6.13
   0   2  -7  440.40    7.77
   0  -2   6   43.30    1.21
   0   2  -6   44.08    1.86
   0  -2   5  464.83    6.58
   0   2  -5  454.11    7.48
   0   2  -4   60.80    1.54
   0  -2   4   58.58    1.50
   0   2  -4   62.04    1.87
   0  -2   4   71.16    1.97
   0   2  -3  634.12    8.68
   0  -2   3  635.46    8.65
   0   2  -3  616.84    8.90
   0  -2   2  584.75    8.07
   0   2  -2  582.74    8.07
   0   2  -2  575.41    8.03
   0  -2   1    5.00    0.45
   0  -2   1    5.61    0.41
   0  -2   0   14.69    0.69
   0   2   0   13.63    0.58
   0  -2   0   12.87    0.56
   0  -2   0   12.89    0.61
   0  -2  -1 1763.72   21.99
   0   2   1 1749.08   21.98
   0   2   1 1727.15   21.75
   0  -2  -1 1756.68   21.90
   0  -2  -1 1721.47   21.74
   0  -2  -2  175.89    3.09
   0   2   2  170.74    3.09
   0  -2  -2  173.72    3.05
   0   2   2  176.08    3.12
   0  -2  -2  168.71    3.07
   0   2   2  185.72    3.19
   0   2   3   10.45    0.70
   0  -2  -3    8.77    0.65
   0   2   3    9.00    0.56
   0  -2  -3    9.08    0.55
   0   2   3    8.94    0.60
   0  -2  -3    8.35    0.62
   0  -2  -4  162.50    2.90
   0   2   4  160.28    2.86
   0  -2  -4  167.45    3.39
   0  -2  -5  615.12    8.34
   0  -2  -5  609.18    9.34
   0   2   5  596.69    8.45
   0  -2  -6  260.34    4.01
   0  -2  -6  260.09    5.20
   0   2   6  246.27    4.18
   0   2   7    3.06    0.30
   0  -2  -7    2.62    0.57
   0   2   7    2.28    0.34
   0   2   8    0.43    0.24
   0   2   8    0.72    0.17
   0  -2  -8    0.54    0.56
   0  -2  -9   79.33    2.98
   0  -2 -10   37.74    2.17
   0  -2 -11   94.66    3.61
   0  -2 -12    9.58    1.29
   0  -2 -13    9.23    1.37
   0  -2 -14   12.63    1.57
   0  -2 -15   -0.34    0.96
   0  -2 -16   40.54    2.93
   0  -2 -17   23.48    2.33
   0  -2 -18   -0.26    0.90
   0  -2 -19    0.76    0.85
   0  -2 -19   -0.26    0.75
   0  -2 -20    5.63    1.62
   0  -2 -20    6.86    1.53
   0  -2 -21   15.91    2.08
   0  -2 -22    5.48    1.56
   0   3 -23   14.16    2.23
   0   3 -22   20.70    2.71
   0   3 -22   16.39    2.33
   0   3 -21    2.83    1.52
   0   3 -21   -0.40    1.17
   0   3 -20   20.23    2.51
   0   3 -20   25.82    2.72
   0   3 -19    8.13    1.70
   0   3 -19    6.82    1.44
   0   3 -18   12.50    1.96
   0   3 -18   10.72    1.82
   0   3 -17  132.86    5.61
   0   3 -17  136.71    5.69
   0   3 -16   24.21    2.45
   0   3 -16   23.08    2.29
   0   3 -15    4.10    1.29
   0   3 -15    5.71    0.85
   0   3 -15    6.09    1.49
   0   3 -14    5.22    1.05
   0   3 -14    6.09    0.91
   0   3 -14    6.09    1.21
   0   3 -13   -1.07    1.02
   0   3 -13   -0.42    0.81
   0   3 -12   84.44    1.64
   0   3 -12   89.41    3.73
   0   3 -11   67.15    1.61
   0   3 -11   71.13    3.14
   0   3 -10   98.99    2.20
   0   3 -10   98.50    3.67
   0   3  -9    2.64    0.37
   0  -3   9    2.33    0.35
   0   3  -9    1.89    0.68
   0  -3   8    8.00    0.61
   0   3  -8    9.29    1.06
   0  -3   7  188.12    3.59
   0   3  -7  184.32    4.51
   0  -3   6  233.50    4.21
   0   3  -6  228.73    4.87
   0  -3   5  130.55    2.83
   0   3  -5  129.36    2.87
   0   3  -5  124.15    3.13
   0  -3   4  193.17    3.66
   0   3  -4  190.84    3.70
   0   3  -4  181.11    3.78
   0  -3   3   35.95    1.33
   0   3  -3   36.70    1.40
   0   3  -3   35.61    1.33
   0   3  -3   28.26    1.15
   0   3  -2    7.90    0.74
   0  -3   2    5.57    0.59
   0   3  -2    6.97    0.62
   0  -3   2    6.83    0.57
   0  -3   1  745.09   10.52
   0  -3   1  734.84   10.22
   0   3   0 3391.51   41.83
   0  -3   0 3338.26   41.56
   0   3   0 3271.65   41.30
   0  -3   0 3300.52   41.30
   0   3   1    2.42    0.54
   0  -3  -1    2.28    0.46
   0  -3  -1    2.13    0.39
   0   3   1    2.63    0.36
   0  -3  -1    1.78    0.44
   0  -3  -2  334.26    5.53
   0   3   2  326.25    5.54
   0  -3  -2  341.84    5.36
   0   3   2  337.76    5.38
   0  -3  -2  332.24    5.47
   0   3   3  345.84    5.71
   0  -3  -3  348.90    5.69
   0  -3  -3  352.89    5.71
   0  -3  -3  341.82    5.74
   0  -3  -4   64.74    1.87
   0  -3  -4   61.73    1.96
   0  -3  -4   61.08    1.96
   0  -3  -5  277.11    4.78
   0   3   5  272.65    4.68
   0  -3  -5  288.53    5.35
   0  -3  -5  273.86    5.26
   0  -3  -6   21.19    1.00
   0  -3  -6   17.47    1.21
   0   3   6   18.25    0.90
   0  -3  -6   18.71    1.22
   0  -3  -7    1.14    0.30
   0   3   7    0.27    0.20
   0  -3  -7    0.40    0.54
   0  -3  -7   -0.29    0.56
   0   3   8  268.44    4.44
   0  -3  -8  262.76    5.77
   0   3   8  241.69    4.51
   0  -3  -8  262.64    5.66
   0   3   9   76.33    1.86
   0   3   9   74.64    2.08
   0  -3  -9   74.19    2.94
   0   3  10   14.93    0.66
   0  -3 -10   13.20    1.34
   0  -3 -11    9.18    1.23
   0  -3 -12   57.32    2.97
   0  -3 -13   82.86    3.66
   0  -3 -14   59.68    3.28
   0  -3 -14   63.43    3.20
   0  -3 -15    3.85    1.13
   0  -3 -15    3.92    1.08
   0  -3 -16    7.88    1.47
   0  -3 -16    6.40    1.25
   0  -3 -17   21.26    2.28
   0  -3 -17   22.29    2.18
   0  -3 -18    1.16    1.17
   0  -3 -18    0.38    0.83
   0  -3 -19    1.26    0.96
   0  -3 -19    3.79    1.23
   0  -3 -20    1.51    0.97
   0  -3 -20   -1.70    1.13
   0  -3 -21    5.51    1.35
   0   4 -23   21.11    2.70
   0   4 -22   28.22    3.16
   0   4 -22   27.82    2.97
   0   4 -21    6.48    1.66
   0   4 -21    5.05    1.62
   0   4 -20   12.76    2.12
   0   4 -20   15.89    2.21
   0   4 -19    4.20    1.40
   0   4 -19    4.67    1.36
   0   4 -18   -0.59    1.02
   0   4 -18    0.68    0.91
   0   4 -17  116.23    5.26
   0   4 -17  131.65    5.57
   0   4 -16    2.28    1.03
   0   4 -16    0.99    0.98
   0   4 -15   12.12    1.72
   0   4 -15   13.62    1.37
   0   4 -15   15.02    1.86
   0   4 -14    0.57    0.88
   0   4 -13   17.37    1.82
   0   4 -12   36.94    1.38
   0   4 -12   38.34    2.46
   0   4 -11   80.37    2.21
   0   4 -11   84.45    3.51
   0   4 -10   76.33    3.24
   0   4  -9   57.99    2.69
   0   4  -8   57.29    2.53
   0   4  -7    1.35    0.69
   0   4  -6   40.26    1.70
   0   4  -6   40.73    1.87
   0   4  -5   14.57    1.03
   0   4  -5   15.45    1.09
   0   4  -4  219.16    4.44
   0   4  -4  212.96    4.39
   0   4  -3  324.96    5.95
   0   4  -3  335.02    5.77
   0  -4   3  336.85    5.71
   0  -4   2   69.10    2.02
   0  -4   1  274.60    4.94
   0   4  -1  280.45    4.73
   0   4   0  570.77    9.00
   0  -4   0  571.71    8.74
   0   4   0  573.37    8.45
   0  -4   0  573.20    8.46
   0   4   1 2995.24   37.84
   0  -4  -1 2935.84   37.29
   0  -4  -1 2929.78   37.61
   0   4   2   86.66    2.53
   0  -4  -2   84.77    2.28
   0  -4  -2   84.98    2.46
   0   4   3   97.50    2.68
   0  -4  -3   93.31    2.62
   0  -4  -3   99.48    2.58
   0  -4  -4   28.35    1.40
   0   4   4   27.71    0.67
   0  -4  -4   28.10    1.43
   0  -4  -5  126.74    3.28
   0  -4  -5  113.55    3.18
   0  -4  -6   10.64    1.00
   0  -4  -6    7.08    0.86
   0  -4  -7   50.17    2.18
   0  -4  -7   44.45    2.08
   0  -4  -8   -0.38    0.58
   0  -4  -8   -0.56    0.64
   0  -4  -9   62.18    2.74
   0  -4  -9   62.86    2.70
   0  -4 -10   17.89    1.58
   0  -4 -10   15.77    1.45
   0  -4 -11    0.08    0.66
   0  -4 -11   -0.34    0.75
   0  -4 -12   34.36    2.35
   0  -4 -12   45.27    2.56
   0  -4 -13   10.62    1.49
   0  -4 -13   13.67    1.56
   0  -4 -14   44.63    2.82
   0  -4 -14   38.54    2.57
   0  -4 -15   16.21    1.84
   0  -4 -15   18.01    1.90
   0  -4 -16   13.59    1.83
   0  -4 -16   14.07    1.70
   0  -4 -17    5.58    1.38
   0  -4 -17    7.36    1.41
   0  -4 -18   -0.92    1.09
   0  -4 -18   -0.54    0.94
   0  -4 -19   -0.65    1.18
   0  -4 -19   -0.09    0.97
   0  -4 -20    3.10    1.00
   0  -4 -21    5.67    1.43
   0   5 -23    8.91    1.94
   0   5 -22   18.55    2.48
   0   5 -22   17.84    2.51
   0   5 -21    3.92    1.44
   0   5 -21    4.91    1.47
   0   5 -20    1.65    1.19
   0   5 -20   -0.35    0.98
   0   5 -19    6.74    1.59
   0   5 -19    8.23    1.71
   0   5 -18    2.91    1.21
   0   5 -18    7.20    1.57
   0   5 -17   16.20    2.05
   0   5 -17   19.71    2.30
   0   5 -16    0.18    1.16
   0   5 -16    0.52    0.90
   0   5 -15   10.83    1.58
   0   5 -14    3.00    0.83
   0   5 -13   17.15    1.81
   0   5 -12    0.74    0.77
   0   5 -11  121.63    4.41
   0   5 -10    5.86    1.01
   0   5  -9   11.31    1.36
   0   5  -8    1.68    0.63
   0   5  -7  191.22    4.80
   0   5  -6   52.33    2.09
   0   5  -6   48.26    2.15
   0   5  -5    3.94    0.75
   0   5  -5    2.11    0.52
   0   5  -4  565.39    9.55
   0   5  -4  592.96    9.46
   0   5  -3  159.65    4.05
   0   5  -3  171.65    3.87
   0  -5   3  174.13    3.89
   0  -5   2  394.40    6.85
   0  -5   1   94.55    2.69
   0   5   0  255.62    5.33
   0  -5   0  254.32    4.75
   0  -5   0  244.53    5.03
   0   5   1  407.24    7.40
   0  -5  -1  397.28    7.08
   0  -5  -1  410.02    6.84
   0   5   2  134.76    3.61
   0  -5  -2  134.48    3.53
   0  -5  -2  133.50    3.28
   0   5   3  154.05    3.93
   0  -5  -3  162.05    3.94
   0  -5  -3  155.75    3.70
   0  -5  -4   32.73    1.58
   0  -5  -4   32.93    1.71
   0  -5  -5    5.58    0.78
   0  -5  -5    4.22    0.77
   0  -5  -6  117.43    3.48
   0   5   6  113.20    2.03
   0  -5  -6  111.37    3.44
   0  -5  -7   99.96    3.33
   0  -5  -7   99.88    3.33
   0  -5  -8    0.73    0.60
   0  -5  -8    0.75    0.60
   0  -5  -9  150.36    4.56
   0  -5  -9  154.42    4.59
   0  -5 -10   55.16    2.76
   0  -5 -10   57.82    2.79
   0  -5 -11   -0.04    0.75
   0  -5 -11    0.25    0.71
   0  -5 -12    2.04    0.78
   0  -5 -12    2.33    0.84
   0  -5 -13   12.41    1.57
   0  -5 -13   10.03    1.37
   0  -5 -14   -0.18    0.85
   0  -5 -14   -0.19    0.82
   0  -5 -15    5.91    1.36
   0  -5 -15    5.05    1.18
   0  -5 -16    0.29    0.78
   0  -5 -16   -1.34    0.86
   0  -5 -17    0.45    0.93
   0  -5 -17    0.77    0.89
   0  -5 -18   15.13    2.08
   0  -5 -18   11.71    1.72
   0  -5 -19    6.98    1.64
   0  -5 -19    5.97    1.40
   0  -5 -20    0.38    0.83
   0   6 -23   -0.71    1.31
   0   6 -22   18.85    2.66
   0   6 -22   21.67    2.73
   0   6 -21    1.84    1.00
   0   6 -21    4.36    1.44
   0   6 -20    1.06    1.21
   0   6 -20    1.69    1.24
   0   6 -19   13.43    2.10
   0   6 -19   15.09    2.10
   0   6 -18   12.34    1.87
   0   6 -18   13.28    1.97
   0   6 -17    0.61    1.28
   0   6 -17    1.71    1.04
   0   6 -16   -0.02    0.95
   0   6 -15    0.65    0.81
   0   6 -14   22.52    2.19
   0   6 -13    2.49    1.09
   0   6 -12    1.75    0.85
   0   6 -11  136.12    4.74
   0   6 -10   10.99    1.30
   0   6  -9    9.30    1.26
   0   6  -8   31.27    1.97
   0   6  -7  145.53    4.24
   0   6  -6    6.85    0.94
   0   6  -6    7.11    0.99
   0   6  -5    0.56    0.59
   0   6  -5    1.93    0.59
   0   6  -4    4.96    0.95
   0   6  -4    4.09    0.78
   0  -6   4    4.09    0.68
   0   6  -3   46.89    1.98
   0  -6   3   42.22    1.93
   0  -6   2   17.42    1.26
   0  -6   1  521.28    8.84
   0   6   0   50.32    2.35
   0  -6   0   47.68    1.87
   0  -6   0   51.42    2.14
   0   6   1  383.27    7.63
   0  -6  -1  398.86    6.89
   0  -6  -1  379.48    7.23
   0   6   2  320.53    6.59
   0  -6  -2  313.09    6.10
   0  -6  -2  306.37    6.35
   0  -6  -3  162.71    4.02
   0  -6  -3  158.46    4.24
   0  -6  -4   -0.16    0.52
   0  -6  -4    0.20    0.62
   0  -6  -5   69.29    2.78
   0  -6  -5   69.59    2.63
   0  -6  -6   87.34    3.22
   0  -6  -6   83.17    3.06
   0  -6  -7   37.20    2.09
   0  -6  -7   36.98    2.13
   0  -6  -8   51.87    2.60
   0   6   8   51.32    1.25
   0  -6  -8   48.71    2.54
   0  -6  -9   51.24    2.68
   0   6   9   51.61    1.46
   0  -6  -9   52.01    2.68
   0  -6 -10   54.39    2.89
   0  -6 -10   55.66    2.89
   0  -6 -11   -0.29    0.81
   0  -6 -11   -1.00    0.75
   0  -6 -12    0.91    0.91
   0  -6 -12    0.10    0.87
   0  -6 -13   66.78    3.58
   0  -6 -13   65.79    3.46
   0  -6 -14    8.93    1.59
   0  -6 -14   10.35    1.55
   0  -6 -15    6.59    1.45
   0  -6 -15    6.49    1.32
   0  -6 -16   -0.28    0.81
   0  -6 -16    2.09    0.98
   0  -6 -17    4.49    1.46
   0  -6 -17    5.50    1.37
   0  -6 -18   15.11    2.20
   0  -6 -18   17.40    2.18
   0  -6 -19    1.68    1.01
   0   7 -22   21.98    2.69
   0   7 -22   21.70    2.78
   0   7 -21   16.93    2.45
   0   7 -21   17.29    2.43
   0   7 -20   -2.11    1.42
   0   7 -20    0.03    1.10
   0   7 -19    3.59    1.26
   0   7 -19    6.18    1.58
   0   7 -18   20.17    2.45
   0   7 -18   29.32    2.81
   0   7 -17    7.15    1.58
   0   7 -16   23.49    2.36
   0   7 -15   -0.56    1.05
   0   7 -14    2.65    1.02
   0   7 -13    4.13    1.15
   0   7 -12    0.56    0.90
   0   7 -11   39.05    2.58
   0   7 -10  106.17    4.04
   0   7  -9   15.87    1.69
   0   7  -8   73.56    3.15
   0   7  -7    2.16    0.80
   0   7  -6   72.31    2.97
   0   7  -5   34.99    2.08
   0   7  -5   34.27    1.97
   0   7  -4  238.92    5.58
   0  -7   4  233.84    5.49
   0   7  -3   11.33    1.17
   0  -7   3   11.62    1.15
   0  -7   2   54.03    2.34
   0  -7   1  163.07    4.34
   0   7   0   24.01    1.83
   0  -7   0   19.11    1.43
   0   7   1  183.64    5.02
   0  -7  -1  175.76    4.33
   0  -7  -1  181.48    4.72
   0  -7  -2  151.44    4.31
   0  -7  -2  154.55    4.00
   0  -7  -3  192.65    4.73
   0  -7  -3  187.94    5.00
   0  -7  -4  137.33    3.97
   0  -7  -4  141.48    4.28
   0  -7  -5   12.36    1.33
   0  -7  -5   13.42    1.30
   0  -7  -6   20.64    1.60
   0  -7  -6   19.38    1.70
   0  -7  -7   98.02    3.62
   0  -7  -7   97.10    3.75
   0  -7  -8  226.81    5.99
   0  -7  -8  216.63    6.08
   0  -7  -9   16.19    1.60
   0  -7  -9   16.31    1.68
   0  -7 -10   49.00    2.89
   0  -7 -10   54.64    3.01
   0  -7 -11    0.39    0.87
   0  -7 -11    0.57    0.87
   0  -7 -12    0.52    0.93
   0  -7 -12    2.37    1.01
   0  -7 -13   14.41    1.80
   0  -7 -13   16.10    1.88
   0  -7 -14   19.23    2.13
   0  -7 -14   19.99    2.07
   0  -7 -15    7.05    1.48
   0  -7 -15    8.03    1.44
   0  -7 -16    0.70    0.90
   0  -7 -16    0.40    0.88
   0  -7 -17   -1.89    1.26
   0  -7 -17   -0.84    0.99
   0  -7 -18   11.29    1.86
   0  -7 -18   15.13    2.12
   0   8 -22    3.83    1.46
   0   8 -21   18.57    2.59
   0   8 -21   23.22    2.79
   0   8 -20   -3.39    1.32
   0   8 -20    1.11    1.02
   0   8 -19   -2.79    1.49
   0   8 -19    0.29    1.03
   0   8 -18   12.10    1.95
   0   8 -17   10.54    1.87
   0   8 -16   24.28    2.45
   0   8 -15   12.82    1.81
   0   8 -14   24.30    2.25
   0   8 -13  214.22    6.83
   0   8 -12    2.80    1.09
   0   8 -11  143.91    5.21
   0   8 -10   86.88    3.81
   0   8  -9   92.80    3.90
   0   8  -8   33.82    2.27
   0   8  -7    0.87    0.77
   0   8  -6  171.66    5.03
   0   8  -5    0.55    0.71
   0  -8   5    0.56    0.65
   0   8  -4   49.40    2.46
   0  -8   4   51.58    2.50
   0   8  -3   76.51    2.98
   0  -8   3   73.59    3.02
   0  -8   2  191.47    5.04
   0  -8   1  119.84    3.90
   0  -8   0    0.21    0.69
   0  -8  -1   12.61    1.14
   0  -8  -1   13.03    1.29
   0  -8  -2  150.93    4.52
   0  -8  -2  146.94    4.09
   0  -8  -3  100.64    3.70
   0  -8  -3  102.09    3.48
   0  -8  -4   12.70    1.28
   0  -8  -4    9.51    1.25
   0  -8  -5   -0.43    0.70
   0  -8  -5    0.12    0.89
   0  -8  -6  130.25    4.29
   0  -8  -6  128.04    4.52
   0  -8  -7    0.65    0.69
   0  -8  -7    1.08    0.88
   0  -8  -8   17.61    1.71
   0  -8  -8   15.01    1.64
   0  -8  -9   24.15    2.13
   0  -8  -9   24.06    2.07
   0  -8 -10   74.95    3.80
   0  -8 -10   77.70    3.70
   0  -8 -11    0.42    1.02
   0  -8 -11    2.88    1.11
   0  -8 -12    1.44    1.01
   0  -8 -12    1.55    1.00
   0  -8 -13    7.08    1.46
   0  -8 -13    7.55    1.57
   0  -8 -14    5.65    1.39
   0  -8 -14    7.89    1.51
   0  -8 -15   26.93    2.58
   0  -8 -15   24.70    2.49
   0  -8 -16    2.30    1.05
   0  -8 -16   -0.16    1.02
   0  -8 -17   -0.89    1.10
   0  -8 -17   -0.80    1.04
   0  -8 -18   10.11    1.94
   0   9 -22    2.06    1.36
   0   9 -21    4.22    1.49
   0   9 -21    8.29    1.85
   0   9 -20    4.91    1.48
   0   9 -20    7.56    1.84
   0   9 -19    0.44    1.10
   0   9 -18   -0.92    1.19
   0   9 -17   17.73    2.28
   0   9 -16    7.10    1.56
   0   9 -15   15.98    2.08
   0   9 -14   22.73    2.31
   0   9 -13   43.78    3.08
   0   9 -12    1.15    0.88
   0   9 -11   -1.96    1.21
   0   9 -10    5.45    1.21
   0   9  -9   40.28    2.65
   0   9  -8    9.49    1.48
   0   9  -7    5.39    1.10
   0   9  -6    9.32    1.34
   0   9  -5   -0.47    0.84
   0  -9   5   -0.36    0.75
   0   9  -4   25.99    1.93
   0  -9   4   24.99    1.94
   0   9  -3   -0.31    0.82
   0  -9   3   -0.34    0.79
   0  -9   2   40.41    2.35
   0  -9   1   32.17    2.09
   0  -9   0   16.97    1.57
   0  -9  -1   10.23    1.27
   0  -9  -1    9.08    1.09
   0  -9  -2   30.70    2.14
   0  -9  -2   28.03    1.82
   0  -9  -3  232.00    5.79
   0  -9  -3  229.24    6.22
   0  -9  -4   16.13    1.69
   0  -9  -4   14.47    1.64
   0  -9  -5   41.55    2.61
   0  -9  -5   39.13    2.38
   0  -9  -6    1.25    0.66
   0  -9  -6    1.86    0.89
   0  -9  -7   72.49    3.66
   0  -9  -7   76.21    3.51
   0  -9  -8   -0.22    0.92
   0  -9  -8    0.15    0.87
   0  -9  -9    6.75    1.34
   0  -9  -9   11.00    1.73
   0  -9 -10   24.02    2.32
   0  -9 -10   28.50    2.36
   0  -9 -11   13.39    1.75
   0  -9 -11   16.20    2.06
   0  -9 -12    1.49    1.03
   0  -9 -12    0.37    0.94
   0  -9 -13    7.21    1.52
   0  -9 -13    9.20    1.76
   0  -9 -14    2.68    1.09
   0  -9 -14    4.31    1.39
   0  -9 -15    5.56    1.45
   0  -9 -15    6.03    1.57
   0  -9 -16   11.16    1.87
   0  -9 -16    9.16    1.89
   0  -9 -17   -3.03    1.50
   0  10 -21    1.21    1.17
   0  10 -21    2.57    1.42
   0  10 -20   35.71    3.46
   0  10 -19    1.47    1.17
   0  10 -18   -1.24    1.07
   0  10 -17    9.24    1.70
   0  10 -16   12.88    1.91
   0  10 -15    2.60    1.23
   0  10 -14   17.62    2.16
   0  10 -13    2.02    1.09
   0  10 -12   16.19    1.93
   0  10 -11    1.27    1.10
   0  10 -10   95.32    4.35
   0  10  -9    6.93    1.34
   0  10  -8  172.86    5.86
   0  10  -7    4.82    1.16
   0  10  -6   61.29    3.26
   0  10  -5    0.74    0.76
   0 -10   5    2.16    0.90
   0  10  -4   30.58    2.20
   0 -10   4   33.28    2.31
   0  10  -3   26.12    1.95
   0 -10   3   27.38    2.09
   0 -10   2  111.00    4.16
   0 -10   1    0.50    0.78
   0 -10   0    3.74    1.09
   0 -10  -1  108.97    4.17
   0 -10  -2   53.24    3.00
   0 -10  -2   44.84    2.46
   0 -10  -3  300.52    7.61
   0 -10  -3  282.84    6.91
   0 -10  -4  164.95    5.49
   0 -10  -4  160.36    5.03
   0 -10  -5    1.78    0.90
   0 -10  -5    0.91    0.83
   0 -10  -6   34.65    2.39
   0 -10  -6   31.18    2.42
   0 -10  -7   23.79    2.20
   0 -10  -7   27.08    2.25
   0 -10  -8   72.02    3.86
   0 -10  -8   64.30    3.55
   0 -10  -9    0.51    0.85
   0 -10  -9    0.68    0.89
   0 -10 -10    2.85    1.09
   0 -10 -10    3.57    1.20
   0 -10 -11   33.73    2.89
   0 -10 -11   40.11    3.04
   0 -10 -12    7.03    1.45
   0 -10 -12    5.53    1.47
   0 -10 -13   12.79    2.02
   0 -10 -13   13.96    2.08
   0 -10 -14    6.75    1.66
   0 -10 -14    7.10    1.58
   0 -10 -15   10.00    1.82
   0 -10 -15    8.91    1.78
   0 -10 -16    4.52    1.48
   0  11 -20   26.76    3.07
   0  11 -19    0.07    1.17
   0  11 -18    1.96    1.14
   0  11 -17    1.12    1.07
   0  11 -16   13.49    2.07
   0  11 -15   -1.28    1.41
   0  11 -14    1.16    1.12
   0  11 -13   10.59    1.76
   0  11 -12    1.97    1.08
   0  11 -11    3.27    1.48
   0  11 -10   85.99    4.35
   0  11  -9   11.84    1.82
   0  11  -8  121.48    5.09
   0  11  -7   14.55    1.81
   0  11  -6   50.39    3.12
   0  11  -5    7.72    1.31
   0 -11   5    7.51    1.26
   0  11  -4   95.73    4.04
   0 -11   4   93.13    4.03
   0  11  -3   -0.16    1.01
   0 -11   3   -0.59    1.04
   0 -11   2   13.86    1.62
   0 -11   1  109.16    4.30
   0 -11   0   13.74    1.62
   0 -11  -1    7.69    1.35
   0 -11  -2   69.54    3.49
   0 -11  -3    4.09    0.99
   0 -11  -3    5.01    1.25
   0 -11  -4    5.71    1.22
   0 -11  -4    6.12    1.12
   0 -11  -5   13.39    1.53
   0 -11  -5   12.16    1.65
   0 -11  -6    7.63    1.29
   0 -11  -6   11.27    1.51
   0 -11  -7   11.54    1.58
   0 -11  -7   12.62    1.79
   0 -11  -8   10.52    1.61
   0 -11  -8    9.93    1.60
   0 -11  -9   17.00    2.08
   0 -11  -9   18.17    2.16
   0 -11 -10    0.87    0.84
   0 -11 -10    0.24    1.00
   0 -11 -11    0.38    0.82
   0 -11 -11   -0.37    0.94
   0 -11 -12    5.95    1.56
   0 -11 -12    4.81    1.46
   0 -11 -13    6.73    1.64
   0 -11 -13    5.41    1.51
   0 -11 -14   34.46    3.22
   0 -11 -14   36.77    3.30
   0  12 -20    3.03    1.46
   0  12 -19    9.13    2.03
   0  12 -18    1.75    1.09
   0  12 -17    3.22    1.24
   0  12 -16    1.82    1.25
   0  12 -15   11.95    1.96
   0  12 -14    1.40    1.00
   0  12 -13   26.15    2.66
   0  12 -12   55.05    3.76
   0  12 -11    0.99    1.18
   0  12 -10    7.75    1.54
   0  12  -9   43.54    3.15
   0  12  -8    3.78    1.26
   0  12  -7   12.88    1.82
   0  12  -6    3.29    1.04
   0  12  -5   13.07    1.71
   0 -12   5   11.61    1.53
   0  12  -4   66.00    3.63
   0 -12   4   64.88    3.56
   0  12  -3   29.06    2.38
   0 -12   3   27.88    2.37
   0  12  -2    0.48    0.80
   0 -12   2   -2.35    1.24
   0 -12   1   53.11    3.11
   0 -12   0    8.55    1.36
   0 -12  -1    0.23    0.88
   0 -12  -2    1.57    1.05
   0 -12  -3   17.70    1.97
   0 -12  -4   16.23    1.92
   0 -12  -4   17.69    1.83
   0 -12  -5    0.58    0.81
   0 -12  -5    1.43    0.80
   0 -12  -6    0.11    0.84
   0 -12  -6    0.72    0.76
   0 -12  -7   -1.39    1.14
   0 -12  -7    0.30    0.77
   0 -12  -8    1.55    1.01
   0 -12  -8    1.17    0.86
   0 -12  -9    1.46    1.04
   0 -12  -9    2.06    0.95
   0 -12 -10    0.21    0.97
   0 -12 -10    1.27    1.04
   0 -12 -11   -1.85    1.12
   0 -12 -11    0.12    1.13
   0 -12 -12    3.30    1.29
   0 -12 -12    2.26    1.02
   0 -12 -13   -1.28    1.21
   0 -12 -13   -0.02    1.12
   0  13 -19   12.67    2.32
   0  13 -18    1.99    1.44
   0  13 -17    3.91    1.58
   0  13 -16   -0.14    1.23
   0  13 -15    7.77    1.82
   0  13 -14   18.86    2.52
   0  13 -13    8.80    1.90
   0  13 -12   32.71    3.10
   0  13 -11    3.11    1.25
   0  13 -10    7.88    1.73
   0  13  -9   -0.61    1.10
   0  13  -8   24.00    2.49
   0  13  -7    5.22    1.29
   0  13  -6   64.99    3.95
   0  13  -5    0.23    0.93
   0 -13   5   -0.12    0.97
   0  13  -4   22.78    2.31
   0 -13   4   22.21    2.27
   0  13  -3   74.52    3.89
   0 -13   3   65.58    3.77
   0  13  -2    1.45    1.01
   0 -13   2    0.79    0.91
   0 -13   1    9.41    1.56
   0 -13   0    6.85    1.37
   0 -13  -1   12.09    1.76
   0 -13  -2    3.34    1.14
   0 -13  -3    3.21    1.21
   0 -13  -4    1.59    0.98
   0 -13  -5   23.16    2.19
   0 -13  -5   26.86    2.56
   0 -13  -6    0.28    0.98
   0 -13  -6   -0.52    0.90
   0 -13  -7    3.41    1.15
   0 -13  -7    8.06    1.71
   0 -13  -8   10.71    1.90
   0 -13  -8   11.35    1.77
   0 -13  -9   -0.71    1.14
   0 -13  -9   -0.64    1.05
   0 -13 -10    0.63    0.93
   0 -13 -10    1.97    1.27
   0 -13 -11    4.16    1.30
   0 -13 -11    0.63    1.04
   0 -13 -12    2.83    1.27
   0 -13 -12    3.61    1.40
   0  14 -18   -0.12    1.09
   0  14 -17    0.05    1.40
   0  14 -16    0.66    1.31
   0  14 -15    7.07    1.97
   0  14 -14   20.64    2.67
   0  14 -13    0.58    1.15
   0  14 -12    6.83    1.62
   0  14 -11    8.78    1.87
   0  14 -10    1.42    1.07
   0  14  -9    3.55    1.25
   0  14  -8    9.08    1.71
   0  14  -7   20.11    2.35
   0  14  -6    0.66    1.09
   0  14  -5   -0.22    1.09
   0 -14   5   -1.62    1.16
   0  14  -4    2.90    1.21
   0 -14   4    3.61    1.11
   0  14  -3   22.59    2.31
   0 -14   3   21.05    2.26
   0  14  -2    1.41    1.07
   0 -14   2   -0.43    0.96
   0  14  -1   25.77    2.47
   0 -14   1   27.04    2.53
   0 -14   0    0.97    1.11
   0 -14  -1    0.10    0.97
   0 -14  -2   -1.93    1.13
   0 -14  -3    7.78    1.48
   0 -14  -4   24.59    2.59
   0 -14  -5   63.34    4.00
   0 -14  -6   -0.63    0.98
   0 -14  -6    1.28    1.01
   0 -14  -7    2.59    1.27
   0 -14  -7    3.40    1.25
   0 -14  -8    7.12    1.61
   0 -14  -8    5.43    1.55
   0 -14  -9    9.59    1.85
   0 -14  -9   10.21    1.72
   0 -14 -10   -0.94    0.95
   0 -14 -10   -2.61    1.37
   0 -14 -11    0.31    0.95
   0  15 -16   -0.28    1.24
   0  15 -15   13.87    2.38
   0  15 -14    0.40    1.07
   0  15 -13   -2.42    1.56
   0  15 -12   -1.26    1.38
   0  15 -11    5.22    1.72
   0  15 -10    0.13    1.01
   0  15  -9    4.58    1.29
   0  15  -8    1.43    1.17
   0  15  -7   18.15    2.43
   0  15  -6    0.01    1.01
   0  15  -5    1.25    0.99
   0 -15   5    0.16    0.97
   0  15  -4    4.46    1.42
   0 -15   4    3.28    1.13
   0  15  -3   45.98    3.44
   0 -15   3   38.67    3.22
   0  15  -2   12.12    1.89
   0 -15   2    8.13    1.73
   0  15  -1    6.70    1.52
   0 -15   1    2.52    0.94
   0  15   0   15.77    2.08
   0 -15   0   13.49    1.97
   0 -15  -1    1.53    1.16
   0 -15  -2   25.45    2.67
   0 -15  -3    1.61    1.22
   0 -15  -4    1.50    1.13
   0 -15  -5    5.19    1.56
   0 -15  -6   11.30    1.92
   0 -15  -7    0.36    1.16
   0 -15  -8   -1.48    0.97
   0 -15  -8   -3.00    1.46
   0 -15  -9    5.40    1.51
   0  16 -15    5.70    1.81
   0  16 -14    2.37    1.53
   0  16 -13    1.84    1.18
   0  16 -12   -1.77    1.35
   0  16 -11    9.33    2.03
   0  16 -10    0.61    1.12
   0  16  -9   -2.13    1.54
   0  16  -8    9.84    1.91
   0  16  -7   13.15    2.20
   0  16  -6    2.38    1.27
   0  16  -5   -1.24    1.39
   0 -16   5   -2.41    1.49
   0  16  -4   12.23    2.06
   0 -16   4   10.17    1.89
   0  16  -3    7.21    1.73
   0 -16   3    7.45    1.73
   0  16  -2   -0.40    0.95
   0 -16   2   -2.37    1.28
   0  16  -1    1.78    1.17
   0 -16   1   -0.44    1.25
   0  16   0    0.87    1.09
   0 -16   0    0.04    1.08
   0  16   1    0.04    0.96
   0 -16  -1   -1.77    1.22
   0 -16  -2   17.56    2.43
   0 -16  -3    1.39    1.04
   0 -16  -4    2.42    1.27
   0 -16  -5    5.00    1.52
   0 -16  -6    7.49    1.81
   0  17 -12    1.44    1.55
   0  17 -11    0.68    1.17
   0  17 -10   -2.50    1.56
   0  17  -9   -1.12    1.36
   0  17  -8   -3.08    1.83
   0  17  -7   19.92    2.71
   0  17  -6    6.35    1.87
   0  17  -5    1.76    1.41
   0  17  -4    3.65    1.49
   0 -17   4    2.63    1.28
   0  17  -3    1.62    1.23
   0 -17   3   -0.06    1.11
   0  17  -2    2.86    1.22
   0 -17   2    4.92    1.60
   0  17  -1   -0.53    0.96
   0 -17   1   -0.44    1.22
   0  17   0   -0.06    1.00
   0 -17   0    0.00    1.14
   0  17   1    1.97    1.22
   0 -17  -1    1.44    1.29
   0  17   2    9.61    1.81
   0 -17  -2   11.94    2.08
   0 -17  -3    2.47    1.39
   0  18  -9    0.98    1.38
   0  18  -8   -4.01    1.94
   0  18  -7    4.71    1.69
   0  18  -6   17.53    2.59
   0  18  -5   15.67    2.44
   0  18  -4    0.60    1.06
   0 -18   4   -1.17    1.39
   0  18  -3    1.37    1.14
   0 -18   3   -0.13    1.29
   0  18  -2    9.77    1.96
   0 -18   2   11.34    2.21
   0  18  -1   -0.58    1.12
   0  18   0    2.32    1.45
   0  18   1    3.04    1.35
  -1  18   2    1.40    1.22
  -1  18   1    9.54    1.85
  -1  18   0    3.14    1.38
   1 -18   0    3.66    1.53
  -1  18  -1   14.53    2.29
   1 -18   1   13.33    2.25
  -1  18  -2    0.23    1.13
   1 -18   2    1.11    1.10
  -1  18  -3    1.48    1.15
   1 -18   3    1.01    1.03
  -1  18  -4   -1.38    1.28
   1 -18   4    0.16    1.22
  -1  18  -5   10.19    2.12
  -1  18  -6    8.06    1.89
  -1  18  -7   -0.56    1.26
  -1  18  -8   -4.02    1.76
  -1  18  -9    5.77    1.58
  -1  18 -10    6.74    2.03
   1 -17  -4    0.57    1.17
   1 -17  -3    2.02    1.13
   1 -17  -2   -1.34    1.11
   1 -17  -1   10.75    1.93
  -1  17   0    5.02    1.47
   1 -17   0    7.55    1.77
  -1  17  -1    3.41    1.40
   1 -17   1    1.76    0.97
  -1  17  -2    2.84    1.31
   1 -17   2    0.10    1.02
  -1  17  -3   11.80    1.91
   1 -17   3    7.79    1.86
  -1  17  -4    1.33    0.95
   1 -17   4    0.24    0.95
  -1  17  -5    8.97    1.94
   1 -17   5    5.85    1.62
  -1  17  -6    4.70    1.53
  -1  17  -7    0.90    1.22
  -1  17  -8    1.30    1.07
  -1  17  -9    1.01    1.33
  -1  17 -10    4.13    1.44
  -1  17 -11    4.57    1.68
  -1  17 -12    0.76    1.21
  -1  17 -13    6.55    1.83
   1 -16  -7    1.03    1.03
   1 -16  -6    6.98    1.68
   1 -16  -5    0.97    1.10
   1 -16  -4    2.65    1.16
   1 -16  -3    6.26    1.64
   1 -16  -2    3.78    1.46
   1 -16  -1   10.66    1.86
   1 -16   0   -1.06    1.18
  -1  16  -1    0.64    1.17
   1 -16   1   -0.78    1.18
  -1  16  -2   18.68    2.30
   1 -16   2   17.78    2.25
  -1  16  -3   30.19    2.86
   1 -16   3   26.89    2.77
  -1  16  -4    0.66    1.07
   1 -16   4    0.33    0.97
  -1  16  -5   29.69    2.97
   1 -16   5   27.80    2.85
  -1  16  -6    1.18    1.01
  -1  16  -7    1.82    1.42
  -1  16  -8    0.63    1.29
  -1  16  -9    1.92    1.17
  -1  16 -10    2.91    1.39
  -1  16 -11    3.89    1.62
  -1  16 -12   -0.41    1.25
  -1  16 -13    2.41    1.33
  -1  16 -14   -1.07    1.22
  -1  16 -15    7.72    1.94
   1 -15  -9    2.01    1.20
   1 -15  -8   -2.21    1.31
   1 -15  -8   -2.86    1.29
   1 -15  -7    0.30    0.88
   1 -15  -6   -0.30    1.14
   1 -15  -5   27.80    2.85
   1 -15  -4    3.64    1.46
   1 -15  -3    9.14    1.81
   1 -15  -2   12.84    2.02
   1 -15  -1   45.09    3.29
   1 -15   0    6.82    1.46
   1 -15   1    0.99    1.00
  -1  15  -2   12.08    1.93
   1 -15   2    7.13    1.60
  -1  15  -3    8.99    1.67
   1 -15   3    6.73    1.49
  -1  15  -4   18.92    2.28
   1 -15   4   14.97    2.02
  -1  15  -5    2.72    1.30
   1 -15   5    1.77    1.04
  -1  15  -6    1.51    1.11
  -1  15  -7    5.14    1.40
  -1  15  -8   16.87    2.29
  -1  15  -9    4.83    1.63
  -1  15 -10    0.58    1.20
  -1  15 -11    7.30    1.84
  -1  15 -12   -0.39    1.25
  -1  15 -13   15.56    2.52
  -1  15 -14    3.36    1.51
  -1  15 -15    1.88    1.38
  -1  15 -16    2.99    1.54
  -1  15 -17    8.11    2.05
   1 -14 -11    2.10    1.32
   1 -14 -11   -0.32    0.98
   1 -14 -10   10.88    1.82
   1 -14 -10   15.16    2.26
   1 -14  -9    4.08    1.35
   1 -14  -9    4.23    1.21
   1 -14  -8   10.70    1.63
   1 -14  -8   11.78    2.00
   1 -14  -7    0.74    0.88
   1 -14  -7   -0.07    0.98
   1 -14  -6   20.25    2.05
   1 -14  -6   27.43    2.78
   1 -14  -5   26.07    2.61
   1 -14  -4    2.15    0.98
   1 -14  -3   -0.02    0.86
   1 -14  -2    0.05    0.80
   1 -14  -1    0.49    0.96
   1 -14   0   15.75    1.90
   1 -14   1   -0.47    0.94
  -1  14  -2   23.34    2.32
   1 -14   2   21.83    2.25
  -1  14  -3    9.36    1.63
   1 -14   3   11.40    1.78
  -1  14  -4   -0.38    0.98
   1 -14   4    1.12    0.94
  -1  14  -5   -0.46    0.98
   1 -14   5   -1.20    1.13
  -1  14  -6   47.56    3.42
  -1  14  -7    6.84    1.56
  -1  14  -8   -1.95    1.52
  -1  14  -9    7.88    1.60
  -1  14 -10   17.82    2.34
  -1  14 -11    8.52    1.86
  -1  14 -12   -0.25    0.96
  -1  14 -13   21.22    2.65
  -1  14 -14    4.31    1.45
  -1  14 -15    7.39    1.80
  -1  14 -16   -0.99    1.12
  -1  14 -17    0.69    1.15
  -1  14 -18    4.14    1.57
   1 -13 -13    0.79    0.99
   1 -13 -12    7.63    1.66
   1 -13 -12    8.64    1.95
   1 -13 -11    1.06    1.04
   1 -13 -11    3.92    1.43
   1 -13 -10   -0.69    1.14
   1 -13 -10    2.28    1.27
   1 -13  -9    0.03    0.81
   1 -13  -9   -0.99    1.26
   1 -13  -8    5.37    1.25
   1 -13  -8    6.65    1.54
   1 -13  -7    6.92    1.44
   1 -13  -7    7.71    1.41
   1 -13  -6    2.57    1.14
   1 -13  -6    3.20    0.98
   1 -13  -5   -0.85    0.66
   1 -13  -5   -1.07    1.03
   1 -13  -4    0.39    0.88
   1 -13  -3    0.34    0.91
   1 -13  -2    2.35    1.14
   1 -13  -1   19.15    1.99
   1 -13   0   31.93    2.54
   1 -13   1    0.22    0.94
   1 -13   2   11.11    1.55
  -1  13  -3   35.81    2.74
   1 -13   3   33.22    2.63
  -1  13  -4   10.81    1.67
   1 -13   4   10.88    1.61
  -1  13  -5    1.60    1.11
   1 -13   5    1.60    0.97
  -1  13  -6    4.35    1.34
  -1  13  -7   15.26    1.96
  -1  13  -8    3.32    1.24
  -1  13  -9   49.27    3.49
  -1  13 -10    2.24    1.07
  -1  13 -11   34.88    3.11
  -1  13 -12    4.40    1.61
  -1  13 -13   25.04    2.76
  -1  13 -14   21.08    2.64
  -1  13 -15    5.97    1.55
  -1  13 -16    0.83    1.23
  -1  13 -17    5.08    1.69
  -1  13 -18   -3.08    1.63
  -1  13 -19   14.25    2.47
   1 -12 -14    6.45    1.61
   1 -12 -14    5.83    1.61
   1 -12 -13    1.98    1.24
   1 -12 -13    2.23    1.38
   1 -12 -12   25.21    2.63
   1 -12 -12   25.34    2.76
   1 -12 -11    5.92    1.46
   1 -12 -11    3.32    1.29
   1 -12 -10   18.66    2.31
   1 -12 -10   20.77    2.27
   1 -12  -9    2.01    0.81
   1 -12  -9    0.65    0.93
   1 -12  -8   37.76    3.01
   1 -12  -8   35.56    2.71
   1 -12  -7    0.49    0.68
   1 -12  -7    0.27    0.96
   1 -12  -6   -0.12    0.67
   1 -12  -6    1.91    0.99
   1 -12  -5    9.59    1.33
   1 -12  -5    9.65    1.56
   1 -12  -4   32.08    2.27
   1 -12  -4   33.12    2.64
   1 -12  -3    1.10    0.86
   1 -12  -2    9.33    1.46
   1 -12  -1   13.28    1.65
   1 -12   0   96.57    4.16
   1 -12   1    2.80    0.99
   1 -12   2    5.10    1.05
  -1  12  -3   50.19    3.04
   1 -12   3   48.06    2.93
  -1  12  -4   43.63    2.85
   1 -12   4   41.31    2.76
  -1  12  -5    0.84    0.86
   1 -12   5    0.58    1.03
  -1  12  -6   -1.13    1.19
  -1  12  -7   -2.29    1.28
  -1  12  -8   64.40    3.78
  -1  12  -9    5.12    1.38
  -1  12 -10    6.90    1.59
  -1  12 -11   40.24    3.21
  -1  12 -12   91.41    4.82
  -1  12 -13    2.63    1.25
  -1  12 -14   16.65    2.33
  -1  12 -15   -1.05    1.31
  -1  12 -16   18.35    2.47
  -1  12 -17   -1.26    1.10
  -1  12 -18    1.96    1.41
  -1  12 -19    8.43    1.85
  -1  12 -20   16.12    2.54
   1 -11 -15   21.06    2.48
   1 -11 -15   19.11    2.58
   1 -11 -14    8.25    1.70
   1 -11 -14    5.94    1.59
   1 -11 -13   10.57    1.82
   1 -11 -13   12.56    2.07
   1 -11 -12   11.90    1.71
   1 -11 -12   11.15    1.87
   1 -11 -11    5.03    1.33
   1 -11 -11    4.08    1.43
   1 -11 -10    9.97    1.65
   1 -11 -10   10.56    1.84
   1 -11  -9    3.65    1.05
   1 -11  -9    3.70    1.23
   1 -11  -8    4.06    1.18
   1 -11  -8    5.79    1.41
   1 -11  -7   14.76    1.68
   1 -11  -7   16.51    1.96
   1 -11  -6   -1.35    0.91
   1 -11  -6   -0.29    0.84
   1 -11  -5    1.32    0.81
   1 -11  -5    1.91    0.71
   1 -11  -4   43.54    2.81
   1 -11  -4   44.12    2.47
   1 -11  -3    3.91    1.05
   1 -11  -3    3.50    0.91
   1 -11  -2   34.90    2.52
   1 -11  -1  236.17    6.60
   1 -11   0  109.28    4.21
   1 -11   1   38.53    2.48
   1 -11   2    6.57    1.17
  -1  11  -3    0.20    0.88
   1 -11   3    0.02    0.77
  -1  11  -4   32.82    2.33
   1 -11   4   33.17    2.32
  -1  11  -5   14.22    1.62
   1 -11   5   12.83    1.56
  -1  11  -6   42.95    2.83
  -1  11  -7    3.02    1.09
  -1  11  -8   48.47    3.16
  -1  11  -9   47.65    3.17
  -1  11 -10    2.59    1.24
  -1  11 -11    2.83    1.24
  -1  11 -12   36.25    2.91
  -1  11 -13    0.02    1.07
  -1  11 -14   16.64    2.13
  -1  11 -15    0.20    1.15
  -1  11 -16    1.97    1.08
  -1  11 -17    6.52    1.61
  -1  11 -18    7.65    1.77
  -1  11 -19    3.07    1.29
  -1  11 -20   19.77    2.57
  -1  11 -20   23.76    2.89
  -1  11 -21    0.61    1.01
   1 -10 -16    4.87    1.49
   1 -10 -16    6.79    1.63
   1 -10 -15   14.62    2.13
   1 -10 -15    9.98    1.90
   1 -10 -14    2.61    1.18
   1 -10 -14    1.99    1.21
   1 -10 -13   12.85    1.76
   1 -10 -13   14.97    2.07
   1 -10 -12    3.38    1.26
   1 -10 -12    3.21    1.26
   1 -10 -11   31.72    2.73
   1 -10 -11   33.26    2.61
   1 -10 -10    5.82    1.27
   1 -10 -10    5.70    1.41
   1 -10  -9   39.74    2.90
   1 -10  -9   41.34    2.77
   1 -10  -8   12.54    1.50
   1 -10  -8   13.27    1.78
   1 -10  -7   26.65    2.31
   1 -10  -7   28.87    2.11
   1 -10  -6    2.29    0.81
   1 -10  -6    0.88    0.90
   1 -10  -5   75.78    3.30
   1 -10  -5   69.76    3.46
   1 -10  -4  276.26    6.57
   1 -10  -4  285.85    7.34
   1 -10  -3  266.45    7.03
   1 -10  -3  271.19    6.34
   1 -10  -2   10.04    1.52
   1 -10  -2   10.07    1.18
   1 -10  -1  131.00    4.53
   1 -10   0    1.52    0.84
   1 -10   1   26.88    2.00
   1 -10   2   26.40    1.95
   1 -10   3   12.06    1.37
  -1  10  -4   60.34    3.05
   1 -10   4   62.41    3.01
  -1  10  -5   64.06    3.18
   1 -10   5   63.23    3.12
  -1  10  -6   17.77    1.80
  -1  10  -7   12.67    1.63
  -1  10  -8   73.77    3.66
  -1  10  -9   15.58    1.79
  -1  10 -10   21.41    2.08
  -1  10 -11    1.38    0.96
  -1  10 -12   12.58    1.70
  -1  10 -13    0.31    0.93
  -1  10 -14    2.57    1.03
  -1  10 -15   14.33    2.01
  -1  10 -16    0.73    0.95
  -1  10 -17   17.51    2.31
  -1  10 -18    2.21    1.27
  -1  10 -19    7.90    1.82
  -1  10 -19    9.68    1.89
  -1  10 -20    2.56    1.21
  -1  10 -20    3.97    1.52
  -1  10 -21    4.09    1.52
  -1  10 -21    2.10    1.38
   1  -9 -17   -0.89    1.03
   1  -9 -17    0.87    1.05
   1  -9 -16   11.71    1.92
   1  -9 -16   10.49    1.79
   1  -9 -15    2.16    1.09
   1  -9 -15    0.04    0.99
   1  -9 -14   17.99    2.21
   1  -9 -14   17.22    2.16
   1  -9 -13    4.05    1.20
   1  -9 -13    2.71    1.09
   1  -9 -12   10.12    1.55
   1  -9 -12    8.78    1.57
   1  -9 -11    1.52    0.88
   1  -9 -11   -0.69    0.87
   1  -9 -10   12.91    1.63
   1  -9 -10   17.99    1.97
   1  -9  -9   39.78    2.55
   1  -9  -9   37.86    2.76
   1  -9  -8   16.08    1.67
   1  -9  -8   14.96    1.79
   1  -9  -7    1.91    0.75
   1  -9  -7    1.47    0.82
   1  -9  -6    7.69    1.08
   1  -9  -6    8.06    1.27
   1  -9  -5   56.22    2.96
   1  -9  -5   56.57    2.64
   1  -9  -4    1.42    0.70
   1  -9  -4    3.11    0.90
   1  -9  -3   42.72    2.11
   1  -9  -3   41.97    2.45
   1  -9  -2   26.31    0.90
   1  -9  -2   28.41    1.68
   1  -9  -2   31.12    2.08
   1  -9  -1   11.29    1.29
   1  -9   0  100.83    3.67
   1  -9   1  155.65    4.62
   1  -9   2   85.16    3.28
   1  -9   3   13.24    1.42
  -1   9  -4   23.91    1.86
   1  -9   4   25.08    1.81
  -1   9  -5  191.58    5.43
   1  -9   5  184.76    5.21
  -1   9  -6    1.31    0.82
  -1   9  -7    5.62    1.16
  -1   9  -8  102.09    4.09
  -1   9  -9    7.84    1.27
  -1   9 -10    3.47    1.12
  -1   9 -11   -0.59    0.94
  -1   9 -12    2.28    0.98
  -1   9 -13   40.15    2.91
  -1   9 -14    2.01    0.89
  -1   9 -15   48.37    3.39
  -1   9 -16    2.93    1.07
  -1   9 -17    6.92    1.42
  -1   9 -18    4.12    1.22
  -1   9 -18    4.33    1.37
  -1   9 -19   21.32    2.52
  -1   9 -19   28.38    2.93
  -1   9 -20    6.73    1.75
  -1   9 -20   10.09    1.98
  -1   9 -21   26.28    3.06
  -1   9 -21   21.56    2.75
  -1   9 -22   -0.18    0.91
   1  -8 -18    7.83    1.67
   1  -8 -18    6.58    1.57
   1  -8 -17    4.23    1.32
   1  -8 -17    2.12    1.09
   1  -8 -16   11.65    1.79
   1  -8 -16   11.21    1.78
   1  -8 -15    3.61    1.17
   1  -8 -15    0.97    0.97
   1  -8 -14   -0.62    0.79
   1  -8 -14    0.86    0.97
   1  -8 -13   10.48    1.58
   1  -8 -13   11.65    1.72
   1  -8 -12   20.94    2.02
   1  -8 -12   21.22    2.12
   1  -8 -11  106.91    4.31
   1  -8 -11  104.95    4.47
   1  -8 -10   21.37    1.91
   1  -8 -10   18.92    1.94
   1  -8  -9   28.06    2.21
   1  -8  -9   26.10    1.98
   1  -8  -8  138.12    4.47
   1  -8  -8  137.33    4.80
   1  -8  -7   54.72    2.59
   1  -8  -7   47.02    2.69
   1  -8  -6    1.10    0.60
   1  -8  -6    0.80    0.74
   1  -8  -5    0.26    0.55
   1  -8  -5    0.45    0.76
   1  -8  -4   19.70    1.43
   1  -8  -4   18.60    1.63
   1  -8  -3   57.07    2.69
   1  -8  -3   61.75    2.47
   1  -8  -2  100.91    2.02
   1  -8  -2  102.73    3.58
   1  -8  -2  108.16    3.20
   1  -8  -1    5.52    0.91
   1  -8  -1    5.31    0.72
   1  -8   0  108.12    3.63
   1  -8   1   26.51    1.73
   1  -8   2  186.30    4.86
   1  -8   3   30.80    1.82
  -1   8  -4  170.03    4.68
   1  -8   4  160.85    4.55
  -1   8  -5   16.51    1.51
   1  -8   5   16.47    1.37
  -1   8  -6   17.53    1.59
  -1   8  -7   11.08    1.40
  -1   8  -8  109.39    4.06
  -1   8  -9   63.43    3.10
  -1   8 -10   11.91    1.48
  -1   8 -11    3.24    1.04
  -1   8 -12  120.35    4.78
  -1   8 -13   47.73    3.13
  -1   8 -14    2.85    1.01
  -1   8 -15   37.41    2.90
  -1   8 -16   17.19    2.17
  -1   8 -17    6.59    1.39
  -1   8 -18   10.89    1.94
  -1   8 -18   14.10    2.10
  -1   8 -19    0.03    0.92
  -1   8 -19    0.57    1.05
  -1   8 -20   17.63    2.32
  -1   8 -20   19.69    2.55
  -1   8 -21   14.81    2.39
  -1   8 -21   17.73    2.47
  -1   8 -22    1.29    0.98
   1  -7 -19    1.83    1.11
   1  -7 -18    6.61    1.56
   1  -7 -18    6.08    1.46
   1  -7 -17   -0.43    0.99
   1  -7 -17    0.12    0.89
   1  -7 -16    5.95    1.33
   1  -7 -16    6.44    1.41
   1  -7 -15   18.68    2.12
   1  -7 -15   16.21    1.96
   1  -7 -14    2.53    1.09
   1  -7 -14    1.27    0.99
   1  -7 -13    4.24    1.11
   1  -7 -13    4.56    1.23
   1  -7 -12    2.01    0.89
   1  -7 -12    3.71    1.16
   1  -7 -11  155.65    5.10
   1  -7 -11  149.34    5.21
   1  -7 -10    2.07    0.87
   1  -7 -10    2.46    0.90
   1  -7  -9   33.21    2.14
   1  -7  -9   29.65    2.14
   1  -7  -8   40.13    2.22
   1  -7  -8   39.15    2.37
   1  -7  -7  124.40    3.82
   1  -7  -7  108.42    3.93
   1  -7  -6   31.52    1.83
   1  -7  -6   34.03    2.09
   1  -7  -5   13.75    1.33
   1  -7  -5   14.56    1.25
   1  -7  -4   73.91    2.57
   1  -7  -4   70.90    2.91
   1  -7  -3   87.12    2.76
   1  -7  -3   85.68    3.14
   1  -7  -2   38.91    1.09
   1  -7  -2   38.49    1.73
   1  -7  -2   37.72    2.00
   1  -7  -1   38.05    1.98
   1  -7  -1   42.83    1.76
   1  -7   0   13.07    1.16
   1  -7   1  294.19    6.08
   1  -7   2   29.04    1.65
   1  -7   3  393.59    7.47
  -1   7  -4   16.88    1.40
   1  -7   4   16.10    1.29
  -1   7  -5    0.60    0.61
  -1   7  -6    2.35    0.76
  -1   7  -7    1.23    0.68
  -1   7  -8   71.76    3.12
  -1   7  -9  114.55    4.04
  -1   7 -10   89.72    3.67
  -1   7 -11    7.27    1.30
  -1   7 -12   48.09    2.92
  -1   7 -13   69.67    3.64
  -1   7 -14    7.18    1.31
  -1   7 -15   11.58    1.65
  -1   7 -16   16.91    2.11
  -1   7 -16   20.73    2.24
  -1   7 -17   -1.10    1.18
  -1   7 -17   -0.41    1.04
  -1   7 -18    7.18    1.43
  -1   7 -18   10.02    1.73
  -1   7 -19    9.87    1.94
  -1   7 -19   12.45    1.99
  -1   7 -20    6.86    1.68
  -1   7 -20    4.86    1.48
  -1   7 -21   14.27    2.24
  -1   7 -21   17.83    2.46
  -1   7 -22    2.36    1.27
   1  -6 -20   -0.80    1.00
   1  -6 -19   12.59    1.99
   1  -6 -19   10.04    1.76
   1  -6 -18   17.01    2.17
   1  -6 -18   20.24    2.22
   1  -6 -17   -0.10    0.90
   1  -6 -17   -0.57    0.87
   1  -6 -16    1.23    1.02
   1  -6 -16    1.44    0.93
   1  -6 -15    6.29    1.30
   1  -6 -15    8.49    1.43
   1  -6 -14   19.98    1.99
   1  -6 -14   21.10    2.04
   1  -6 -13    2.96    0.96
   1  -6 -13    2.96    0.93
   1  -6 -12   15.91    1.66
   1  -6 -12   14.01    1.58
   1  -6 -11   51.88    2.72
  -1   6  11   52.39    1.96
   1  -6 -11   49.73    2.78
   1  -6 -10    2.15    0.74
   1  -6 -10    1.87    0.80
  -1   6  10    2.38    0.45
   1  -6  -9   20.26    1.65
  -1   6   9   21.46    1.04
   1  -6  -9   20.23    1.71
   1  -6  -8   20.91    1.55
  -1   6   8   19.00    0.91
   1  -6  -8   17.92    1.54
   1  -6  -7   95.02    3.17
  -1   6   7   94.13    2.00
   1  -6  -7   89.65    3.30
   1  -6  -6   23.80    1.48
   1  -6  -6   22.90    1.58
   1  -6  -5    7.60    0.83
   1  -6  -5    5.85    0.82
   1  -6  -4   53.01    2.02
   1  -6  -4   49.04    2.19
   1  -6  -3  194.24    4.18
   1  -6  -3  196.34    4.68
   1  -6  -2  410.61    5.84
   1  -6  -2  427.81    7.67
   1  -6  -2  431.12    7.13
   1  -6  -1    0.06    0.53
   1  -6  -1    1.30    0.42
   1  -6   0   35.56    1.74
   1  -6   1  506.13    8.47
   1  -6   2  290.11    5.66
  -1   6  -3    4.41    0.79
   1  -6   3    5.29    0.79
  -1   6  -4  123.92    3.48
   1  -6   4  130.67    3.44
  -1   6  -5  405.54    7.60
  -1   6  -6   22.78    1.60
  -1   6  -7    5.87    0.99
  -1   6  -8   -0.59    0.70
  -1   6  -9  278.33    6.58
  -1   6 -10   40.12    2.38
  -1   6 -11   45.90    2.67
  -1   6 -12    0.65    0.80
  -1   6 -13   83.32    3.90
  -1   6 -14    2.76    0.83
  -1   6 -15   -0.10    1.00
  -1   6 -15    0.71    0.95
  -1   6 -16    7.28    1.45
  -1   6 -16    5.98    1.32
  -1   6 -17    0.34    1.12
  -1   6 -17   -1.18    1.08
  -1   6 -18   19.21    2.27
  -1   6 -18   24.42    2.52
  -1   6 -19   -0.82    1.11
  -1   6 -19    2.20    1.26
  -1   6 -20   -0.31    0.99
  -1   6 -20   -0.93    1.11
  -1   6 -21   16.41    2.48
  -1   6 -21   17.72    2.39
  -1   6 -22    6.61    1.72
  -1   6 -23   -1.66    1.34
   1  -5 -20    3.36    1.30
   1  -5 -20    1.61    1.07
   1  -5 -19    4.69    1.30
   1  -5 -19    4.16    1.39
   1  -5 -18    3.41    1.16
   1  -5 -18    5.61    1.36
   1  -5 -17    5.43    1.23
   1  -5 -17    2.45    1.00
   1  -5 -16    0.57    0.86
   1  -5 -16    2.40    0.98
   1  -5 -15    4.99    1.14
   1  -5 -15    2.42    1.01
   1  -5 -14   10.92    1.51
   1  -5 -14    9.11    1.36
   1  -5 -13    0.33    0.74
   1  -5 -13   -0.55    0.97
   1  -5 -12   12.14    1.45
   1  -5 -12   11.76    1.42
   1  -5 -11  106.27    3.92
   1  -5 -11  110.37    4.08
   1  -5 -10    0.20    0.66
   1  -5 -10   -0.88    0.80
   1  -5  -9    4.11    0.84
  -1   5   9    4.51    0.51
   1  -5  -9    3.55    0.76
   1  -5  -8    5.96    0.88
  -1   5   8    6.26    0.58
   1  -5  -8    7.10    0.98
   1  -5  -7  202.66    4.72
  -1   5   7  198.40    3.69
   1  -5  -7  190.62    4.87
   1  -5  -6   13.54    1.07
  -1   5   6   13.58    0.70
   1  -5  -6   12.24    1.11
   1  -5  -5   36.97    1.64
  -1   5   5   41.30    1.10
   1  -5  -5   33.67    1.73
   1  -5  -4  171.70    3.70
   1  -5  -4  161.00    3.92
   1  -5  -3  153.73    3.72
   1  -5  -3  156.33    3.35
   1  -5  -2 1690.39   21.48
   1  -5  -2 1658.90   22.22
  -1   5   1   37.03    1.34
   1  -5  -1   38.24    1.65
   1  -5  -1   41.70    1.43
   1  -5   0  103.44    2.77
  -1   5   0   97.97    2.32
  -1   5  -1  146.31    2.96
   1  -5   1  151.47    3.43
   1  -5   2  634.48    9.65
  -1   5  -3    4.63    0.64
   1  -5   3    2.92    0.46
  -1   5  -4   17.40    1.15
  -1   5  -5   25.62    1.46
  -1   5  -6  198.55    4.64
  -1   5  -7   29.89    1.72
  -1   5  -8   14.84    1.30
  -1   5  -9   34.68    2.05
  -1   5 -10    4.46    0.95
  -1   5 -11    1.02    0.83
  -1   5 -12   21.31    1.95
  -1   5 -13   26.37    2.18
  -1   5 -14   23.01    2.13
  -1   5 -14   24.37    2.16
  -1   5 -15    2.60    1.06
  -1   5 -15    4.46    0.91
  -1   5 -16    4.48    0.93
  -1   5 -16    4.11    1.21
  -1   5 -16    3.63    1.21
  -1   5 -17   27.25    2.61
  -1   5 -17   30.84    2.72
  -1   5 -18    9.97    1.75
  -1   5 -18   16.25    2.17
  -1   5 -19    3.00    1.16
  -1   5 -19    3.02    1.23
  -1   5 -20    1.17    1.02
  -1   5 -20   -1.18    1.07
  -1   5 -21    5.55    1.56
  -1   5 -21    2.41    1.09
  -1   5 -22   29.43    3.07
   1  -4 -21    1.73    1.07
   1  -4 -20    5.86    1.43
   1  -4 -20    7.07    1.61
   1  -4 -19    0.76    0.85
   1  -4 -19    0.48    0.83
   1  -4 -18   11.43    1.78
   1  -4 -18   12.05    1.78
   1  -4 -17   16.23    2.02
   1  -4 -17   17.67    2.03
   1  -4 -16    0.16    0.74
   1  -4 -16    0.37    0.83
   1  -4 -15   -0.79    0.87
   1  -4 -15   -1.55    1.01
   1  -4 -14   54.26    3.03
   1  -4 -14   50.85    2.92
   1  -4 -13   23.21    1.97
   1  -4 -13   28.04    2.12
   1  -4 -12    7.79    1.30
   1  -4 -12    7.01    1.20
   1  -4 -11   37.70    2.23
   1  -4 -11   35.72    2.20
   1  -4 -10  208.03    3.91
   1  -4 -10  207.60    5.37
   1  -4 -10  209.95    5.46
   1  -4  -9    7.97    0.66
   1  -4  -9    9.08    1.09
  -1   4   9    8.14    0.54
   1  -4  -9    8.22    1.02
   1  -4  -8    0.73    0.30
  -1   4   8    0.30    0.19
   1  -4  -8    0.92    0.59
   1  -4  -8    0.68    0.54
   1  -4  -7   38.80    1.53
   1  -4  -7   40.56    1.89
  -1   4   7   39.58    1.29
   1  -4  -7   40.33    1.97
   1  -4  -6  108.00    2.98
   1  -4  -6  104.00    3.09
   1  -4  -5  602.85    9.14
  -1   4   5  585.30    8.20
   1  -4  -5  574.42    9.39
   1  -4  -4   79.91    2.21
  -1   4   4   82.83    1.69
   1  -4  -4   78.28    2.37
   1  -4  -3   39.19    1.37
   1  -4  -3   38.25    1.52
  -1   4   2 1141.16   14.74
   1  -4  -2 1105.29   14.11
   1  -4  -2 1098.62   15.23
   1  -4  -2 1109.36   14.67
  -1   4   1  671.37    9.39
   1  -4  -1  696.19   10.05
   1  -4  -1  696.31    9.48
   1  -4   0  322.25    5.42
  -1   4   0  314.31    4.92
   1  -4   1  100.34    2.41
   1  -4   2   11.75    0.77
  -1   4  -3   83.03    2.27
   1  -4   3   83.90    2.19
  -1   4  -4   93.21    2.55
  -1   4  -5   48.19    1.85
  -1   4  -6    0.54    0.46
  -1   4  -7  157.82    4.09
  -1   4  -8    0.51    0.54
  -1   4  -9  388.94    7.87
   1  -4   9  373.00    6.27
  -1   4 -10  388.43    8.04
   1  -4  10  356.51    6.05
  -1   4 -11    0.33    0.69
   1  -4  11    0.34    0.25
  -1   4 -12    1.53    0.86
  -1   4 -12    5.54    1.05
  -1   4 -13    7.80    1.42
  -1   4 -13    8.16    1.33
  -1   4 -13    8.12    1.07
  -1   4 -14  104.16    4.51
  -1   4 -14  114.99    3.92
  -1   4 -14  110.01    4.54
  -1   4 -15    1.41    0.67
  -1   4 -15    1.04    0.83
  -1   4 -15    2.73    0.99
  -1   4 -16    4.63    1.25
  -1   4 -16    8.65    1.58
  -1   4 -17   41.58    3.16
  -1   4 -17   47.76    3.33
  -1   4 -18   42.65    3.28
  -1   4 -18   46.36    3.40
  -1   4 -19    1.84    1.16
  -1   4 -19    1.96    1.02
  -1   4 -20    0.41    1.19
  -1   4 -20    0.10    1.03
  -1   4 -21    9.94    1.95
  -1   4 -21    4.10    1.35
  -1   4 -22   22.09    2.61
   1  -3 -21   13.44    2.12
   1  -3 -21   11.96    1.94
   1  -3 -20    3.02    1.27
   1  -3 -20    2.32    1.14
   1  -3 -19   -0.98    0.93
   1  -3 -19    0.20    0.80
   1  -3 -18   13.06    1.87
   1  -3 -18   13.88    1.88
   1  -3 -17   14.00    1.89
   1  -3 -16   -0.69    1.02
   1  -3 -15    0.83    0.83
   1  -3 -14  115.05    4.48
   1  -3 -13   50.79    2.85
   1  -3 -12    8.98    1.27
   1  -3 -11   10.20    1.28
   1  -3 -10  192.86    5.13
   1  -3  -9   35.48    1.14
   1  -3  -9   30.60    1.82
   1  -3  -8    3.10    0.38
  -1   3   8    2.66    0.29
   1  -3  -8    2.63    0.61
   1  -3  -7   27.99    1.09
   1  -3  -7   27.74    1.52
  -1   3   7   26.48    0.87
   1  -3  -6    0.47    0.28
  -1   3   6    0.28    0.16
   1  -3  -6   -0.35    0.46
   1  -3  -5   30.62    1.22
   1  -3  -5   31.65    1.38
   1  -3  -5   32.91    1.49
   1  -3  -4   23.67    1.06
   1  -3  -4   24.31    1.07
   1  -3  -4   20.94    1.10
   1  -3  -3   94.51    2.12
  -1   3   3   99.55    2.26
  -1   3   3   96.98    1.83
   1  -3  -3   90.95    2.30
   1  -3  -2   48.90    1.26
  -1   3   2   46.75    1.27
   1  -3  -2   47.36    1.12
   1  -3  -2   48.60    1.48
  -1   3   1 3054.70   38.03
   1  -3  -1 3072.51   38.04
  -1   3   0  567.36    7.35
   1  -3   0  586.68    7.93
  -1   3  -1  208.54    3.58
   1  -3   1  209.58    3.56
  -1   3  -2   64.99    1.71
   1  -3   2   68.91    1.69
  -1   3  -2   67.69    1.65
   1  -3   3    2.77    0.41
  -1   3  -3    2.84    0.47
  -1   3  -3    1.67    0.34
  -1   3  -4   12.63    0.83
   1  -3   4   14.10    0.83
  -1   3  -5    3.57    0.55
   1  -3   5    3.33    0.44
  -1   3  -6    0.77    0.43
   1  -3   6    0.94    0.30
  -1   3  -7  241.85    5.21
   1  -3   7  234.44    4.16
  -1   3  -8    7.14    0.99
   1  -3   8    4.78    0.49
  -1   3  -9  495.81    8.95
   1  -3   9  451.22    6.77
  -1   3 -10   56.47    2.71
  -1   3 -10   49.34    2.47
   1  -3  10   50.58    1.36
  -1   3 -11   26.37    2.03
  -1   3 -11   28.59    1.70
  -1   3 -11   24.60    1.87
  -1   3 -11   25.41    0.76
  -1   3 -11   25.70    0.76
  -1   3 -12   11.61    1.45
  -1   3 -12   12.05    1.16
  -1   3 -12   12.17    1.43
  -1   3 -13    2.42    0.70
  -1   3 -13    1.49    0.88
  -1   3 -13    2.97    0.99
  -1   3 -14   29.56    2.40
  -1   3 -14   34.16    1.96
  -1   3 -14   31.80    2.43
  -1   3 -15    9.50    1.57
  -1   3 -15    9.48    1.07
  -1   3 -15    9.52    1.50
  -1   3 -16    2.94    1.29
  -1   3 -16    0.54    0.87
  -1   3 -17   12.13    1.94
  -1   3 -17   12.50    1.80
  -1   3 -18   39.79    3.18
  -1   3 -18   35.98    2.92
  -1   3 -19    7.63    1.61
  -1   3 -19    6.89    1.43
  -1   3 -20    4.51    1.47
  -1   3 -20    3.09    1.12
  -1   3 -21   24.56    2.80
  -1   3 -21   19.73    2.39
   1  -2 -22    6.03    1.46
   1  -2 -21    1.11    1.00
   1  -2 -21    0.36    0.95
   1  -2 -20   11.32    1.89
   1  -2 -19    1.33    0.99
   1  -2 -18   13.54    1.92
   1  -2 -17   22.11    2.35
   1  -2 -16   16.66    1.91
   1  -2 -15   41.52    2.85
   1  -2 -14   11.88    1.55
   1  -2 -13   -1.03    0.96
   1  -2 -13    0.31    0.77
   1  -2 -12   20.83    1.86
   1  -2 -12   20.52    1.77
   1  -2 -11    4.72    1.04
   1  -2 -11    5.46    1.00
   1  -2 -10  111.08    3.70
   1  -2 -10  106.06    3.54
   1  -2  -9   30.28    1.80
   1  -2  -9   27.57    1.67
  -1   2   9   27.51    0.71
   1  -2  -8    4.82    0.80
   1  -2  -8    4.00    0.74
   1  -2  -8    4.38    0.33
   1  -2  -7  399.60    7.06
   1  -2  -7  390.73    7.00
   1  -2  -7  385.00    5.56
   1  -2  -6  102.95    2.77
   1  -2  -6   98.01    2.72
   1  -2  -6   98.94    2.03
   1  -2  -5   47.27    1.70
   1  -2  -4  303.65    5.10
  -1   2   4  311.85    5.28
  -1   2   3   61.64    1.64
   1  -2  -3   63.75    1.59
  -1   2   3   64.69    1.71
  -1   2   2   43.94    1.17
   1  -2  -2   48.07    1.11
  -1   2   2   47.00    1.07
   1  -2  -2   44.05    1.26
  -1   2   1  700.30    9.04
   1  -2  -1  725.66    9.03
   1  -2  -1  732.27    9.47
   1  -2   0  471.15    6.41
  -1   2   0  463.52    6.43
  -1   2  -1  176.14    2.79
   1  -2   1  181.50    2.80
   1  -2   2  432.31    5.95
  -1   2  -2  414.33    5.96
  -1   2  -2  412.07    5.86
  -1   2  -3    4.52    0.51
   1  -2   3    6.05    0.52
  -1   2  -4   97.34    2.36
   1  -2   4  104.72    2.42
  -1   2  -5  158.54    3.48
  -1   2  -6  151.24    3.61
   1  -2   6  148.81    2.67
  -1   2  -7   46.06    2.14
  -1   2  -7   50.98    2.06
   1  -2   7   49.54    1.24
  -1   2  -8    0.40    0.62
  -1   2  -8   -0.02    0.46
   1  -2   8    0.56    0.18
  -1   2  -9   20.24    1.27
  -1   2  -9   17.42    1.52
  -1   2  -9   17.96    1.43
  -1   2 -10   95.28    3.61
  -1   2 -10  101.34    3.00
  -1   2 -10   97.88    3.48
  -1   2 -11  157.16    5.00
  -1   2 -11  171.08    4.17
  -1   2 -11  167.83    4.92
  -1   2 -12    0.59    0.46
  -1   2 -12    0.70    0.81
  -1   2 -12    0.86    0.69
  -1   2 -13   -0.64    0.88
  -1   2 -13    0.18    0.44
  -1   2 -13   -0.27    0.83
  -1   2 -14    8.72    1.45
  -1   2 -14    9.81    1.06
  -1   2 -14   10.22    1.37
  -1   2 -15   47.99    3.12
  -1   2 -15   52.64    3.11
  -1   2 -16   32.92    2.69
  -1   2 -16   25.46    2.28
  -1   2 -17   -0.74    1.01
  -1   2 -17   -1.27    1.04
  -1   2 -18    7.19    1.59
  -1   2 -18    8.47    1.50
  -1   2 -19   12.64    1.96
  -1   2 -19   13.15    1.94
  -1   2 -20   17.86    2.30
  -1   2 -20   16.34    2.13
  -1   2 -21    8.90    1.93
  -1   2 -21    4.37    1.33
   1  -1 -21    1.20    1.28
   1  -1 -20    0.66    0.93
   1  -1 -19    2.70    1.27
   1  -1 -18    4.71    1.34
   1  -1 -18    4.36    1.25
   1  -1 -17   23.85    2.44
   1  -1 -17   27.65    2.36
   1  -1 -16   15.63    1.91
   1  -1 -16   17.17    1.88
   1  -1 -15    2.87    1.04
   1  -1 -15    2.98    0.92
   1  -1 -14   31.65    2.40
   1  -1 -14   29.41    2.21
   1  -1 -13   26.25    2.16
   1  -1 -13   29.08    2.13
   1  -1 -12  252.36    6.53
   1  -1 -12  262.03    6.50
   1  -1 -11   23.89    1.96
   1  -1 -11   26.64    1.88
   1  -1 -10  311.15    6.92
   1  -1 -10  325.09    6.99
   1  -1  -9    0.10    0.63
   1  -1  -9    1.19    0.61
   1  -1  -8  609.35   10.24
   1  -1  -8  615.39   10.21
   1  -1  -7   14.11    1.21
   1  -1  -7   15.62    1.25
   1  -1  -6  778.64   11.79
   1  -1  -6  764.52   11.74
  -1   1   6  805.74   10.13
   1  -1  -5    9.23    0.77
   1  -1  -5    9.58    0.78
  -1   1   5    8.68    0.41
   1  -1  -4  650.20    9.25
  -1   1   4  686.80    9.54
   1  -1  -3 1441.98   18.56
   1  -1  -2  120.78    2.21
   1  -1   1   80.29    1.47
  -1   1  -2 2004.32   25.83
  -1   1  -2 2065.73   25.62
  -1   1  -3  163.60    3.09
  -1   1  -3  159.00    2.91
   1  -1   3  163.97    2.88
  -1   1  -4   37.46    1.44
  -1   1  -4   38.05    1.31
   1  -1   4   38.38    1.29
  -1   1  -4   38.53    1.34
  -1   1  -5   47.06    1.55
  -1   1  -5   45.05    1.76
  -1   1  -5   47.22    1.65
   1  -1   5   52.13    1.68
  -1   1  -5   47.12    1.00
  -1   1  -6    8.45    0.87
  -1   1  -6    8.92    0.73
  -1   1  -6    8.67    0.81
  -1   1  -7  200.56    4.77
  -1   1  -7  201.29    4.52
  -1   1  -8   18.86    1.54
  -1   1  -8   20.94    1.18
  -1   1  -8   22.89    1.42
  -1   1  -9   25.26    1.70
  -1   1  -9   25.24    1.34
  -1   1  -9   25.25    1.60
  -1   1 -10  198.41    5.45
  -1   1 -10  217.36    4.57
  -1   1 -10  202.32    5.25
  -1   1 -11  171.79    5.16
  -1   1 -11  168.04    4.10
  -1   1 -11  170.92    4.87
  -1   1 -12   25.20    2.05
  -1   1 -12   21.40    1.37
  -1   1 -12   21.32    1.70
  -1   1 -13    4.51    1.17
  -1   1 -13    4.98    0.75
  -1   1 -13    3.76    0.96
  -1   1 -14   16.82    1.26
  -1   1 -14   15.82    1.89
  -1   1 -14   17.40    1.73
  -1   1 -15    1.87    0.93
  -1   1 -15    2.57    0.93
  -1   1 -16   -0.91    1.01
  -1   1 -16    0.39    0.74
  -1   1 -17    5.18    1.47
  -1   1 -17    5.02    1.22
  -1   1 -18   21.91    2.33
  -1   1 -18   22.91    2.24
  -1   1 -19    2.35    1.07
  -1   1 -19    4.91    1.20
  -1   1 -20   18.91    2.34
  -1   1 -20   20.28    2.25
  -1   1 -21    3.35    1.39
   1   0 -22   34.11    3.26
   1   0 -21   23.49    2.67
   1   0 -20    0.26    1.10
   1   0 -20    4.15    1.37
   1   0 -19    2.70    1.29
   1   0 -19    3.01    1.24
   1   0 -18    0.69    0.84
   1   0 -18   -1.95    1.06
   1   0 -17   31.15    2.62
   1   0 -17   27.20    2.42
   1   0 -16    1.91    0.98
   1   0 -16    1.62    0.83
   1   0 -15    1.84    0.95
   1   0 -15    2.03    0.91
   1   0 -14    6.59    1.28
   1   0 -14    6.25    1.21
   1   0 -13  167.65    5.46
   1   0 -13  180.92    3.22
   1   0 -13  181.61    5.57
   1   0 -12   77.91    1.88
   1   0 -12   68.01    3.22
   1   0 -12   78.34    3.37
   1   0 -11    7.13    1.19
   1   0 -11    6.54    0.52
   1   0 -11    5.40    0.96
   1   0 -10   62.72    2.78
   1   0 -10   64.73    1.63
   1   0 -10   64.53    2.79
   1   0  -9  375.67    5.55
   1   0  -9  378.48    7.57
   1   0  -9  376.13    7.55
   1   0  -8   92.31    1.89
   1   0  -8   85.40    2.95
   1   0  -7  387.25    7.06
   1   0  -6  353.29    6.56
  -1   0   6  385.78    5.11
   1   0  -5  742.41   11.20
  -1   0   5  782.19    9.91
   1   0  -5  773.48    9.90
   1   0  -4   13.43    0.84
  -1   0   4   13.73    0.52
   1   0  -4   13.36    0.53
   1   0  -3  369.89    5.62
  -1   0   3  369.52    5.07
   1   0  -3  365.40    5.09
   1   0  -2 1219.44   15.53
  -1   0   2 1223.15   15.28
   1   0   1  284.88    4.03
  -1   0  -1  271.99    3.99
  -1   0  -1  292.92    4.21
  -1   0  -1  290.28    3.99
   1   0   1  283.52    3.99
   1   0   2   64.15    1.51
  -1   0  -2   67.25    1.54
  -1   0  -2   62.17    1.50
  -1   0  -2   65.41    1.28
   1   0   2   61.73    1.28
   1   0   2   61.73    1.29
  -1   0  -2   64.30    1.29
  -1   0  -3 1619.08   20.35
  -1   0  -3 1563.88   20.52
   1   0   3 1569.96   20.31
  -1   0  -3 1587.07   20.11
   1   0   3 1624.07   20.16
  -1   0  -3 1545.30   19.70
   1   0   3 1625.98   19.76
  -1   0  -4  647.11    8.92
  -1   0  -4  594.22    9.26
   1   0   4  592.87    8.89
  -1   0  -4  600.69    8.87
   1   0   4  648.24    8.96
   1   0   4  632.13    8.14
  -1   0  -4  647.46    8.15
  -1   0  -5  174.92    3.44
  -1   0  -5  182.38    3.92
   1   0   5  187.76    3.69
  -1   0  -5  176.67    3.60
  -1   0  -6   18.42    1.25
  -1   0  -6   18.33    0.99
  -1   0  -6   16.93    1.04
  -1   0  -7  601.61   10.19
  -1   0  -7  606.85    9.75
  -1   0  -8  169.32    4.46
  -1   0  -8  172.94    3.73
  -1   0  -8  163.85    4.08
  -1   0  -9   11.65    1.32
  -1   0  -9   10.47    0.86
  -1   0  -9   11.47    1.14
  -1   0 -10   82.04    2.50
  -1   0 -10   85.25    3.31
  -1   0 -10   85.66    3.07
  -1   0 -11  369.49    6.56
  -1   0 -11  358.71    8.03
  -1   0 -11  358.26    7.56
  -1   0 -12   32.05    1.55
  -1   0 -12   29.22    2.19
  -1   0 -12   30.89    2.04
  -1   0 -13   34.51    1.67
  -1   0 -13   33.80    2.44
  -1   0 -13   31.58    2.16
  -1   0 -14   24.64    2.15
  -1   0 -14   25.31    2.02
  -1   0 -15   -0.67    0.92
  -1   0 -15    0.80    0.77
  -1   0 -16    6.03    1.20
  -1   0 -16    5.94    1.18
  -1   0 -17   -0.48    1.16
  -1   0 -17    0.68    0.86
  -1   0 -18   15.51    2.14
  -1   0 -19    3.50    1.17
  -1   0 -20    3.35    1.38
   1   1 -22    8.41    1.85
   1   1 -22   10.46    1.97
   1   1 -21   11.81    2.01
   1   1 -21   13.29    2.08
   1   1 -20    4.58    1.46
   1   1 -20    5.32    1.31
   1   1 -19    6.91    1.59
   1   1 -19    8.90    1.61
   1   1 -18    1.40    1.00
   1   1 -18    2.97    1.11
   1   1 -17   18.01    2.10
   1   1 -17   15.61    1.91
   1   1 -16    4.88    1.26
   1   1 -16    5.11    1.28
   1   1 -15    4.40    1.20
   1   1 -15    3.24    1.14
   1   1 -14   27.29    2.27
   1   1 -14   26.06    1.24
   1   1 -14   26.04    2.19
   1   1 -13   60.23    1.90
   1   1 -13   54.99    2.99
   1   1 -13   56.05    3.04
   1   1 -12   67.46    2.01
   1   1 -12   58.99    2.97
   1   1 -12   66.80    3.17
   1   1 -11   37.86    2.37
   1   1 -11   41.60    1.55
   1   1 -11   45.84    2.49
   1   1 -10   65.72    2.86
   1   1  -9    2.73    0.26
   1   1  -9    2.09    0.70
   1   1  -8    9.08    0.48
   1   1  -8   10.04    0.51
   1   1  -8    9.53    1.07
   1   1  -7  111.52    2.09
   1   1  -7  111.64    2.12
   1   1  -7  102.13    3.14
   1   1  -6  385.88    5.55
   1   1  -6  386.67    5.57
   1   1  -6  377.95    6.79
   1   1  -5 1502.86   19.00
   1   1  -5 1528.83   19.01
   1   1  -4  864.29   11.23
   1   1  -4  845.11   11.18
   1   1  -4  838.59   11.93
   1   1  -3  552.19    7.79
   1   1  -3  569.56    7.83
  -1  -1   2   29.62    0.93
   1   1  -2   29.24    0.98
   1   1  -2   26.82    0.95
   1   1  -2   29.16    0.96
  -1  -1   2   24.42    0.91
   1   1  -1  585.05    8.10
   1   1  -1  601.21    7.78
  -1  -1   1  590.25    7.76
   1   1  -1  594.83    7.81
   1   1   0   13.25    0.64
  -1  -1   0   13.09    0.45
  -1  -1   0   14.72    0.63
  -1  -1   0   14.15    0.53
   1   1   0   15.40    0.55
  -1  -1  -1  189.84    3.11
   1   1   1  179.96    3.12
   1   1   1  189.02    3.13
   1   1   1  184.25    3.19
  -1  -1  -1  182.05    3.12
   1   1   1  191.14    2.90
  -1  -1  -1  187.82    2.94
  -1  -1  -2   29.12    1.05
   1   1   2   29.49    1.03
   1   1   2   31.33    1.00
   1   1   2   29.64    0.96
   1   1   2   31.80    0.87
  -1  -1  -2   29.75    0.92
  -1  -1  -3  134.54    2.66
   1   1   3  132.46    2.70
  -1  -1  -3  124.90    2.77
   1   1   3  134.83    2.56
   1   1   3  132.15    2.41
   1   1   3  133.08    2.44
  -1  -1  -4    6.32    0.54
   1   1   4    4.90    0.46
  -1  -1  -4    5.21    0.59
   1   1   4    6.01    0.52
  -1  -1  -4    6.34    0.54
   1   1   4    5.95    0.40
   1   1   4    6.14    0.43
  -1  -1  -5   74.50    1.99
  -1  -1  -5   72.51    2.28
   1   1   5   73.43    1.98
  -1  -1  -5   72.51    2.01
   1   1   5   75.98    1.60
   1   1   5   74.14    1.62
  -1  -1  -6  268.32    4.69
  -1  -1  -6  269.32    5.39
   1   1   6  253.44    4.69
  -1  -1  -6  251.25    4.81
   1   1   6  264.04    3.94
   1   1   6  259.97    3.95
  -1  -1  -7   33.41    1.73
  -1  -1  -7   32.46    1.36
   1   1   7   31.72    1.36
  -1  -1  -7   32.90    1.50
   1   1   7   32.96    0.88
   1   1   7   32.44    0.89
  -1  -1  -8    0.92    0.33
  -1  -1  -8    0.35    0.62
  -1  -1  -8    2.03    0.48
  -1  -1  -9    0.15    0.35
  -1  -1  -9   -0.54    0.70
  -1  -1  -9   -0.22    0.48
  -1  -1 -10   19.31    1.13
  -1  -1 -10   18.68    1.64
  -1  -1 -10   17.35    1.36
  -1  -1 -11  226.21    6.11
  -1  -1 -11  235.49    5.61
  -1  -1 -12    6.35    1.23
  -1  -1 -12    7.75    1.08
  -1  -1 -13   11.36    1.46
  -1  -1 -13   11.63    1.34
  -1  -1 -14   42.14    2.76
  -1  -1 -15    3.18    0.97
  -1  -1 -16   55.65    3.43
  -1  -1 -17    6.00    1.36
  -1  -1 -18   15.85    2.08
  -1  -1 -19   14.56    2.15
  -1  -1 -19   16.33    2.00
  -1  -1 -20   -0.56    1.06
  -1  -1 -20    0.81    0.84
  -1  -1 -21    0.01    0.92
   1   2 -23   13.95    2.17
   1   2 -22    1.54    1.35
   1   2 -22    0.06    1.07
   1   2 -21    0.92    1.24
   1   2 -21    1.06    1.12
   1   2 -20   15.00    2.15
   1   2 -20   13.92    2.04
   1   2 -19   16.50    2.19
   1   2 -19   15.52    2.10
   1   2 -18    3.71    1.34
   1   2 -18    2.52    1.19
   1   2 -17   48.85    3.46
   1   2 -17   45.72    3.26
   1   2 -16   40.85    3.04
   1   2 -16   39.11    3.02
   1   2 -15   78.60    4.01
   1   2 -15   87.61    4.20
   1   2 -14    2.73    0.57
   1   2 -14    1.69    0.99
   1   2 -14    4.40    1.07
   1   2 -13   35.83    2.45
   1   2 -13   41.69    2.70
   1   2 -12   31.85    2.26
   1   2 -11   10.07    0.53
   1   2 -11    8.85    1.22
   1   2 -10   27.99    1.01
   1   2 -10   27.14    1.87
   1   2  -9   97.82    2.16
   1   2  -9   91.70    2.12
   1   2  -9   94.97    3.37
   1   2  -8  828.31   11.35
   1   2  -8  823.16   11.30
   1   2  -8  838.60   13.16
   1   2  -7  283.86    4.63
   1   2  -7  266.85    4.57
   1   2  -7  270.96    5.75
   1   2  -6  181.95    3.40
   1   2  -6  179.06    3.39
   1   2  -6  183.43    4.22
   1   2  -5  534.20    7.82
   1   2  -5  543.35    7.82
   1   2  -5  521.71    8.49
   1   2  -4 2365.58   29.53
   1   2  -4 2335.23   29.54
  -1  -2   4 2316.89   29.56
   1   2  -4 2339.42   29.90
   1   2  -3  630.81    8.84
  -1  -2   3  634.81    8.83
   1   2  -3  633.31    8.85
  -1  -2   2   98.93    2.27
   1   2  -2   98.32    2.12
  -1  -2   2   99.95    2.08
   1   2  -2  105.72    2.17
  -1  -2   1  895.78   12.38
   1   2  -1  914.96   11.89
  -1  -2   1  902.24   12.01
   1   2  -1  924.54   11.98
   1   2   0 1657.18   21.40
  -1  -2   0 1704.73   21.47
  -1  -2   0 1636.85   21.13
  -1  -2   0 1656.88   21.28
   1   2   0 1703.00   21.14
   1   2   1  993.00   13.59
  -1  -2  -1 1025.88   13.64
  -1  -2  -1  987.67   13.41
  -1  -2  -1 1020.45   13.52
   1   2   1 1033.93   13.35
  -1  -2  -2    0.07    0.24
   1   2   2    0.67    0.29
   1   2   2    0.19    0.26
  -1  -2  -2    0.28    0.32
  -1  -2  -2    0.37    0.28
   1   2   2    0.67    0.25
   1   2   3  352.88    5.53
   1   2   3  342.17    5.55
   1   2   3  357.75    5.70
  -1  -2  -3  354.23    5.85
  -1  -2  -3  347.06    5.56
  -1  -2  -4   17.70    1.07
   1   2   4   23.08    1.06
   1   2   4   18.54    0.90
   1   2   4   19.23    0.91
   1   2   4   19.98    0.97
  -1  -2  -4   16.96    0.95
   1   2   5  237.33    4.14
   1   2   5  230.48    4.06
  -1  -2  -5  234.77    4.78
   1   2   5  242.85    4.46
  -1  -2  -5  226.81    4.50
   1   2   6   20.14    0.91
   1   2   6   20.56    0.92
  -1  -2  -6   21.64    1.38
  -1  -2  -6   18.53    1.16
   1   2   7   55.15    1.54
   1   2   7   55.32    1.55
  -1  -2  -7   57.64    2.35
   1   2   8    1.84    0.29
  -1  -2  -8    0.86    0.58
   1   2   9    6.51    0.42
  -1  -2  -9    6.33    0.93
  -1  -2 -10   -0.43    0.80
  -1  -2 -11   87.80    3.58
  -1  -2 -12    3.10    0.94
  -1  -2 -13   16.36    1.76
  -1  -2 -14   25.56    2.19
  -1  -2 -15   41.74    2.92
  -1  -2 -15   44.63    2.73
  -1  -2 -16   42.74    3.09
  -1  -2 -16   44.12    2.83
  -1  -2 -17   12.83    1.85
  -1  -2 -17   14.99    1.79
  -1  -2 -18   14.41    2.01
  -1  -2 -18   14.47    1.87
  -1  -2 -19   31.42    2.91
  -1  -2 -19   31.81    2.69
  -1  -2 -20    6.65    1.57
  -1  -2 -20    5.99    1.42
   1   3 -23   12.98    2.17
   1   3 -22   -0.78    1.16
   1   3 -22    0.64    1.01
   1   3 -21    2.08    1.36
   1   3 -21    1.90    1.17
   1   3 -20   -0.13    1.12
   1   3 -20    0.52    1.06
   1   3 -19    8.83    1.66
   1   3 -19   11.94    1.89
   1   3 -18    8.83    1.66
   1   3 -18   10.63    1.85
   1   3 -17    0.18    0.97
   1   3 -17    0.17    1.11
   1   3 -16    1.80    1.03
   1   3 -16    4.68    1.36
   1   3 -15   64.50    3.57
   1   3 -15   62.14    2.51
   1   3 -15   67.66    3.73
   1   3 -14    5.82    1.28
   1   3 -13   51.13    2.97
   1   3 -12   60.17    1.73
   1   3 -12   64.25    3.20
   1   3 -11   44.43    1.52
   1   3 -11   46.51    2.58
   1   3 -10    2.36    0.45
   1   3 -10    1.93    0.35
   1   3 -10    1.65    0.73
   1   3  -9  105.08    2.68
   1   3  -9  110.62    2.69
   1   3  -9  107.67    3.67
   1   3  -8  238.17    4.58
   1   3  -8  247.62    4.55
   1   3  -8  239.49    5.65
   1   3  -7  201.15    3.98
   1   3  -7  200.43    4.05
   1   3  -7  198.62    4.78
   1   3  -6    4.00    0.53
   1   3  -6    2.70    0.59
   1   3  -5  661.11    9.86
   1   3  -5  662.73   10.16
   1   3  -4  385.18    6.36
   1   3  -4  371.76    6.36
   1   3  -3    4.63    0.64
  -1  -3   3    3.13    0.54
   1   3  -3    4.02    0.55
  -1  -3   2  856.01   12.35
   1   3  -2  880.83   11.93
   1   3  -2  890.35   11.95
  -1  -3   2  843.97   11.99
  -1  -3   1  117.51    2.87
   1   3  -1  122.67    2.63
   1   3  -1  117.31    2.66
  -1  -3   1  115.55    2.59
  -1  -3   0   51.38    1.77
   1   3   0   49.89    1.75
   1   3   0   53.16    1.65
  -1  -3   0   51.12    1.65
  -1  -3   0   54.93    1.69
   1   3   1  393.10    6.51
  -1  -3  -1  397.24    6.56
  -1  -3  -1  408.93    6.46
  -1  -3  -1  380.21    6.30
  -1  -3  -2  390.10    6.45
   1   3   2  377.46    6.37
  -1  -3  -2  389.42    6.39
  -1  -3  -2  384.22    6.33
  -1  -3  -3    6.14    0.65
   1   3   3    5.68    0.61
  -1  -3  -3    5.96    0.70
  -1  -3  -3    6.09    0.65
   1   3   4  283.65    5.11
  -1  -3  -4  283.61    5.17
  -1  -3  -4  287.68    5.45
  -1  -3  -4  274.50    5.17
   1   3   5    0.49    0.35
  -1  -3  -5    0.46    0.43
  -1  -3  -5   -0.02    0.39
   1   3   6  348.82    5.99
   1   3   6  353.37    6.02
  -1  -3  -6  362.08    6.84
  -1  -3  -6  349.41    6.49
   1   3   7   40.03    1.50
   1   3   7   37.79    1.48
  -1  -3  -7   39.20    2.00
  -1  -3  -7   40.43    1.88
   1   3   8  140.19    3.10
  -1  -3  -8  147.60    4.25
  -1  -3  -8  151.49    4.02
   1   3   9   53.25    1.65
  -1  -3  -9   51.67    2.56
  -1  -3  -9   53.73    2.41
  -1  -3 -10   70.07    3.12
  -1  -3 -10   72.81    2.94
  -1  -3 -11   34.75    2.29
  -1  -3 -11   35.39    2.16
  -1  -3 -12   74.36    3.47
  -1  -3 -12   74.62    3.27
  -1  -3 -13   10.88    1.53
  -1  -3 -13   10.47    1.33
  -1  -3 -14    4.88    1.25
  -1  -3 -14    5.86    1.08
  -1  -3 -15   -0.55    1.05
  -1  -3 -15   -1.63    0.96
  -1  -3 -16   12.16    1.76
  -1  -3 -16   13.57    1.72
  -1  -3 -17   16.01    2.11
  -1  -3 -17    9.36    1.51
  -1  -3 -18    2.30    1.20
  -1  -3 -18    2.98    1.00
  -1  -3 -19    6.69    1.62
  -1  -3 -19    6.44    1.35
  -1  -3 -20    6.21    1.45
   1   4 -23    7.69    1.81
   1   4 -22    4.02    1.45
   1   4 -22    4.59    1.56
   1   4 -21   13.09    2.19
   1   4 -21   14.47    2.23
   1   4 -20    0.01    1.07
   1   4 -20   -2.53    1.39
   1   4 -19   21.11    2.46
   1   4 -19   24.44    2.68
   1   4 -18   21.62    2.36
   1   4 -18   25.77    2.61
   1   4 -17   -0.65    1.29
   1   4 -17    1.97    1.12
   1   4 -16   12.82    1.86
   1   4 -15   83.32    4.17
   1   4 -14   -0.35    0.81
   1   4 -13   21.74    2.02
   1   4 -12   81.67    3.68
   1   4 -11   24.28    1.94
   1   4 -10    0.36    0.41
   1   4 -10    0.09    0.65
   1   4  -9    7.10    0.79
   1   4  -9    5.79    0.92
   1   4  -8   67.08    2.32
   1   4  -8   68.26    2.76
   1   4  -7   75.36    2.50
   1   4  -7   76.64    2.79
   1   4  -6  194.56    4.30
   1   4  -6  188.92    4.46
   1   4  -5  111.40    3.04
   1   4  -5  109.08    3.08
   1   4  -4   78.37    2.49
   1   4  -4   80.91    2.44
   1   4  -3   75.35    2.45
   1   4  -3   79.69    2.33
  -1  -4   3   76.13    2.27
   1   4  -2    2.50    0.52
  -1  -4   2    0.17    0.40
   1   4  -1  330.64    6.35
  -1  -4   1  381.65    6.22
   1   4   0  156.82    3.77
  -1  -4   0  153.54    3.48
  -1  -4   0  159.80    3.57
   1   4   1  512.81    8.57
  -1  -4  -1  545.08    8.45
  -1  -4  -1  514.32    8.37
   1   4   2  230.62    4.80
  -1  -4  -2  229.92    4.68
  -1  -4  -2  227.92    4.69
   1   4   3   86.88    2.67
  -1  -4  -3   89.33    2.68
  -1  -4  -3   87.33    2.64
   1   4   4    2.01    0.51
  -1  -4  -4    2.05    0.55
  -1  -4  -4    2.17    0.58
   1   4   5  191.67    4.30
  -1  -4  -5  203.32    4.72
  -1  -4  -5  192.72    4.45
   1   4   6   31.33    1.52
  -1  -4  -6   32.43    1.82
  -1  -4  -6   32.43    1.71
  -1  -4  -7    9.00    1.08
  -1  -4  -7    7.17    0.90
  -1  -4  -8   87.10    3.31
  -1  -4  -8   90.19    3.17
  -1  -4  -9   56.36    2.77
  -1  -4  -9   60.04    2.67
  -1  -4 -10    0.47    0.68
  -1  -4 -10   -0.16    0.62
  -1  -4 -11   46.23    2.70
  -1  -4 -11   45.31    2.50
  -1  -4 -12   24.14    2.09
  -1  -4 -12   27.43    2.05
  -1  -4 -13   16.89    1.89
  -1  -4 -13   15.97    1.62
  -1  -4 -14    5.48    1.21
  -1  -4 -14    5.27    1.13
  -1  -4 -15    0.87    0.88
  -1  -4 -15    1.53    0.78
  -1  -4 -16   10.05    1.66
  -1  -4 -16   10.32    1.51
  -1  -4 -17    1.73    1.13
  -1  -4 -17    2.67    1.12
  -1  -4 -18    0.37    0.99
  -1  -4 -18   -0.89    0.93
  -1  -4 -19    0.06    0.84
  -1  -4 -19    0.07    0.87
   1   5 -23    8.00    1.96
   1   5 -22   10.44    2.00
   1   5 -22   10.58    1.95
   1   5 -21    6.06    1.70
   1   5 -21    6.97    1.67
   1   5 -20    1.04    1.14
   1   5 -20    2.38    1.22
   1   5 -19   14.20    2.03
   1   5 -19   15.63    2.20
   1   5 -18    7.11    1.57
   1   5 -18    7.13    1.60
   1   5 -17    7.89    1.55
   1   5 -16   -0.26    1.06
   1   5 -15    5.48    1.30
   1   5 -14    3.24    1.06
   1   5 -13   12.95    1.62
   1   5 -12   41.61    2.68
   1   5 -11   15.33    1.59
   1   5 -10    2.41    0.60
   1   5 -10    3.15    0.81
   1   5  -9  101.62    3.17
   1   5  -9   97.32    3.63
   1   5  -8   57.37    2.32
   1   5  -8   51.85    2.46
   1   5  -7  240.93    5.29
   1   5  -7  223.26    5.43
   1   5  -6  316.35    6.41
   1   5  -6  327.64    6.57
   1   5  -5    7.29    0.95
   1   5  -5    5.44    0.84
   1   5  -4  851.01   13.52
   1   5  -4  912.02   13.31
   1   5  -3   10.48    0.89
  -1  -5   3    9.72    0.93
   1   5  -2  194.19    4.15
  -1  -5   2  187.67    4.27
  -1  -5   1   25.70    1.42
   1   5   0   82.52    2.84
  -1  -5   0   78.38    2.56
  -1  -5   0   84.24    2.58
   1   5   1  303.14    6.19
  -1  -5  -1  311.05    6.01
  -1  -5  -1  297.93    5.90
   1   5   2  254.52    5.55
  -1  -5  -2  258.13    5.37
  -1  -5  -2  259.69    5.41
   1   5   3   -0.39    0.51
  -1  -5  -3    0.26    0.49
  -1  -5  -3    0.27    0.54
   1   5   4    7.02    0.85
  -1  -5  -4    8.28    0.97
  -1  -5  -4    8.31    0.96
   1   5   5  103.21    3.22
  -1  -5  -5  106.86    3.39
  -1  -5  -5  111.16    3.42
   1   5   6   37.30    1.83
  -1  -5  -6   35.32    2.01
  -1  -5  -6   39.91    2.04
  -1  -5  -7    0.13    0.64
  -1  -5  -7    0.58    0.58
  -1  -5  -8   10.19    1.24
  -1  -5  -8   11.76    1.22
  -1  -5  -9    3.15    0.91
  -1  -5  -9    4.66    0.94
  -1  -5 -10   35.35    2.37
  -1  -5 -10   36.05    2.23
  -1  -5 -11   22.48    2.00
  -1  -5 -11   18.33    1.67
  -1  -5 -12   33.25    2.48
  -1  -5 -12   33.63    2.35
  -1  -5 -13    2.49    1.05
  -1  -5 -13    1.57    0.87
  -1  -5 -14   40.53    2.92
  -1  -5 -14   44.34    2.81
  -1  -5 -15    0.52    1.00
  -1  -5 -15   -0.29    0.76
  -1  -5 -16    2.51    1.14
  -1  -5 -16    0.92    0.92
  -1  -5 -17    4.40    1.34
  -1  -5 -17    5.45    1.32
  -1  -5 -18    0.65    1.01
  -1  -5 -18    1.43    1.01
  -1  -5 -19   -0.26    0.80
   1   6 -23    4.39    1.46
   1   6 -22   13.63    2.36
   1   6 -22   11.89    2.17
   1   6 -21    0.95    1.12
   1   6 -21   -0.44    1.19
   1   6 -20    4.87    1.50
   1   6 -20    5.75    1.59
   1   6 -19    0.86    1.00
   1   6 -19    3.87    1.39
   1   6 -18    2.10    1.10
   1   6 -17    2.12    1.02
   1   6 -16   -1.14    1.09
   1   6 -15    1.64    1.04
   1   6 -14   33.26    2.61
   1   6 -13    8.49    1.47
   1   6 -12   43.69    2.75
   1   6 -11   44.27    2.66
   1   6 -10   71.16    2.88
   1   6 -10   71.31    3.26
   1   6  -9   20.27    1.54
   1   6  -9   19.22    1.70
   1   6  -8    1.55    0.62
   1   6  -8    1.71    0.68
   1   6  -7  237.08    5.61
   1   6  -7  231.36    5.64
   1   6  -6   14.81    1.34
   1   6  -6   13.85    1.26
   1   6  -5    7.81    1.05
   1   6  -5    6.88    0.83
   1   6  -4   97.61    3.11
  -1  -6   4   85.31    2.94
   1   6  -3  257.32    5.44
  -1  -6   3  249.42    5.50
   1   6  -2  369.75    6.81
  -1  -6   2  348.46    6.88
  -1  -6   1    0.95    0.50
   1   6   0   48.90    2.38
  -1  -6   0   48.28    2.07
  -1  -6   0   50.82    2.20
   1   6   1  194.96    5.07
  -1  -6  -1  201.24    4.87
  -1  -6  -1  200.95    4.70
   1   6   2  184.92    4.91
  -1  -6  -2  187.57    4.77
  -1  -6  -2  201.25    4.76
   1   6   3    0.85    0.53
  -1  -6  -3   -0.41    0.65
  -1  -6  -3    0.31    0.53
   1   6   4    3.46    0.80
  -1  -6  -4    2.29    0.68
  -1  -6  -4    2.36    0.72
   1   6   5    4.37    0.80
  -1  -6  -5    6.46    0.96
  -1  -6  -5    6.24    0.99
  -1  -6  -6  133.03    4.24
  -1  -6  -6  140.50    4.30
  -1  -6  -7   32.00    2.06
  -1  -6  -7   31.28    2.09
  -1  -6  -8   22.77    1.83
  -1  -6  -8   28.01    1.98
  -1  -6  -9    8.78    1.30
  -1  -6  -9    9.35    1.24
  -1  -6 -10   61.79    3.32
  -1  -6 -10   59.47    3.05
  -1  -6 -11    0.49    0.84
  -1  -6 -11    1.51    0.86
  -1  -6 -12   94.39    4.30
  -1  -6 -12   95.15    4.12
  -1  -6 -13    7.28    1.38
  -1  -6 -13    8.51    1.40
  -1  -6 -14   16.79    1.97
  -1  -6 -14   16.78    1.91
  -1  -6 -15    8.46    1.63
  -1  -6 -15    9.02    1.51
  -1  -6 -16    1.32    1.16
  -1  -6 -16    1.66    0.96
  -1  -6 -17   13.55    1.99
  -1  -6 -17   14.85    2.01
  -1  -6 -18   -0.53    0.94
   1   7 -22   12.08    2.12
   1   7 -22    9.31    2.01
   1   7 -21    8.12    1.76
   1   7 -21   10.23    1.97
   1   7 -20    0.51    1.05
   1   7 -20    3.01    1.31
   1   7 -19   16.96    2.30
   1   7 -18   16.65    2.23
   1   7 -17   18.87    2.29
   1   7 -16    2.00    0.91
   1   7 -15   -0.62    1.01
   1   7 -14   74.72    4.05
   1   7 -13   54.29    3.29
   1   7 -12   28.10    2.33
   1   7 -11  212.37    6.25
   1   7 -10   34.00    2.14
   1   7 -10   36.47    2.42
   1   7  -9    5.00    0.96
   1   7  -9    5.94    1.13
   1   7  -8   68.42    3.02
   1   7  -8   68.13    3.07
   1   7  -7   61.63    2.83
   1   7  -7   59.62    2.80
   1   7  -6   99.23    3.65
   1   7  -6   99.91    3.57
   1   7  -5   10.87    1.31
   1   7  -5   11.64    1.17
   1   7  -4    1.82    0.70
  -1  -7   4    1.07    0.63
   1   7  -3  287.30    6.13
  -1  -7   3  266.05    6.14
  -1  -7   2   73.20    2.89
   1   7  -1    1.20    0.77
  -1  -7   1    1.00    0.61
   1   7   0    0.80    0.71
  -1  -7   0    0.92    0.57
  -1  -7   0    0.64    0.52
   1   7   1  140.70    4.44
  -1  -7  -1  146.22    4.26
  -1  -7  -1  148.09    4.12
   1   7   2   44.29    2.43
  -1  -7  -2   42.12    2.25
  -1  -7  -2   41.96    2.18
   1   7   3   68.94    3.00
  -1  -7  -3   77.17    3.10
  -1  -7  -3   68.08    3.03
   1   7   4    4.92    0.95
  -1  -7  -4    4.22    0.89
  -1  -7  -4    5.81    1.07
  -1  -7  -5   12.23    1.33
  -1  -7  -5   14.09    1.45
  -1  -7  -6    4.50    0.90
  -1  -7  -6    5.89    1.04
  -1  -7  -7   12.08    1.42
  -1  -7  -7   13.60    1.46
  -1  -7  -8   14.22    1.59
  -1  -7  -8   15.15    1.57
  -1  -7  -9   42.25    2.67
  -1  -7  -9   41.41    2.71
  -1  -7 -10  111.23    4.47
  -1  -7 -10  102.82    4.35
  -1  -7 -11   43.76    2.86
  -1  -7 -11   45.80    3.04
  -1  -7 -12    7.27    1.50
  -1  -7 -12    5.23    1.21
  -1  -7 -13    9.36    1.64
  -1  -7 -13    7.68    1.42
  -1  -7 -14    4.19    1.23
  -1  -7 -14    4.24    1.19
  -1  -7 -15    1.91    1.12
  -1  -7 -15    2.12    1.06
  -1  -7 -16    1.18    1.04
  -1  -7 -16    0.88    0.91
  -1  -7 -17    3.74    1.46
  -1  -7 -17    4.03    1.28
  -1  -7 -18    3.95    1.27
   1   8 -22    0.19    1.04
   1   8 -22    3.35    1.48
   1   8 -21    5.69    1.70
   1   8 -21    8.10    1.85
   1   8 -20    0.00    1.03
   1   8 -19    6.26    1.62
   1   8 -18   11.57    1.89
   1   8 -17    4.79    1.38
   1   8 -16    7.63    1.51
   1   8 -15    1.44    0.87
   1   8 -14   75.00    4.09
   1   8 -13    2.93    1.21
   1   8 -12   74.36    3.74
   1   8 -11   11.16    1.57
   1   8 -10   -0.02    0.79
   1   8  -9   41.21    2.52
   1   8  -9   40.04    2.56
   1   8  -8    0.17    0.88
   1   8  -8    1.89    0.86
   1   8  -7   38.81    2.38
   1   8  -7   37.06    2.36
   1   8  -6  173.33    5.31
   1   8  -6  184.13    5.29
   1   8  -5   90.87    3.77
   1   8  -5   90.71    3.56
   1   8  -4   62.32    3.08
   1   8  -4   67.41    2.90
  -1  -8   4   65.69    2.91
   1   8  -3   32.03    2.24
   1   8  -3   33.91    2.00
  -1  -8   3   33.05    2.06
   1   8  -2  365.17    8.29
  -1  -8   2  366.55    7.79
   1   8  -1    4.87    1.22
  -1  -8   1    2.22    0.71
   1   8   0  121.25    4.28
  -1  -8   0  111.08    3.83
   1   8   1  125.06    4.33
  -1  -8  -1  118.80    3.97
   1   8   2    8.25    1.31
  -1  -8  -2    8.38    1.18
  -1  -8  -2    8.57    1.13
   1   8   3   49.50    2.74
  -1  -8  -3   46.20    2.55
  -1  -8  -3   43.82    2.39
  -1  -8  -4  104.30    3.93
  -1  -8  -4   95.29    3.84
  -1  -8  -5   77.45    3.43
  -1  -8  -5   72.91    3.35
  -1  -8  -6   22.22    1.92
  -1  -8  -6   19.35    1.83
  -1  -8  -7   60.62    3.21
  -1  -8  -7   65.98    3.26
  -1  -8  -8   -0.33    0.77
  -1  -8  -8    0.36    0.81
  -1  -8  -9    8.89    1.55
  -1  -8  -9    8.84    1.45
  -1  -8 -10   66.18    3.63
  -1  -8 -10   66.36    3.68
  -1  -8 -11    4.00    1.24
  -1  -8 -11    5.76    1.31
  -1  -8 -12    1.12    0.97
  -1  -8 -12    2.02    1.14
  -1  -8 -13    9.94    1.73
  -1  -8 -13   10.75    1.75
  -1  -8 -14   23.12    2.50
  -1  -8 -14   22.62    2.36
  -1  -8 -15    1.13    0.96
  -1  -8 -15    0.66    0.87
  -1  -8 -16    0.51    1.05
  -1  -8 -16   -0.45    0.89
  -1  -8 -17    0.08    1.04
   1   9 -22    0.50    0.99
   1   9 -21    0.08    1.16
   1   9 -20   16.16    2.42
   1   9 -19    1.02    1.11
   1   9 -18   10.58    1.86
   1   9 -17   -0.20    1.03
   1   9 -16   13.35    2.05
   1   9 -15   -1.74    1.38
   1   9 -14   20.10    2.21
   1   9 -13    7.76    1.46
   1   9 -12   21.30    2.14
   1   9 -11   71.30    3.70
   1   9 -10    3.04    1.26
   1   9  -9   45.53    2.88
   1   9  -9   44.75    2.86
   1   9  -8    5.32    1.16
   1   9  -8    5.42    1.19
   1   9  -7    4.23    1.16
   1   9  -7    4.47    1.09
   1   9  -6   73.77    3.55
   1   9  -6   72.69    3.43
   1   9  -5  243.92    6.82
   1   9  -5  247.83    6.64
  -1  -9   5  255.05    6.56
   1   9  -4    5.21    1.28
   1   9  -4    5.42    1.08
  -1  -9   4    4.72    1.05
   1   9  -3   55.57    3.08
   1   9  -3   54.52    2.73
  -1  -9   3   57.54    2.93
   1   9  -2   60.85    3.23
   1   9  -2   60.25    2.81
  -1  -9   2   58.48    2.91
   1   9  -1    1.16    0.80
  -1  -9   1    0.14    0.74
   1   9   0    3.14    1.08
  -1  -9   0    1.56    0.83
   1   9   1    4.17    1.15
  -1  -9  -1    5.08    1.03
  -1  -9  -1    4.11    0.77
   1   9   2   12.62    1.72
  -1  -9  -2   14.08    1.65
  -1  -9  -2   10.36    1.29
  -1  -9  -3  355.18    8.26
  -1  -9  -3  350.75    7.90
  -1  -9  -4   43.47    2.78
  -1  -9  -4   42.47    2.61
  -1  -9  -5   44.88    2.77
  -1  -9  -5   46.40    2.77
  -1  -9  -6    0.51    0.81
  -1  -9  -6   -0.74    0.93
  -1  -9  -7    6.56    1.21
  -1  -9  -7    6.91    1.24
  -1  -9  -8   -0.77    0.89
  -1  -9  -8    0.37    0.79
  -1  -9  -9   -0.58    0.94
  -1  -9  -9    0.62    0.81
  -1  -9 -10   11.83    1.74
  -1  -9 -10    8.24    1.45
  -1  -9 -11    4.99    1.43
  -1  -9 -11    2.57    0.99
  -1  -9 -12    5.36    1.42
  -1  -9 -12    3.37    1.20
  -1  -9 -13    1.44    1.16
  -1  -9 -13    1.14    1.03
  -1  -9 -14   18.68    2.37
  -1  -9 -14   14.26    2.10
  -1  -9 -15   35.46    3.20
  -1  -9 -15   35.31    3.09
  -1  -9 -16    1.43    1.04
   1  10 -21    5.14    1.64
   1  10 -20   19.23    2.63
   1  10 -19    1.61    1.31
   1  10 -18   19.67    2.50
   1  10 -17    4.41    1.35
   1  10 -16   14.07    2.05
   1  10 -15   -0.27    1.19
   1  10 -14   58.06    3.79
   1  10 -13   14.21    1.96
   1  10 -12   11.48    1.80
   1  10 -11  104.01    4.76
   1  10 -10   24.42    2.34
   1  10  -9  109.82    4.70
   1  10  -8    1.33    1.25
   1  10  -7    9.47    1.51
   1  10  -7   15.17    1.85
   1  10  -6   78.77    3.92
   1  10  -6   83.89    3.84
   1  10  -5   70.72    3.77
   1  10  -5   82.45    3.70
  -1 -10   5   77.09    3.59
   1  10  -4    1.65    0.97
   1  10  -4    3.25    1.00
  -1 -10   4    0.90    0.86
   1  10  -3    6.54    1.33
   1  10  -3    4.12    1.03
  -1 -10   3    4.61    1.16
   1  10  -2   76.86    3.88
   1  10  -2   76.09    3.40
  -1 -10   2   82.79    3.66
   1  10  -1   -1.20    1.10
  -1 -10   1    0.26    0.97
   1  10   0   50.03    3.16
  -1 -10   0   44.08    2.66
  -1 -10  -1    8.78    1.40
  -1 -10  -2  113.38    4.36
  -1 -10  -2  103.24    3.98
  -1 -10  -3  102.02    4.09
  -1 -10  -3  106.26    4.32
  -1 -10  -4   27.74    2.25
  -1 -10  -4   23.98    2.06
  -1 -10  -5   17.22    1.81
  -1 -10  -5   15.56    1.75
  -1 -10  -6    0.03    0.91
  -1 -10  -6    1.04    0.80
  -1 -10  -7    4.55    1.14
  -1 -10  -7    6.16    1.36
  -1 -10  -8   -0.12    0.78
  -1 -10  -8    0.44    0.89
  -1 -10  -9   25.88    2.45
  -1 -10  -9   21.93    2.27
  -1 -10 -10   11.84    1.82
  -1 -10 -10   13.44    1.94
  -1 -10 -11    9.86    1.79
  -1 -10 -11    7.02    1.53
  -1 -10 -12   15.57    2.16
  -1 -10 -12   11.51    1.92
  -1 -10 -13    2.46    1.21
  -1 -10 -13    1.83    1.05
  -1 -10 -14   25.83    2.81
  -1 -10 -14   26.15    2.84
  -1 -10 -15   16.64    2.36
   1  11 -20    5.27    1.73
   1  11 -19   -0.07    1.17
   1  11 -18    3.55    1.40
   1  11 -17    4.33    1.53
   1  11 -16    9.68    1.81
   1  11 -15    2.58    1.09
   1  11 -14    8.61    1.59
   1  11 -13   59.95    3.94
   1  11 -12    4.28    1.37
   1  11 -11   17.41    2.19
   1  11 -10   33.30    2.81
   1  11  -9   26.91    2.48
   1  11  -8    1.55    1.02
   1  11  -7    7.83    1.42
   1  11  -6    5.97    1.24
   1  11  -5   14.79    1.71
  -1 -11   5   12.55    1.57
   1  11  -4   23.34    2.07
  -1 -11   4   21.53    2.02
   1  11  -3   13.54    1.65
  -1 -11   3   10.51    1.42
   1  11  -2   95.42    4.04
  -1 -11   2   97.21    4.18
  -1 -11   1    2.33    0.82
  -1 -11   0    3.94    1.07
  -1 -11  -1    1.37    0.79
  -1 -11  -2    3.96    1.08
  -1 -11  -3   14.41    1.64
  -1 -11  -3   19.50    2.05
  -1 -11  -4   17.22    1.79
  -1 -11  -4   18.34    1.97
  -1 -11  -5    0.24    0.76
  -1 -11  -5    0.14    0.79
  -1 -11  -6   11.98    1.77
  -1 -11  -6   14.30    1.81
  -1 -11  -7    3.33    1.19
  -1 -11  -7    2.73    1.13
  -1 -11  -8    2.85    1.20
  -1 -11  -8    0.79    1.00
  -1 -11  -9    6.96    1.53
  -1 -11  -9    6.67    1.44
  -1 -11 -10    5.48    1.39
  -1 -11 -10    4.17    1.25
  -1 -11 -11    0.55    0.99
  -1 -11 -11    1.72    1.08
  -1 -11 -12   -0.66    1.29
  -1 -11 -12   -0.27    1.01
  -1 -11 -13    1.39    1.15
  -1 -11 -13    1.11    1.05
  -1 -11 -14    9.54    1.95
   1  12 -19    5.84    1.84
   1  12 -18    7.10    1.68
   1  12 -17    0.56    1.13
   1  12 -16    9.84    1.98
   1  12 -15    3.39    1.49
   1  12 -14    0.87    1.11
   1  12 -13   25.74    2.81
   1  12 -12   10.46    1.91
   1  12 -11    1.64    1.22
   1  12 -10   16.60    2.23
   1  12  -9   11.10    1.82
   1  12  -8   -0.73    1.10
   1  12  -7   23.71    2.33
   1  12  -6    9.34    1.53
   1  12  -5   48.88    3.17
  -1 -12   5   42.65    2.99
   1  12  -4   51.41    3.18
  -1 -12   4   44.89    3.08
   1  12  -3    9.58    1.54
  -1 -12   3    9.04    1.59
   1  12  -2    3.31    1.01
  -1 -12   2    2.98    1.12
   1  12  -1   47.17    2.90
  -1 -12   1   47.79    3.07
  -1 -12   0    0.14    0.88
  -1 -12  -1    0.21    0.88
  -1 -12  -2    5.11    1.33
  -1 -12  -3   28.58    2.49
  -1 -12  -4    1.15    0.98
  -1 -12  -4    0.48    0.85
  -1 -12  -5    0.80    1.02
  -1 -12  -5    1.26    0.89
  -1 -12  -6    1.86    0.98
  -1 -12  -6    0.56    0.93
  -1 -12  -7   20.82    2.31
  -1 -12  -7   18.15    2.13
  -1 -12  -8   14.58    2.01
  -1 -12  -8   18.75    2.26
  -1 -12  -9   -0.71    1.09
  -1 -12  -9    1.34    0.97
  -1 -12 -10    4.08    1.43
  -1 -12 -10    5.61    1.44
  -1 -12 -11    6.31    1.63
  -1 -12 -11    8.74    1.64
  -1 -12 -12   -1.27    1.22
  -1 -12 -12   -0.39    1.28
   1  13 -18    7.27    1.94
   1  13 -17    6.26    1.72
   1  13 -16    0.41    1.07
   1  13 -15   -0.25    1.15
   1  13 -14    2.91    1.40
   1  13 -13    1.90    1.23
   1  13 -12   16.54    2.36
   1  13 -11    0.26    1.01
   1  13 -10    0.91    0.98
   1  13  -9   25.81    2.64
   1  13  -8   41.45    3.26
   1  13  -7    9.18    1.69
   1  13  -6    3.68    1.21
   1  13  -5    8.19    1.53
  -1 -13   5    6.16    1.31
   1  13  -4   11.03    1.64
  -1 -13   4   13.91    1.95
   1  13  -3    0.49    0.88
  -1 -13   3   -2.17    1.22
   1  13  -2   11.51    1.74
  -1 -13   2    8.26    1.49
   1  13  -1   31.64    2.60
  -1 -13   1   30.93    2.69
  -1 -13   0   -1.76    1.17
  -1 -13  -1   -0.30    1.01
  -1 -13  -2    3.19    1.16
  -1 -13  -3   14.52    1.98
  -1 -13  -4    6.26    1.49
  -1 -13  -5   19.49    2.34
  -1 -13  -5   15.32    2.05
  -1 -13  -6    2.59    1.23
  -1 -13  -6    1.96    1.14
  -1 -13  -7   14.44    2.13
  -1 -13  -7    9.78    1.79
  -1 -13  -8   -0.60    0.98
  -1 -13  -8    1.17    1.18
  -1 -13  -9    0.88    1.05
  -1 -13  -9    0.42    1.05
  -1 -13 -10    0.08    1.07
  -1 -13 -10    0.01    1.09
  -1 -13 -11    6.02    1.48
  -1 -13 -11    7.95    1.84
   1  14 -17   -0.60    1.37
   1  14 -16    3.15    1.57
   1  14 -15    6.34    1.98
   1  14 -14    0.11    1.19
   1  14 -13    2.99    1.40
   1  14 -12    0.00    1.07
   1  14 -11   -0.85    1.30
   1  14 -10    1.13    1.14
   1  14  -9    1.85    1.23
   1  14  -8   27.56    2.77
   1  14  -7    0.03    1.08
   1  14  -6    1.24    1.02
   1  14  -5    5.67    1.46
  -1 -14   5    2.34    1.11
   1  14  -4    7.86    1.51
  -1 -14   4   10.84    1.86
   1  14  -3    5.04    1.46
  -1 -14   3    1.88    1.18
   1  14  -2    2.53    1.20
  -1 -14   2    2.93    1.20
   1  14  -1   22.15    2.32
  -1 -14   1   20.21    2.35
   1  14   0   11.06    1.77
  -1 -14   0   10.51    1.73
  -1 -14  -1   -0.53    1.20
  -1 -14  -2   -0.75    1.13
  -1 -14  -3   48.78    3.49
  -1 -14  -4   31.36    2.89
  -1 -14  -5   -0.25    1.04
  -1 -14  -6    3.76    1.26
  -1 -14  -6    3.86    1.43
  -1 -14  -7    1.56    1.21
  -1 -14  -7    0.39    0.91
  -1 -14  -8   -0.63    1.07
  -1 -14  -8   -0.71    1.09
  -1 -14  -9   -0.35    1.06
  -1 -14  -9   -0.18    0.93
   1  15 -16   21.41    3.06
   1  15 -15    0.70    1.26
   1  15 -14    1.17    1.10
   1  15 -13    3.88    1.50
   1  15 -12    0.70    1.08
   1  15 -11    2.38    1.31
   1  15 -10   -2.12    1.59
   1  15  -9    7.34    1.69
   1  15  -8   12.05    2.09
   1  15  -7    6.88    1.62
   1  15  -6    0.71    1.04
   1  15  -5    3.51    1.38
   1  15  -4   13.91    2.13
  -1 -15   4   11.67    1.98
   1  15  -3    8.49    1.61
  -1 -15   3    6.43    1.50
   1  15  -2    6.44    1.58
  -1 -15   2    0.86    1.20
   1  15  -1    2.32    1.14
  -1 -15   1   -1.54    1.13
   1  15   0    1.48    1.08
  -1 -15   0    1.24    1.05
   1  15   1    2.39    1.23
  -1 -15  -1   -0.92    1.20
  -1 -15  -2   12.32    1.99
  -1 -15  -3    1.54    1.08
  -1 -15  -4   33.19    3.08
  -1 -15  -5    1.97    1.15
  -1 -15  -6    3.00    1.32
  -1 -15  -7    2.49    1.30
   1  16 -14    0.15    1.29
   1  16 -13    4.15    1.65
   1  16 -12    4.76    1.68
   1  16 -11   -0.51    1.34
   1  16 -10   -1.26    1.43
   1  16  -9    7.91    1.75
   1  16  -8    6.02    1.63
   1  16  -7    1.05    1.38
   1  16  -6    1.67    1.01
   1  16  -5   10.75    2.02
   1  16  -4   17.88    2.42
  -1 -16   4   17.78    2.44
   1  16  -3    2.51    1.31
  -1 -16   3    3.18    1.43
   1  16  -2    3.15    1.19
  -1 -16   2    1.34    1.02
   1  16  -1    5.30    1.46
  -1 -16   1    2.29    1.20
   1  16   0    3.70    1.29
  -1 -16   0    4.16    1.45
   1  16   1    4.36    1.40
  -1 -16  -1    2.32    1.35
   1  16   2    3.64    1.28
  -1 -16  -2    1.09    0.96
   1  16   3    4.85    1.36
  -1 -16  -3    1.66    1.26
  -1 -16  -4   25.08    2.77
   1  17 -11    7.35    1.98
   1  17 -10   17.92    2.74
   1  17  -9    5.28    1.86
   1  17  -8    5.90    1.90
   1  17  -7   11.53    2.20
   1  17  -6   17.47    2.50
   1  17  -5    5.18    1.61
   1  17  -4    0.05    1.01
  -1 -17   4    1.34    1.02
   1  17  -3    8.47    1.90
  -1 -17   3    9.62    1.99
   1  17  -2    4.52    1.51
  -1 -17   2    4.96    1.70
   1  17  -1    0.27    0.94
  -1 -17   1   -1.91    1.42
   1  17   0    4.62    1.44
  -1 -17   0    6.11    1.72
   1  17   1    2.26    1.21
  -1 -17  -1    0.72    1.08
   1  17   2    6.07    1.56
   1  17   3    1.56    1.17
   1  18  -7   -0.59    1.38
   1  18  -6    4.33    1.56
   1  18  -5    1.67    1.27
   1  18  -4    1.16    1.27
   1  18  -3    2.74    1.45
   1  18  -2    4.15    1.42
   1  18  -1    0.11    0.94
  -2  19  -3   -0.42    1.20
  -2  19  -4    5.67    1.81
  -2  19  -5    4.31    1.67
   2 -18  -2    2.31    1.31
   2 -18  -1    2.15    1.39
  -2  18   0    1.72    1.22
   2 -18   0   -0.61    1.01
  -2  18  -1    6.32    1.66
   2 -18   1    9.93    2.03
  -2  18  -2   -0.04    1.17
   2 -18   2   -0.26    1.16
  -2  18  -3    2.17    1.27
   2 -18   3   -1.39    1.18
  -2  18  -4    8.20    2.00
   2 -18   4    5.57    1.57
  -2  18  -5   15.53    2.38
   2 -18   5   12.96    1.99
  -2  18  -6   -0.61    1.42
  -2  18  -7    1.60    1.23
  -2  18  -8   -0.37    1.50
  -2  18  -9   11.06    2.24
  -2  18 -10    1.07    1.42
  -2  18 -11    6.66    1.92
   2 -17  -5    3.84    1.33
   2 -17  -4    0.00    1.08
   2 -17  -3   13.62    2.08
   2 -17  -2    1.02    1.07
   2 -17  -1    2.00    1.26
   2 -17   0    4.43    1.44
  -2  17  -1   11.55    2.04
   2 -17   1    7.62    1.76
  -2  17  -2    2.79    1.32
   2 -17   2   -0.96    1.16
  -2  17  -3    2.53    1.23
   2 -17   3   -2.20    1.42
  -2  17  -4    1.50    1.42
   2 -17   4   -0.91    1.23
  -2  17  -5    5.69    1.71
   2 -17   5    0.64    1.02
  -2  17  -6    5.84    1.78
  -2  17  -7    5.35    1.51
  -2  17  -8   -2.37    1.64
  -2  17  -9   15.28    2.40
  -2  17 -10   15.39    2.41
  -2  17 -11    3.45    1.68
  -2  17 -12   12.30    2.44
  -2  17 -13    1.11    1.36
   2 -16  -8    2.71    1.46
   2 -16  -7   -0.15    1.09
   2 -16  -6    3.86    1.27
   2 -16  -5    0.70    1.07
   2 -16  -4   -0.56    0.98
   2 -16  -3   19.92    2.38
   2 -16  -2   44.16    3.39
   2 -16  -1    2.54    1.07
   2 -16   0   -1.67    1.22
   2 -16   1   17.28    2.26
  -2  16  -2    8.72    1.70
   2 -16   2   10.30    1.82
  -2  16  -3    2.10    1.33
   2 -16   3    1.91    1.12
  -2  16  -4   14.78    2.12
   2 -16   4   10.44    1.83
  -2  16  -5    4.31    1.57
   2 -16   5    0.56    0.84
  -2  16  -6    4.26    1.46
  -2  16  -7   -0.82    1.26
  -2  16  -8    0.57    1.04
  -2  16  -9    3.08    1.45
  -2  16 -10   39.72    3.59
  -2  16 -11    1.63    1.48
  -2  16 -12    8.07    1.95
  -2  16 -13    2.77    1.62
  -2  16 -14    3.02    1.54
  -2  16 -15    2.78    1.51
   2 -15 -10   -1.74    1.35
   2 -15  -9    4.19    1.45
   2 -15  -8   -0.02    1.26
   2 -15  -7    2.31    1.31
   2 -15  -6    7.47    1.64
   2 -15  -5    9.70    1.89
   2 -15  -4   13.76    2.07
   2 -15  -3    4.01    1.35
   2 -15  -2    7.67    1.55
   2 -15  -1   19.25    2.16
   2 -15   0    1.43    0.99
   2 -15   1    0.42    0.79
  -2  15  -2   26.93    2.62
   2 -15   2   21.83    2.31
  -2  15  -3    7.64    1.61
   2 -15   3    6.45    1.47
  -2  15  -4    2.82    1.22
   2 -15   4    0.20    0.81
  -2  15  -5    2.59    1.25
   2 -15   5    2.77    1.13
  -2  15  -6   -0.50    1.08
  -2  15  -7   -0.61    1.26
  -2  15  -8    5.04    1.53
  -2  15  -9   10.79    1.95
  -2  15 -10   29.39    3.00
  -2  15 -11    0.09    1.11
  -2  15 -12    5.27    1.59
  -2  15 -13   16.70    2.52
  -2  15 -14   -0.51    0.97
  -2  15 -15    0.09    1.00
  -2  15 -16   -0.31    0.97
  -2  15 -17    1.81    1.33
   2 -14 -11    3.04    1.36
   2 -14 -10   13.28    1.86
   2 -14 -10   11.71    2.02
   2 -14  -9    0.76    1.07
   2 -14  -9   -1.47    0.98
   2 -14  -8   10.05    1.91
   2 -14  -8   10.65    1.53
   2 -14  -7    1.97    0.97
   2 -14  -7    2.82    1.31
   2 -14  -6   35.43    2.55
   2 -14  -6   33.40    2.97
   2 -14  -5   -0.06    0.87
   2 -14  -4   -1.28    1.12
   2 -14  -3    1.38    0.93
   2 -14  -2    8.67    1.55
   2 -14  -1   21.30    2.21
   2 -14   0    1.00    1.00
   2 -14   1    4.17    1.28
   2 -14   2   10.60    1.69
  -2  14  -3   20.77    2.18
   2 -14   3   18.11    2.06
  -2  14  -4    3.04    1.21
   2 -14   4    2.34    0.94
  -2  14  -5   29.88    2.65
   2 -14   5   28.38    2.55
  -2  14  -6   15.88    2.03
  -2  14  -7   -0.53    1.30
  -2  14  -8   11.59    1.84
  -2  14  -9    9.21    1.79
  -2  14 -10    4.37    1.35
  -2  14 -11   15.64    2.24
  -2  14 -12    1.28    1.16
  -2  14 -13   17.80    2.52
  -2  14 -14   11.38    2.13
  -2  14 -15   -0.52    1.00
  -2  14 -16    1.72    1.25
  -2  14 -17    7.98    1.92
  -2  14 -18    0.97    1.16
   2 -13 -13    9.33    1.71
   2 -13 -13   11.63    2.06
   2 -13 -12    6.60    1.46
   2 -13 -12    5.19    1.62
   2 -13 -11    0.22    0.84
   2 -13 -11    0.26    1.03
   2 -13 -10    3.70    1.14
   2 -13 -10    5.50    1.52
   2 -13  -9   -1.22    0.96
   2 -13  -9    1.17    0.87
   2 -13  -8   -1.43    1.18
   2 -13  -8    1.06    0.78
   2 -13  -7    3.97    1.28
   2 -13  -7    6.45    1.21
   2 -13  -6   10.32    1.69
   2 -13  -6   11.23    1.48
   2 -13  -5    3.72    0.95
   2 -13  -5    6.24    1.40
   2 -13  -4    6.58    1.33
   2 -13  -3    2.53    1.01
   2 -13  -2   26.22    2.28
   2 -13  -1    0.46    0.87
   2 -13   0   35.10    2.56
   2 -13   1    1.54    0.90
   2 -13   2    0.47    0.93
  -2  13  -3    5.40    1.36
   2 -13   3    1.63    0.94
  -2  13  -4   57.09    3.40
   2 -13   4   56.68    3.30
  -2  13  -5    4.13    1.15
   2 -13   5    4.54    1.16
  -2  13  -6    9.40    1.49
  -2  13  -7   -0.88    1.24
  -2  13  -8   -1.17    1.10
  -2  13  -9   -0.96    1.01
  -2  13 -10   51.96    3.61
  -2  13 -11   34.28    3.01
  -2  13 -12    1.93    1.36
  -2  13 -13    7.77    1.79
  -2  13 -14   20.91    2.54
  -2  13 -15    3.60    1.37
  -2  13 -16    1.83    1.16
  -2  13 -17    5.65    1.68
  -2  13 -18    5.31    1.64
  -2  13 -19    0.90    1.02
   2 -12 -15   14.29    2.08
   2 -12 -14    6.58    1.55
   2 -12 -14    8.36    1.99
   2 -12 -13   57.58    3.79
   2 -12 -13   61.11    4.24
   2 -12 -12    3.23    1.25
   2 -12 -12    2.36    1.20
   2 -12 -11   17.75    2.09
   2 -12 -11   18.91    2.43
   2 -12 -10   44.82    3.44
   2 -12 -10   40.19    2.92
   2 -12  -9   16.19    1.84
   2 -12  -9   21.04    2.39
   2 -12  -8   -0.89    1.03
   2 -12  -8   -0.73    0.83
   2 -12  -7    0.82    0.70
   2 -12  -7   -0.48    0.85
   2 -12  -6    2.41    0.82
   2 -12  -6    2.37    1.00
   2 -12  -5   25.71    1.91
   2 -12  -5   22.82    2.16
   2 -12  -4    0.19    0.55
   2 -12  -4   -1.01    1.08
   2 -12  -3    0.69    0.86
   2 -12  -2   95.18    4.16
   2 -12  -1  163.81    5.44
   2 -12   0    7.36    1.42
   2 -12   1   11.10    1.45
   2 -12   2   17.67    1.80
   2 -12   3   -0.59    0.89
  -2  12  -4   38.52    2.64
   2 -12   4   35.92    2.48
  -2  12  -5   -0.81    1.16
   2 -12   5   -1.94    1.08
  -2  12  -6    3.65    1.10
  -2  12  -7   78.50    4.02
  -2  12  -8    3.05    1.03
  -2  12  -9    3.68    1.27
  -2  12 -10   79.80    4.29
  -2  12 -11   68.27    4.07
  -2  12 -12    3.38    1.30
  -2  12 -13    1.24    0.99
  -2  12 -14    9.54    1.79
  -2  12 -15    0.33    1.13
  -2  12 -16    9.81    1.81
  -2  12 -17   -0.71    1.26
  -2  12 -18   10.73    2.01
  -2  12 -19    2.32    1.32
  -2  12 -19    3.95    1.33
  -2  12 -20    5.48    1.49
  -2  12 -20    5.21    1.52
   2 -11 -16    1.07    0.95
   2 -11 -15    0.79    0.97
   2 -11 -15    0.61    1.14
   2 -11 -14    4.64    1.35
   2 -11 -14    6.48    1.70
   2 -11 -13   35.32    2.87
   2 -11 -13   35.95    3.15
   2 -11 -12    0.28    0.80
   2 -11 -12    1.97    1.32
   2 -11 -11    0.34    0.78
   2 -11 -11    0.32    0.91
   2 -11 -10   30.03    2.42
   2 -11 -10   25.11    2.53
   2 -11  -9   23.24    2.33
   2 -11  -9   21.07    1.94
   2 -11  -8    4.45    1.08
   2 -11  -8    4.89    1.21
   2 -11  -7   -2.06    0.90
   2 -11  -7   -0.71    0.97
   2 -11  -6    2.00    0.62
   2 -11  -6    3.99    1.21
   2 -11  -5    5.14    0.90
   2 -11  -5    5.57    1.22
   2 -11  -4   40.14    2.67
   2 -11  -4   39.45    2.17
   2 -11  -3    5.84    1.46
   2 -11  -3    1.93    0.85
   2 -11  -2  291.23    7.44
   2 -11  -1  132.37    4.71
   2 -11   0   10.82    1.42
   2 -11   1    0.61    0.71
   2 -11   2    1.01    0.70
   2 -11   3    9.88    1.32
  -2  11  -4    2.37    0.90
   2 -11   4    1.43    0.66
  -2  11  -5   23.75    2.04
   2 -11   5   18.89    1.82
  -2  11  -6   17.09    1.80
  -2  11  -7   78.86    3.87
  -2  11  -8   32.18    2.52
  -2  11  -9    1.96    1.08
  -2  11 -10   24.93    2.37
  -2  11 -11   80.32    4.17
  -2  11 -12  100.73    4.74
  -2  11 -13    3.35    1.15
  -2  11 -14    0.39    1.02
  -2  11 -15    6.37    1.49
  -2  11 -16    2.39    1.28
  -2  11 -17    0.75    1.10
  -2  11 -18    1.78    0.96
  -2  11 -18    2.43    1.23
  -2  11 -19   14.04    2.22
  -2  11 -19   13.55    2.11
  -2  11 -20    2.68    1.48
  -2  11 -20   -0.17    1.09
  -2  11 -21    3.68    1.47
   2 -10 -17    0.39    0.88
   2 -10 -17    0.71    0.94
   2 -10 -16    4.56    1.36
   2 -10 -16    7.56    1.71
   2 -10 -15    3.55    1.12
   2 -10 -15    3.34    1.26
   2 -10 -14    2.44    1.03
   2 -10 -14    0.07    0.99
   2 -10 -13    8.72    1.53
   2 -10 -13    5.73    1.37
   2 -10 -12   35.72    2.63
   2 -10 -12   33.72    2.87
   2 -10 -11   -0.04    0.78
   2 -10 -11    1.17    0.87
   2 -10 -10    0.45    0.78
   2 -10 -10    2.06    0.99
   2 -10  -9   78.21    3.56
   2 -10  -9   78.00    4.01
   2 -10  -8   45.24    3.02
   2 -10  -8   42.95    2.56
   2 -10  -7   10.01    1.26
   2 -10  -7    8.52    1.38
   2 -10  -6    0.10    0.65
   2 -10  -6   -0.55    1.05
   2 -10  -5   92.25    3.94
   2 -10  -5   92.51    3.40
   2 -10  -4  120.82    4.43
   2 -10  -4  119.36    3.76
   2 -10  -3   82.85    3.62
   2 -10  -3   90.86    3.12
   2 -10  -2    1.03    0.83
   2 -10  -1    5.67    1.01
   2 -10   0   65.27    3.00
   2 -10   1   52.16    2.64
   2 -10   2    4.94    0.97
   2 -10   3   35.81    2.19
  -2  10  -4   40.90    2.42
   2 -10   4   41.95    2.41
  -2  10  -5   12.84    1.57
   2 -10   5   12.21    1.41
  -2  10  -6   -0.13    0.81
  -2  10  -7   16.02    1.71
  -2  10  -8    2.16    0.83
  -2  10  -9   -0.97    0.98
  -2  10 -10   40.98    2.77
  -2  10 -11   51.08    3.12
  -2  10 -12    2.65    1.22
  -2  10 -13    6.90    1.38
  -2  10 -14    0.93    0.88
  -2  10 -15  102.31    5.06
  -2  10 -16    4.78    1.40
  -2  10 -17   -1.41    1.23
  -2  10 -17   -1.35    1.16
  -2  10 -18   -0.28    1.03
  -2  10 -18    1.53    1.21
  -2  10 -19   10.55    1.98
  -2  10 -19   14.27    2.15
  -2  10 -20    4.70    1.57
  -2  10 -20    3.33    1.49
  -2  10 -21    1.23    1.18
  -2  10 -21    4.26    1.42
   2  -9 -18    7.09    1.63
   2  -9 -18    8.88    1.92
   2  -9 -17    5.78    1.43
   2  -9 -17    4.19    1.36
   2  -9 -16    1.66    1.03
   2  -9 -16    2.29    1.14
   2  -9 -15    1.16    0.94
   2  -9 -15    0.07    0.92
   2  -9 -14   15.81    1.93
   2  -9 -14   15.06    1.98
   2  -9 -13   -0.80    0.91
   2  -9 -13   -1.07    0.95
   2  -9 -12   27.46    2.25
   2  -9 -12   28.80    2.52
   2  -9 -11   -0.80    0.84
   2  -9 -11    1.10    0.80
   2  -9 -10   55.30    2.92
   2  -9 -10   52.27    3.20
   2  -9  -9   55.82    2.83
   2  -9  -9   53.97    3.16
   2  -9  -8   77.42    3.25
   2  -9  -8   84.09    3.81
   2  -9  -7    0.95    0.60
   2  -9  -7    0.63    0.87
   2  -9  -6   36.43    2.40
   2  -9  -6   36.26    2.01
   2  -9  -5    5.16    0.84
   2  -9  -5    4.20    1.02
   2  -9  -4    7.38    0.92
   2  -9  -4    7.42    1.20
   2  -9  -3    6.07    0.52
   2  -9  -3    7.06    0.85
   2  -9  -3    6.04    1.08
   2  -9  -2  131.94    2.91
   2  -9  -2  139.71    4.36
   2  -9  -2  146.88    3.74
   2  -9  -1   35.70    2.12
   2  -9   0  118.64    3.93
   2  -9   1   11.32    1.26
   2  -9   2    0.16    0.64
   2  -9   3    0.53    0.57
  -2   9  -4   38.62    2.24
   2  -9   4   40.95    2.22
  -2   9  -5    7.01    1.13
   2  -9   5    5.10    0.92
  -2   9  -6   26.46    2.02
  -2   9  -7   19.98    1.74
  -2   9  -8   28.11    2.07
  -2   9  -9   10.36    1.43
  -2   9 -10   20.55    1.93
  -2   9 -11   13.88    1.65
  -2   9 -12  295.25    8.04
  -2   9 -13   12.82    1.73
  -2   9 -14   13.85    1.92
  -2   9 -15   54.96    3.57
  -2   9 -16    4.45    1.19
  -2   9 -16    9.63    1.71
  -2   9 -17    0.23    1.02
  -2   9 -17    2.04    1.06
  -2   9 -18   -0.22    0.91
  -2   9 -18    2.20    1.30
  -2   9 -19   11.23    1.97
  -2   9 -19   12.63    2.04
  -2   9 -20   13.67    2.24
  -2   9 -20   18.42    2.41
  -2   9 -21   -1.10    1.19
  -2   9 -21   -0.31    0.98
  -2   9 -22    6.42    1.64
   2  -8 -19   47.51    3.68
   2  -8 -18    9.01    1.68
   2  -8 -18    9.53    1.86
   2  -8 -17   -1.08    1.09
   2  -8 -17   -0.11    0.87
   2  -8 -16    0.78    0.89
   2  -8 -16    1.84    1.10
   2  -8 -15   23.88    2.27
   2  -8 -15   25.52    2.48
   2  -8 -14    9.39    1.54
   2  -8 -14   12.46    1.85
   2  -8 -13    6.22    1.22
   2  -8 -13    6.22    1.35
   2  -8 -12   23.08    2.05
   2  -8 -12   23.21    2.12
   2  -8 -11   28.88    2.15
   2  -8 -11   29.13    2.35
   2  -8 -10    1.97    0.85
   2  -8 -10   -0.28    0.89
   2  -8  -9  103.32    3.73
   2  -8  -9  101.05    4.07
   2  -8  -8   16.07    1.63
   2  -8  -8   18.42    1.56
   2  -8  -7    6.56    0.97
   2  -8  -7    4.38    0.96
   2  -8  -6    4.13    0.77
   2  -8  -6    5.24    1.12
   2  -8  -5   71.30    3.07
   2  -8  -5   75.32    2.66
   2  -8  -4   10.28    0.97
   2  -8  -4   10.66    1.29
   2  -8  -3  215.21    3.91
   2  -8  -3  215.69    5.55
   2  -8  -3  235.36    4.85
   2  -8  -2   63.29    2.18
   2  -8  -2   56.07    2.54
   2  -8  -1   12.62    1.16
   2  -8   0  355.41    7.24
   2  -8   1   99.06    3.28
   2  -8   2    2.05    0.58
   2  -8   3   98.65    3.27
  -2   8  -4   67.20    2.83
   2  -8   4   74.16    2.83
  -2   8  -5    9.26    1.13
  -2   8  -6   20.11    1.64
  -2   8  -7   28.66    1.98
  -2   8  -8   11.06    1.30
  -2   8  -9    1.34    0.78
  -2   8 -10   26.75    2.14
  -2   8 -11    7.63    1.25
  -2   8 -12   48.26    2.94
  -2   8 -13   32.76    2.49
  -2   8 -14    2.73    1.04
  -2   8 -15    4.35    1.27
  -2   8 -15    4.24    1.21
  -2   8 -16   12.35    1.82
  -2   8 -16   11.47    1.66
  -2   8 -17   -1.36    1.16
  -2   8 -17   -2.13    1.19
  -2   8 -18    1.25    1.13
  -2   8 -18    2.82    1.26
  -2   8 -19    4.18    1.37
  -2   8 -19    7.63    1.65
  -2   8 -20   12.58    2.12
  -2   8 -20   10.37    2.02
  -2   8 -21    7.07    1.65
  -2   8 -21    6.86    1.68
  -2   8 -22    1.15    1.12
   2  -7 -19    7.55    1.64
   2  -7 -19    7.99    1.67
   2  -7 -18    3.34    1.05
   2  -7 -18    2.59    1.10
   2  -7 -17    6.95    1.42
   2  -7 -17    5.97    1.42
   2  -7 -16    1.30    0.99
   2  -7 -16   -0.50    0.90
   2  -7 -15    5.83    1.28
   2  -7 -15    6.43    1.33
   2  -7 -14    0.30    0.75
   2  -7 -14   -0.70    0.79
   2  -7 -13   32.39    2.33
   2  -7 -13   33.64    2.54
   2  -7 -12    7.14    1.21
   2  -7 -12    7.18    1.32
   2  -7 -11   15.91    1.54
   2  -7 -11   18.51    1.77
   2  -7 -10    4.03    0.86
  -2   7  10    4.12    0.57
   2  -7 -10    2.52    0.86
   2  -7  -9  150.93    4.54
  -2   7   9  161.02    3.39
   2  -7  -9  162.70    5.00
   2  -7  -8   11.42    1.16
   2  -7  -8   11.07    1.31
   2  -7  -7   34.74    1.84
   2  -7  -7   31.37    2.01
   2  -7  -6   61.56    2.32
   2  -7  -6   58.40    2.64
   2  -7  -5   46.02    2.27
   2  -7  -5   44.54    1.88
   2  -7  -4    0.70    0.42
   2  -7  -4    1.22    0.62
   2  -7  -3  385.91    6.12
   2  -7  -3  405.73    7.83
   2  -7  -3  415.44    6.87
   2  -7  -2  155.86    3.47
   2  -7  -2  161.43    4.23
   2  -7  -1  691.22   11.25
   2  -7   0   72.84    2.61
   2  -7   1   79.05    2.70
   2  -7   2    3.43    0.63
   2  -7   3  121.43    3.42
  -2   7  -4   89.72    3.00
   2  -7   4   87.12    2.84
  -2   7  -5   66.04    2.63
  -2   7  -6  258.16    5.93
  -2   7  -7   72.66    2.96
  -2   7  -8   99.88    3.61
  -2   7  -9    0.78    0.64
  -2   7 -10    1.47    0.80
  -2   7 -11    8.86    1.30
  -2   7 -12    0.43    0.88
  -2   7 -13   24.56    2.18
  -2   7 -14   -1.75    1.17
  -2   7 -14    0.21    0.78
  -2   7 -15    9.51    1.63
  -2   7 -15   13.69    1.80
  -2   7 -16    2.38    1.01
  -2   7 -16    1.10    0.88
  -2   7 -16    2.00    0.90
  -2   7 -17    3.81    1.24
  -2   7 -17    3.19    1.10
  -2   7 -17    4.94    1.14
  -2   7 -18   21.43    2.39
  -2   7 -18   25.01    2.58
  -2   7 -19    2.39    1.20
  -2   7 -19    2.69    1.26
  -2   7 -20   22.30    2.59
  -2   7 -20   29.15    2.95
  -2   7 -21    2.95    1.34
  -2   7 -21   -0.09    1.24
  -2   7 -22   -1.97    1.40
   2  -6 -20    3.76    1.34
   2  -6 -20    3.57    1.29
   2  -6 -19    9.99    1.76
   2  -6 -19    8.97    1.69
   2  -6 -18   -0.81    0.99
   2  -6 -18    1.86    1.21
   2  -6 -17   -0.13    0.90
   2  -6 -17    0.84    0.86
   2  -6 -16    0.89    0.79
   2  -6 -16    1.65    0.97
   2  -6 -15    2.87    0.99
   2  -6 -15    3.06    1.06
   2  -6 -14   17.58    1.76
   2  -6 -14   13.63    1.66
   2  -6 -13   27.79    2.11
   2  -6 -13   30.02    2.31
   2  -6 -12   24.88    1.91
  -2   6  12   27.27    1.60
   2  -6 -12   26.26    2.10
   2  -6 -11   36.44    2.20
  -2   6  11   40.73    1.85
   2  -6 -11   37.53    2.39
   2  -6 -10   59.73    2.69
  -2   6  10   63.47    2.24
   2  -6 -10   65.80    3.09
   2  -6  -9  115.76    3.70
  -2   6   9  120.47    3.05
   2  -6  -9  121.05    4.08
   2  -6  -8  102.03    3.34
  -2   6   8  112.08    2.74
   2  -6  -8  112.81    3.77
   2  -6  -7   84.11    2.78
  -2   6   7   86.57    2.19
   2  -6  -7   83.39    3.11
   2  -6  -6    9.40    0.84
   2  -6  -6    8.85    1.03
   2  -6  -5    3.82    0.58
   2  -6  -5    3.27    0.70
   2  -6  -4  469.71    7.44
   2  -6  -4  448.66    8.15
   2  -6  -3   26.99    1.06
   2  -6  -3   30.89    1.78
   2  -6  -3   27.17    1.20
   2  -6  -2  369.57    5.84
   2  -6  -2  386.74    6.96
   2  -6  -2  379.20    6.09
  -2   6   1   38.07    1.32
   2  -6  -1   38.48    1.35
   2  -6  -1   39.70    1.76
  -2   6   0  742.38   10.46
   2  -6   0  767.51   11.52
  -2   6  -1    2.92    0.38
   2  -6   1    3.55    0.62
   2  -6   2  403.03    6.99
   2  -6   3  231.21    4.77
  -2   6  -4    1.38    0.58
   2  -6   4    0.26    0.49
  -2   6  -5   78.76    2.77
  -2   6  -6   53.70    2.30
  -2   6  -7    0.76    0.63
  -2   6  -8  118.02    3.76
  -2   6  -9   25.41    1.80
  -2   6 -10    3.54    0.82
  -2   6 -11  158.48    5.11
  -2   6 -12   22.13    2.02
  -2   6 -13   27.05    2.22
  -2   6 -13   30.23    2.34
  -2   6 -14    7.49    1.42
  -2   6 -14    8.91    1.40
  -2   6 -15    4.22    1.16
  -2   6 -15    6.42    1.31
  -2   6 -15    5.50    1.15
  -2   6 -16   18.81    2.15
  -2   6 -16   19.56    1.88
  -2   6 -16   21.11    2.23
  -2   6 -17    8.93    1.60
  -2   6 -17    8.63    1.58
  -2   6 -18    3.03    1.22
  -2   6 -18    4.35    1.34
  -2   6 -19    1.12    1.16
  -2   6 -19    1.28    1.10
  -2   6 -20   37.02    3.39
  -2   6 -20   39.27    3.30
  -2   6 -21    1.50    1.32
  -2   6 -21   -2.26    1.40
   2  -5 -21    0.99    1.07
   2  -5 -20    6.91    1.60
   2  -5 -20    6.26    1.48
   2  -5 -19    8.18    1.60
   2  -5 -19    6.62    1.43
   2  -5 -18   -0.94    1.06
   2  -5 -18   -1.29    1.08
   2  -5 -17   12.62    1.77
   2  -5 -17   14.68    1.93
   2  -5 -16    1.41    1.00
   2  -5 -16    1.45    0.86
   2  -5 -15    4.55    1.04
   2  -5 -15    5.02    1.19
   2  -5 -14    2.55    0.90
   2  -5 -14    0.97    0.93
   2  -5 -13    6.87    1.14
   2  -5 -13    7.06    1.26
   2  -5 -12   98.49    3.75
   2  -5 -12  104.29    4.05
   2  -5 -11   93.38    3.48
   2  -5 -11   94.70    3.71
   2  -5 -10   85.90    3.18
  -2   5  10   84.90    1.57
   2  -5 -10   89.28    3.48
   2  -5  -9   24.40    1.62
  -2   5   9   30.88    0.98
   2  -5  -9   27.13    1.86
  -2   5   8   94.38    2.11
   2  -5  -8  100.66    3.12
  -2   5   8   97.64    2.67
   2  -5  -8  103.13    3.43
   2  -5  -7  287.13    5.75
  -2   5   7  293.32    5.16
   2  -5  -7  287.10    6.20
   2  -5  -6   16.23    1.07
  -2   5   6   15.05    0.87
   2  -5  -6   15.82    1.24
   2  -5  -5  711.00   10.38
  -2   5   5  701.22    9.80
   2  -5  -5  689.43   11.06
   2  -5  -4  155.01    3.22
   2  -5  -4  153.98    3.72
  -2   5   3 1087.29   14.45
   2  -5  -3 1043.46   14.18
   2  -5  -3 1069.83   14.24
   2  -5  -3 1087.64   15.17
  -2   5   2    4.39    0.43
   2  -5  -2    4.41    0.42
   2  -5  -2    4.85    0.46
   2  -5  -2    5.13    0.68
  -2   5   1    2.59    0.34
   2  -5  -1    3.78    0.55
   2  -5  -1    4.29    0.40
  -2   5   0 1044.75   13.67
   2  -5   0 1049.16   14.62
   2  -5   1   73.95    2.16
   2  -5   2   71.85    2.10
  -2   5  -3   29.39    1.42
   2  -5   3   29.70    1.33
  -2   5  -4   49.92    1.89
  -2   5  -5    5.90    0.86
  -2   5  -6  202.95    4.64
  -2   5  -7    0.11    0.51
  -2   5  -8   80.81    2.96
  -2   5  -9  185.64    5.06
  -2   5 -10   39.64    2.32
  -2   5 -11  205.88    5.84
  -2   5 -11  209.00    5.89
  -2   5 -12   33.87    2.38
  -2   5 -12   35.79    2.43
  -2   5 -13   50.90    2.77
  -2   5 -13   50.62    3.03
  -2   5 -13   54.91    3.11
  -2   5 -14   27.60    2.05
  -2   5 -14   22.94    2.13
  -2   5 -14   29.30    2.34
  -2   5 -15    2.71    0.96
  -2   5 -15    2.31    0.84
  -2   5 -15    2.49    1.04
  -2   5 -16   20.59    2.23
  -2   5 -16   20.88    1.87
  -2   5 -16   22.13    2.24
  -2   5 -17   -0.40    1.10
  -2   5 -17    1.55    1.06
  -2   5 -18   -0.93    1.22
  -2   5 -18    1.02    0.94
  -2   5 -19    2.61    1.40
  -2   5 -19    0.85    0.92
  -2   5 -20   32.61    3.16
  -2   5 -20   30.81    2.91
  -2   5 -21    4.94    1.59
  -2   5 -21    2.31    1.31
   2  -4 -21   -0.67    0.93
   2  -4 -21   -3.05    1.45
   2  -4 -20    3.66    1.31
   2  -4 -20    3.42    1.31
   2  -4 -19   12.13    1.88
   2  -4 -19   12.89    1.90
   2  -4 -18   28.99    2.58
   2  -4 -18   30.52    2.64
   2  -4 -17   22.67    2.23
   2  -4 -17   26.80    2.42
   2  -4 -16    9.31    1.43
   2  -4 -16    8.06    1.39
   2  -4 -15   24.66    2.18
   2  -4 -14   76.82    3.58
   2  -4 -13    1.19    0.86
  -2   4  12  103.32    2.22
   2  -4 -12  107.92    3.90
   2  -4 -11    7.84    1.06
   2  -4 -10    1.15    0.33
   2  -4 -10    1.42    0.56
   2  -4  -9   23.23    1.18
   2  -4  -9   23.75    1.56
  -2   4   8   41.91    0.97
   2  -4  -8   47.46    2.03
   2  -4  -7   23.56    1.36
   2  -4  -7   22.04    1.47
   2  -4  -6  163.31    3.59
  -2   4   6  154.52    3.32
   2  -4  -6  152.17    3.88
   2  -4  -5  200.44    3.89
  -2   4   5  201.73    3.74
   2  -4  -5  196.03    4.32
  -2   4   4   33.79    1.34
   2  -4  -4   34.60    1.24
  -2   4   4   34.78    1.19
   2  -4  -4   34.12    1.50
  -2   4   3 1669.56   21.16
   2  -4  -3 1633.02   20.94
   2  -4  -3 1652.36   21.20
   2  -4  -3 1664.26   21.78
  -2   4   2   85.08    1.78
   2  -4  -2   86.83    1.96
   2  -4  -2   87.25    2.25
   2  -4  -2   86.16    1.73
  -2   4   1  689.80    9.12
   2  -4  -1  713.35    9.15
   2  -4  -1  712.86   10.10
   2  -4   0    1.10    0.34
  -2   4   0    1.19    0.19
  -2   4   0    1.27    0.37
  -2   4  -1 1116.13   14.95
   2  -4   1 1113.83   14.86
  -2   4  -2   67.69    1.82
   2  -4   2   72.61    1.85
  -2   4  -3  171.53    3.51
  -2   4  -3  175.57    3.32
  -2   4  -4   61.65    1.99
  -2   4  -5  103.64    2.82
  -2   4  -6  282.12    5.56
  -2   4  -7    5.91    0.82
  -2   4  -8  246.68    5.66
  -2   4  -9  275.66    6.42
  -2   4  -9  271.19    6.28
   2  -4   9  268.26    4.99
  -2   4 -10   41.53    2.36
  -2   4 -10   40.97    2.28
   2  -4  10   39.22    1.49
  -2   4 -11   45.72    2.34
  -2   4 -11   47.05    2.65
  -2   4 -11   45.09    2.50
   2  -4  11   41.42    1.44
  -2   4 -12    0.27    0.75
  -2   4 -12    0.83    0.60
  -2   4 -12    0.43    0.63
  -2   4 -12    0.06    0.20
  -2   4 -13    7.77    1.32
  -2   4 -13   10.75    1.27
  -2   4 -13   10.74    1.42
  -2   4 -14   75.26    3.23
  -2   4 -14   74.03    3.76
  -2   4 -14   76.40    3.75
  -2   4 -15    6.00    1.37
  -2   4 -15    6.85    1.06
  -2   4 -15    6.80    1.37
  -2   4 -16   56.86    3.62
  -2   4 -16   57.65    3.52
  -2   4 -17   39.34    3.11
  -2   4 -17   37.36    2.89
  -2   4 -18   14.74    2.25
  -2   4 -18    9.88    1.71
  -2   4 -19   12.18    2.02
  -2   4 -19   10.08    1.74
  -2   4 -20   21.40    2.61
  -2   4 -20   16.57    2.20
  -2   4 -21    9.06    1.79
   2  -3 -22   11.32    1.91
   2  -3 -21    2.03    1.06
   2  -3 -21   -1.63    1.32
   2  -3 -20    0.47    1.09
   2  -3 -20   -0.73    0.98
   2  -3 -19    6.07    1.55
   2  -3 -18   11.62    1.76
   2  -3 -17   45.04    3.14
   2  -3 -16    0.05    0.83
   2  -3 -15   37.78    2.66
   2  -3 -14   16.91    1.81
   2  -3 -13   40.09    2.49
   2  -3 -12   52.59    2.68
   2  -3 -11    0.04    0.67
   2  -3 -11    1.96    0.29
  -2   3  11    1.32    0.24
   2  -3 -10  109.52    3.62
  -2   3  10  107.44    2.33
   2  -3 -10  107.18    2.32
   2  -3  -9    2.76    0.67
   2  -3  -9    5.40    0.53
   2  -3  -8    1.49    0.60
   2  -3  -7   37.98    1.88
   2  -3  -6  231.91    4.67
   2  -3  -5    0.80    0.34
   2  -3  -4  115.95    2.49
  -2   3   4  116.61    2.51
  -2   3   3  235.14    3.92
   2  -3  -3  244.35    3.79
  -2   3   3  239.09    3.98
   2  -3  -3  239.01    4.28
   2  -3  -2 1355.61   16.76
  -2   3   2 1313.62   16.90
   2  -3  -2 1334.70   17.37
   2  -3  -2 1355.78   17.51
  -2   3   1  269.57    4.32
   2  -3  -1  267.17    4.28
  -2   3   0  983.65   12.86
   2  -3   0  969.09   12.84
   2  -3   1  896.28   11.69
  -2   3  -1  889.15   11.78
  -2   3  -2 1106.08   14.35
   2  -3   2 1122.21   14.39
  -2   3  -3    3.55    0.47
  -2   3  -3    3.62    0.37
  -2   3  -4  218.39    4.19
   2  -3   4  240.43    4.16
  -2   3  -5   10.01    0.86
  -2   3  -5   11.29    0.89
  -2   3  -6   -0.43    0.59
  -2   3  -6    0.88    0.46
  -2   3  -7  152.25    4.07
  -2   3  -7  149.92    3.86
  -2   3  -8   86.37    3.10
  -2   3  -8   81.91    2.87
  -2   3  -8   93.54    3.08
  -2   3  -9   65.15    2.54
  -2   3  -9   62.58    2.78
  -2   3  -9   57.10    2.53
   2  -3   9   57.91    1.68
  -2   3  -9   61.71    1.68
  -2   3 -10    4.01    0.76
  -2   3 -10    1.47    0.81
  -2   3 -10    2.68    0.72
  -2   3 -10    3.95    0.39
   2  -3  10    3.62    0.37
  -2   3 -11    8.52    1.27
  -2   3 -11    9.32    1.09
  -2   3 -11    9.67    1.23
  -2   3 -11    9.00    0.45
   2  -3  11    8.55    0.46
  -2   3 -12    2.53    0.99
  -2   3 -12    0.89    0.58
  -2   3 -12    0.33    0.71
  -2   3 -13   11.15    1.48
  -2   3 -13   12.78    1.30
  -2   3 -13   11.79    1.41
  -2   3 -14   71.47    3.07
  -2   3 -14   73.94    3.70
  -2   3 -14   69.91    3.55
  -2   3 -15   34.74    2.72
  -2   3 -15   28.36    2.02
  -2   3 -15   35.51    2.58
  -2   3 -16   13.60    1.90
  -2   3 -16   13.00    1.74
  -2   3 -17   17.26    2.16
  -2   3 -17   17.57    2.01
  -2   3 -18   12.32    1.95
  -2   3 -18   14.58    1.91
  -2   3 -19    4.33    1.47
  -2   3 -19    3.53    1.13
  -2   3 -20    2.95    1.18
  -2   3 -21    5.13    1.58
   2  -2 -21    5.28    1.54
   2  -2 -20   -1.03    1.09
   2  -2 -19   10.40    1.81
   2  -2 -18    9.49    1.74
   2  -2 -17   42.89    3.06
   2  -2 -16    8.83    1.52
   2  -2 -16    9.20    1.49
   2  -2 -15    6.79    1.28
   2  -2 -15    6.90    1.30
   2  -2 -14    2.34    0.96
   2  -2 -14    3.01    0.99
   2  -2 -13   38.33    2.44
   2  -2 -13   42.73    2.55
   2  -2 -12    0.72    0.71
   2  -2 -12    1.18    0.83
   2  -2 -11   26.23    1.88
   2  -2 -11   27.42    1.96
   2  -2 -10  441.26    8.39
   2  -2 -10  435.55    8.47
   2  -2 -10  422.87    6.03
  -2   2  10  427.91    6.05
   2  -2  -9  119.99    3.68
   2  -2  -9  124.64    3.74
  -2   2   9  121.17    2.41
   2  -2  -8   15.76    1.25
   2  -2  -8   17.51    1.32
  -2   2   8   16.84    0.80
   2  -2  -7   59.79    2.27
  -2   2   7   55.10    1.58
   2  -2  -6  970.39   13.50
   2  -2  -6  916.13   13.67
   2  -2  -5   23.97    1.14
   2  -2  -5   22.84    1.19
   2  -2  -4  455.75    6.80
  -2   2   3 1828.83   23.29
   2  -2  -2  486.00    6.96
  -2   2   2  481.95    6.87
   2  -2  -1   13.75    0.67
   2  -2  -1   11.94    0.53
  -2   2   0  528.62    6.99
   2  -2   0  537.33    7.03
  -2   2  -1 1725.88   21.24
   2  -2   1 1725.24   21.09
  -2   2  -1 1698.05   21.14
  -2   2  -2 1566.98   19.64
  -2   2  -2 1606.52   19.22
  -2   2  -3 2268.54   28.80
  -2   2  -3 2265.02   28.47
  -2   2  -4   62.91    2.06
  -2   2  -4   65.83    2.00
   2  -2   4   68.56    1.77
  -2   2  -4   61.12    1.76
  -2   2  -5   85.05    2.53
  -2   2  -5   79.72    2.49
   2  -2   5   93.39    2.33
  -2   2  -5   88.26    2.38
  -2   2  -6  349.10    6.28
  -2   2  -6  333.85    6.36
  -2   2  -6  334.78    6.07
  -2   2  -6  340.02    5.25
  -2   2  -7  112.23    3.14
  -2   2  -7  114.70    3.38
  -2   2  -7  112.04    3.11
  -2   2  -7  112.55    2.31
  -2   2  -8    1.09    0.67
  -2   2  -8    1.87    0.50
  -2   2  -8   -0.21    0.48
  -2   2  -8    1.14    0.24
  -2   2  -9  253.29    5.98
  -2   2  -9  253.19    5.43
  -2   2  -9  251.71    5.67
  -2   2  -9  251.25    3.80
   2  -2   9  245.58    3.85
  -2   2 -10  103.41    3.73
  -2   2 -10  100.67    3.23
  -2   2 -10   99.19    3.44
  -2   2 -11    2.85    0.90
  -2   2 -11    2.16    0.69
  -2   2 -11    1.45    0.70
  -2   2 -12    0.59    0.51
  -2   2 -12    1.44    0.91
  -2   2 -12   -0.26    0.77
  -2   2 -13    7.74    1.10
  -2   2 -13    6.52    1.34
  -2   2 -13    6.98    1.13
  -2   2 -14  101.12    4.39
  -2   2 -14  109.44    3.73
  -2   2 -14  109.33    4.26
  -2   2 -15   67.93    3.77
  -2   2 -15   80.78    3.79
  -2   2 -16   -1.40    1.22
  -2   2 -16   -0.69    0.95
  -2   2 -17   -0.25    0.93
  -2   2 -17   -1.29    0.99
  -2   2 -18   10.05    1.74
  -2   2 -18   10.58    1.67
  -2   2 -19   -1.03    1.23
  -2   2 -19   -0.74    0.77
  -2   2 -20   -1.73    1.22
   2  -1 -22    5.70    1.61
   2  -1 -21   18.43    2.48
   2  -1 -20   -0.02    0.94
   2  -1 -19    0.92    1.00
   2  -1 -19    1.00    1.10
   2  -1 -18   34.98    2.86
   2  -1 -18   38.20    2.95
   2  -1 -17   21.62    2.25
   2  -1 -17   22.38    2.22
   2  -1 -16    9.92    1.51
   2  -1 -16    9.78    1.51
   2  -1 -15   -0.51    0.83
   2  -1 -15   -0.50    0.97
   2  -1 -14    0.55    0.88
   2  -1 -14    1.67    0.93
   2  -1 -13    2.01    0.87
   2  -1 -13    2.04    0.99
   2  -1 -12   41.71    2.46
   2  -1 -12   44.89    2.55
   2  -1 -11   88.59    3.44
   2  -1 -11   93.83    3.55
   2  -1 -10   42.32    2.19
   2  -1 -10   37.01    2.12
  -2   1  10   42.67    1.04
   2  -1  -9  201.30    4.95
   2  -1  -9  192.22    4.89
  -2   1   9  190.55    3.18
   2  -1  -8   12.98    1.22
  -2   1   8   11.93    0.65
   2  -1  -7   55.59    2.22
  -2   1   7   57.67    1.51
   2  -1  -6 1294.34   18.55
  -2   1   6 1368.23   17.37
   2  -1  -5   24.81    1.23
  -2   1   5   21.56    0.89
   2  -1  -4    4.28    0.28
   2  -1  -4    3.41    0.52
  -2   1   4    3.60    0.43
  -2   1   3  116.55    1.99
   2  -1  -3  121.25    2.07
   2  -1  -3  121.65    2.53
  -2   1   3  103.04    2.44
  -2   1   3  122.92    2.40
   2  -1  -2  143.63    2.53
  -2   1   2  140.50    2.51
  -2   1   2  146.54    2.74
  -2   1   2  150.58    2.77
   2  -1  -2  147.38    2.61
  -2   1   2  142.91    2.66
  -2   1   1 2684.05   33.73
   2  -1  -1 2828.57   33.81
  -2   1   1 2699.93   33.37
  -2   1   1 2597.47   33.64
   2  -1  -1 2792.66   33.19
   2  -1   0  318.09    4.31
  -2   1   0  300.50    4.87
  -2   1   0  315.41    4.35
  -2   1  -1 4773.52   59.02
  -2   1  -1 4707.90   58.35
   2  -1   1 4751.30   58.39
  -2   1  -2   62.70    1.90
   2  -1   2   49.95    1.70
  -2   1  -2   48.11    1.36
   2  -1   2   51.08    1.44
   2  -1   2   52.72    1.06
  -2   1  -2   47.67    1.08
  -2   1  -2   47.93    1.36
   2  -1   3  760.05   11.03
  -2   1  -3  758.91   10.75
  -2   1  -3  772.66   10.98
   2  -1   3  802.61   10.95
   2  -1   3  776.98   10.17
  -2   1  -3  754.83   10.22
  -2   1  -3  769.41   10.39
  -2   1  -4  101.55    2.60
  -2   1  -4   99.67    2.57
   2  -1   4  105.83    2.23
  -2   1  -4   94.88    2.19
  -2   1  -4  102.18    2.14
  -2   1  -5   30.66    1.40
  -2   1  -5   30.41    1.46
   2  -1   5   32.32    1.24
  -2   1  -5   31.26    1.27
  -2   1  -5   30.91    1.04
  -2   1  -6  110.93    2.95
  -2   1  -6  113.88    3.17
  -2   1  -6  107.95    2.78
  -2   1  -6  108.07    2.22
  -2   1  -7   13.05    1.00
  -2   1  -7   12.55    1.11
  -2   1  -7   12.65    0.98
  -2   1  -7   12.78    0.60
  -2   1  -8    2.06    0.74
  -2   1  -8    2.07    0.49
  -2   1  -8    2.60    0.57
  -2   1  -8    2.07    0.24
  -2   1  -9  237.18    5.82
  -2   1  -9  234.94    5.18
  -2   1  -9  231.09    5.28
  -2   1 -10   85.31    2.90
  -2   1 -10   77.09    3.27
  -2   1 -10   77.87    2.94
  -2   1 -11    5.71    0.84
  -2   1 -11    5.79    1.21
  -2   1 -11    3.16    0.68
  -2   1 -12   15.43    1.75
  -2   1 -12   16.91    1.37
  -2   1 -12   15.97    1.52
  -2   1 -13   47.26    2.24
  -2   1 -13   47.59    2.91
  -2   1 -13   44.73    2.55
  -2   1 -14   42.45    2.89
  -2   1 -14   45.10    2.21
  -2   1 -14   41.77    2.55
  -2   1 -15    3.15    1.08
  -2   1 -15    3.82    0.93
  -2   1 -16   -1.25    1.19
  -2   1 -16    0.49    0.86
  -2   1 -17   -0.38    1.14
  -2   1 -17    1.10    0.83
  -2   1 -18   23.43    2.53
  -2   1 -18   28.44    2.39
  -2   1 -19    1.14    1.07
  -2   1 -20    1.08    1.19
   2   0 -22   10.92    2.01
   2   0 -21    1.64    1.15
   2   0 -21    5.74    1.57
   2   0 -20    0.71    1.10
   2   0 -20    0.85    1.11
   2   0 -19    2.11    1.33
   2   0 -19    2.28    1.19
   2   0 -18   42.52    3.15
   2   0 -18   40.60    3.05
   2   0 -17   33.47    2.69
   2   0 -17   30.73    2.61
   2   0 -16   -0.43    1.03
   2   0 -16   -0.21    1.10
   2   0 -15   50.31    3.08
   2   0 -15   52.20    3.14
   2   0 -14   88.25    3.96
   2   0 -14   89.79    4.00
   2   0 -13   40.16    2.59
   2   0 -13   45.90    2.75
   2   0 -12    1.40    0.22
   2   0 -12    0.05    0.91
   2   0 -12    0.74    0.78
   2   0 -11  124.84    2.22
   2   0 -11  123.50    4.18
   2   0 -11  117.11    1.99
   2   0 -10    6.42    0.98
   2   0 -10    9.28    0.51
   2   0  -9  244.21    5.78
   2   0  -9  240.59    3.90
   2   0  -8    3.46    0.70
  -2   0   8    5.91    0.49
   2   0  -7   29.54    1.63
   2   0  -7   33.46    1.14
  -2   0   7   33.02    1.13
   2   0  -6   81.13    2.55
  -2   0   6   80.58    1.94
   2   0  -6   84.14    1.97
   2   0  -5  762.26   11.14
   2   0  -5  753.32   10.35
  -2   0   5  748.44   10.36
   2   0  -4   95.18    2.44
  -2   0   4   86.96    2.30
  -2   0   4   91.24    2.15
   2   0  -4   95.42    2.17
   2   0  -3  923.64   12.33
  -2   0   3  920.01   12.35
   2   0  -3  897.90   12.26
  -2   0   3  905.28   12.23
   2   0  -2  236.73    3.85
  -2   0   2  234.79    4.01
   2   0  -2  234.46    4.03
   2   0  -2  245.39    3.79
  -2   0   2  231.51    3.77
  -2   0   1 1126.84   14.97
   2   0  -1 1184.85   15.02
   2   0  -1 1153.80   15.12
   2   0  -1 1157.09   14.43
  -2   0   1 1139.80   14.46
  -2   0   1 1132.23   14.85
   2   0  -1 1169.26   14.89
   2   0  -1 1149.16   14.77
  -2   0   0  112.73    2.37
   2   0   0  112.88    2.39
  -2   0   0  110.24    2.38
   2   0   0  112.82    2.14
  -2   0   0  107.69    2.17
   2   0   0  116.82    2.16
  -2   0  -1  421.90    6.29
   2   0   1  406.33    6.27
   2   0   1  424.75    6.11
  -2   0  -1  429.74    6.45
   2   0   1  415.50    6.50
  -2   0  -1  411.65    6.13
  -2   0  -1  428.26    5.53
   2   0   1  419.77    5.43
   2   0   2  467.19    7.15
   2   0   2  464.83    6.87
  -2   0  -2  475.80    7.15
  -2   0  -2  441.90    6.79
   2   0   2  463.98    6.78
  -2   0  -2  453.59    6.78
   2   0   2  470.84    6.05
  -2   0  -2  453.06    5.96
  -2   0  -2  460.55    6.15
  -2   0  -3  506.66    7.68
  -2   0  -3  486.33    7.46
   2   0   3  490.09    7.63
  -2   0  -3  489.33    6.68
   2   0   3  490.29    6.77
  -2   0  -3  477.90    7.10
   2   0   3  488.20    7.15
  -2   0  -4   58.84    1.94
  -2   0  -4   65.53    2.04
  -2   0  -4   59.45    1.56
   2   0   4   64.96    1.65
   2   0   4   60.43    1.60
  -2   0  -4   61.83    1.61
  -2   0  -5    2.02    0.50
  -2   0  -5    0.74    0.49
  -2   0  -5    1.38    0.36
   2   0   5    1.51    0.34
   2   0   5    1.77    0.32
  -2   0  -5    1.91    0.33
  -2   0  -6   32.94    1.52
  -2   0  -6   30.32    1.60
  -2   0  -6   30.60    1.33
  -2   0  -6   29.31    1.02
  -2   0  -7  164.74    4.26
  -2   0  -7  179.17    4.00
  -2   0  -7  167.80    3.75
   2   0   7  163.02    2.91
  -2   0  -8   37.01    2.05
  -2   0  -8   41.31    1.81
  -2   0  -8   41.34    1.78
   2   0   8   41.99    1.10
  -2   0  -9   26.60    1.48
  -2   0  -9   20.78    1.61
  -2   0  -9   20.78    1.37
  -2   0 -10   16.00    1.18
  -2   0 -10   14.61    1.47
  -2   0 -10   14.16    1.24
  -2   0 -11   30.13    1.68
  -2   0 -11   25.39    2.02
  -2   0 -11   30.81    1.82
  -2   0 -12    0.82    0.55
  -2   0 -12   -0.12    0.86
  -2   0 -12    0.95    0.66
  -2   0 -13   47.86    2.21
  -2   0 -13   40.17    2.68
  -2   0 -13   42.44    2.37
  -2   0 -14    9.09    1.47
  -2   0 -14    9.29    1.28
  -2   0 -15   17.84    2.02
  -2   0 -15   18.88    1.74
  -2   0 -16   16.70    2.00
  -2   0 -17   12.92    1.90
  -2   0 -18   22.11    2.38
  -2   0 -19   18.56    2.32
  -2   0 -19   18.65    2.07
  -2   0 -20    0.09    1.12
   2   1 -23    1.29    1.06
   2   1 -22   10.24    2.01
   2   1 -22    8.75    1.78
   2   1 -21   -0.98    1.13
   2   1 -21    2.07    1.08
   2   1 -20    1.93    0.97
   2   1 -20    3.95    1.32
   2   1 -19    0.72    0.97
   2   1 -19    0.15    1.04
   2   1 -18    0.07    1.00
   2   1 -18    0.98    0.95
   2   1 -17   93.78    4.59
   2   1 -17  100.23    4.71
   2   1 -16   83.79    4.20
   2   1 -16   86.57    4.26
   2   1 -15    0.57    0.91
   2   1 -15    2.69    1.20
   2   1 -14   40.03    2.66
   2   1 -14   36.68    1.31
   2   1 -14   36.24    2.64
   2   1 -13   52.90    1.69
   2   1 -13   53.69    2.99
   2   1 -12   10.38    0.54
   2   1 -12    8.03    1.20
   2   1 -11  118.13    2.41
   2   1 -11  124.16    4.28
   2   1 -10   48.33    1.45
   2   1 -10   49.53    1.48
   2   1 -10   53.23    2.59
   2   1  -9   42.71    1.41
   2   1  -9   41.00    1.37
   2   1  -9   45.16    2.27
   2   1  -8 1022.85   13.68
   2   1  -8 1000.85   13.57
   2   1  -8  975.05   15.30
   2   1  -7   12.07    0.75
  -2  -1   7   13.56    0.80
   2   1  -7   12.01    0.76
   2   1  -7   14.08    1.15
   2   1  -6  602.59    8.74
  -2  -1   6  601.86    8.70
   2   1  -6  583.52    9.56
   2   1  -5 1048.70   14.08
  -2  -1   5 1023.35   14.04
   2   1  -5 1050.88   14.68
   2   1  -4   25.49    1.09
  -2  -1   4   26.31    1.12
   2   1  -4   22.65    1.16
  -2  -1   4   26.67    1.19
   2   1  -3   34.62    1.30
  -2  -1   3   38.05    1.39
  -2  -1   3   34.61    1.24
   2   1  -3   36.39    1.28
   2   1  -2 2058.20   25.89
  -2  -1   2 2053.09   25.40
   2   1  -2 2043.73   25.37
   2   1  -1   23.93    1.05
   2   1  -1   22.79    0.77
  -2  -1   1   23.57    0.90
  -2  -1   1   23.66    0.74
   2   1  -1   24.59    0.80
  -2  -1   1   20.44    0.91
   2   1  -1   23.00    0.96
   2   1   0  478.93    7.34
  -2  -1   0  495.43    7.36
   2   1   0  491.66    6.77
  -2  -1   0  474.37    6.69
   2   1   0  487.37    6.34
   2   1   0  496.70    7.15
   2   1   0  498.48    6.67
  -2  -1   0  468.79    7.17
  -2  -1   0  481.56    6.61
  -2  -1  -1   51.78    1.60
   2   1   1   47.85    1.55
   2   1   1   53.18    1.70
   2   1   1   52.60    1.54
   2   1   1   50.12    1.21
  -2  -1  -1   50.01    1.28
  -2  -1  -1   48.96    1.54
  -2  -1  -2   15.01    0.90
   2   1   2   15.03    0.91
  -2  -1  -2   15.61    0.93
   2   1   2   15.58    0.83
  -2  -1  -2   15.20    0.84
   2   1   2   15.66    0.56
   2   1   2   14.61    0.64
  -2  -1  -2   16.03    0.71
  -2  -1  -3   62.52    1.95
  -2  -1  -3   68.48    2.06
   2   1   3   65.19    1.83
  -2  -1  -3   64.14    1.81
   2   1   3   67.72    1.57
  -2  -1  -3   63.01    1.63
  -2  -1  -4  358.64    6.46
  -2  -1  -4  386.32    6.46
   2   1   4  372.44    5.96
  -2  -1  -4  361.97    5.88
   2   1   4  378.74    5.95
   2   1   4  399.89    5.91
  -2  -1  -4  366.44    5.88
  -2  -1  -5   52.90    2.06
  -2  -1  -5   62.60    2.10
   2   1   5   55.52    1.63
   2   1   5   55.80    1.67
   2   1   5   58.05    1.79
  -2  -1  -5   55.52    1.77
   2   1   6   86.16    2.10
   2   1   6   82.82    2.09
  -2  -1  -6   88.51    2.61
  -2  -1  -6   84.59    2.81
   2   1   7   77.38    1.90
   2   1   7   73.17    1.89
  -2  -1  -7   81.22    2.53
  -2  -1  -7   75.45    2.75
   2   1   8    6.27    0.49
   2   1   8    6.49    0.49
  -2  -1  -8    4.92    0.79
  -2  -1  -8    6.70    0.80
   2   1   9  117.91    2.30
  -2  -1  -9  128.21    3.47
  -2  -1  -9  120.26    3.94
  -2  -1 -10  105.19    3.81
  -2  -1 -11   26.41    2.01
  -2  -1 -12    6.56    1.27
  -2  -1 -13   -0.02    0.84
  -2  -1 -14   11.17    1.57
  -2  -1 -15   98.28    4.52
  -2  -1 -16   24.89    2.50
  -2  -1 -16   24.68    2.12
  -2  -1 -17    6.18    1.52
  -2  -1 -17    5.34    1.17
  -2  -1 -18    1.16    1.15
  -2  -1 -18    2.06    1.05
  -2  -1 -19   23.21    2.68
  -2  -1 -19   18.73    2.04
   2   2 -23   -0.91    1.21
   2   2 -22   17.26    2.40
   2   2 -22   22.02    2.64
   2   2 -21   15.13    2.21
   2   2 -21   14.85    2.16
   2   2 -20    6.54    1.63
   2   2 -20    8.91    1.77
   2   2 -19   -0.16    0.96
   2   2 -19   -0.01    0.89
   2   2 -18    0.48    0.96
   2   2 -18   -1.24    1.13
   2   2 -17   56.37    3.61
   2   2 -17   57.84    3.69
   2   2 -16  153.18    5.81
   2   2 -16  156.98    5.93
   2   2 -15   17.50    2.01
   2   2 -14   17.30    1.88
   2   2 -13  122.29    4.72
   2   2 -12   18.21    0.94
   2   2 -12   17.75    0.94
   2   2 -12   18.45    1.78
   2   2 -11    0.06    0.30
   2   2 -11    0.17    0.22
   2   2 -11    0.42    0.73
   2   2 -10   47.84    1.66
   2   2 -10   45.98    1.63
   2   2 -10   48.66    2.54
   2   2  -9   88.04    2.39
   2   2  -9   90.47    2.40
   2   2  -9   85.57    3.23
   2   2  -8 1902.52   24.69
   2   2  -8 1885.88   24.68
   2   2  -8 1876.29   26.16
   2   2  -7  329.89    5.74
   2   2  -7  331.58    5.72
   2   2  -7  334.62    6.61
   2   2  -6  174.99    3.74
   2   2  -6  184.65    3.75
   2   2  -6  182.71    4.29
   2   2  -5   15.68    0.96
   2   2  -5   14.72    0.93
   2   2  -5   14.88    1.03
   2   2  -4   68.48    2.08
   2   2  -4   72.27    2.14
   2   2  -4   71.96    2.12
   2   2  -3   10.90    0.81
   2   2  -3   11.75    0.84
   2   2  -3   12.04    0.79
  -2  -2   3   12.75    0.80
   2   2  -2   19.66    1.09
  -2  -2   2   21.55    0.92
   2   2  -2   22.44    0.98
   2   2  -2   20.73    0.92
   2   2  -1  250.50    4.73
   2   2  -1  256.15    4.03
  -2  -2   1  252.17    4.18
   2   2  -1  255.36    4.14
  -2  -2   1  241.54    4.49
   2   2   0  406.55    6.61
  -2  -2   0  405.23    5.66
   2   2   0  429.79    6.10
  -2  -2   0  423.71    6.06
  -2  -2  -1    3.29    0.48
   2   2   1    2.89    0.51
   2   2   1    3.18    0.30
   2   2   1    3.89    0.41
  -2  -2  -1    2.87    0.39
   2   2   2  590.41    8.97
   2   2   2  611.85    8.50
  -2  -2  -2  568.20    9.04
  -2  -2  -2  599.01    8.71
  -2  -2  -3  123.38    3.10
   2   2   3  123.17    2.91
   2   2   3  121.08    2.44
  -2  -2  -3  120.91    2.71
  -2  -2  -4  556.63    9.07
   2   2   4  559.17    8.54
   2   2   4  580.12    8.27
  -2  -2  -4  538.26    8.41
   2   2   5   27.24    1.26
  -2  -2  -5   26.83    1.59
  -2  -2  -5   26.04    1.27
   2   2   6  559.58    8.41
   2   2   6  526.83    8.43
  -2  -2  -6  572.19    9.63
  -2  -2  -6  556.62    8.85
   2   2   7  150.34    3.20
   2   2   7  144.65    3.21
  -2  -2  -7  146.30    4.18
  -2  -2  -7  149.32    3.75
   2   2   8   62.06    1.86
   2   2   8   63.06    1.87
  -2  -2  -8   68.21    2.83
  -2  -2  -8   65.21    2.44
   2   2   9   25.14    1.09
   2   2   9   22.70    1.01
  -2  -2  -9   26.35    1.89
  -2  -2  -9   26.17    1.59
  -2  -2 -10   39.43    2.41
  -2  -2 -10   44.26    2.19
  -2  -2 -11   98.57    3.97
  -2  -2 -11   98.13    3.51
  -2  -2 -12    8.23    1.40
  -2  -2 -12    9.53    1.19
  -2  -2 -13   -1.02    1.05
  -2  -2 -13    1.05    0.61
  -2  -2 -14   15.80    1.84
  -2  -2 -14   18.71    1.75
  -2  -2 -15   73.11    3.93
  -2  -2 -15   71.16    3.51
  -2  -2 -16   38.87    3.01
  -2  -2 -16   37.29    2.62
  -2  -2 -17    1.22    0.93
  -2  -2 -17   -0.71    0.81
  -2  -2 -18    0.17    0.98
  -2  -2 -18   -0.30    0.70
  -2  -2 -19    2.03    1.08
   2   3 -23    8.31    1.90
   2   3 -22    2.68    1.39
   2   3 -22    4.64    1.48
   2   3 -21   41.25    3.53
   2   3 -21   42.74    3.62
   2   3 -20    6.43    1.66
   2   3 -20    7.45    1.76
   2   3 -19   -0.49    0.99
   2   3 -19   -0.24    1.02
   2   3 -18    4.23    1.33
   2   3 -18    4.87    1.45
   2   3 -17   13.46    1.86
   2   3 -17   15.90    1.97
   2   3 -16   45.44    3.29
   2   3 -15   -0.39    0.93
   2   3 -14    7.12    1.28
   2   3 -13  101.36    4.25
   2   3 -12    1.49    0.46
   2   3 -12   -0.13    0.75
   2   3 -11    4.74    0.62
   2   3 -11    3.76    0.92
   2   3 -10    0.86    0.41
   2   3 -10   -0.91    0.85
   2   3  -9    3.27    0.55
   2   3  -9    3.15    0.81
   2   3  -8   51.55    1.95
   2   3  -8   48.55    2.34
   2   3  -7  109.64    3.03
   2   3  -7  117.44    3.54
   2   3  -6    3.11    0.62
   2   3  -6    4.96    0.77
   2   3  -5  112.53    2.99
   2   3  -5  104.48    2.94
   2   3  -4 1247.67   17.28
   2   3  -4 1232.66   17.02
   2   3  -3   85.55    2.56
   2   3  -3   86.95    2.33
   2   3  -2  102.64    2.44
  -2  -3   2   97.01    2.46
   2   3  -1  629.79   10.02
   2   3  -1  666.29    9.23
  -2  -3   1  633.84    9.77
  -2  -3   1  656.96    9.50
   2   3   0  129.07    3.24
  -2  -3   0  126.02    2.34
  -2  -3   0  125.68    3.10
  -2  -3   0  123.12    2.84
   2   3   1  184.00    4.08
  -2  -3  -1  181.97    3.78
  -2  -3  -1  185.68    4.07
   2   3   2   51.74    1.97
   2   3   2   53.97    1.20
  -2  -3  -2   55.05    1.88
  -2  -3  -2   54.17    2.03
   2   3   3  266.95    5.29
   2   3   3  277.43    4.04
  -2  -3  -3  272.36    5.18
  -2  -3  -3  279.13    5.54
   2   3   4    8.17    0.81
  -2  -3  -4    7.28    0.91
  -2  -3  -4    8.17    0.78
   2   3   5   18.24    1.14
  -2  -3  -5   19.40    1.36
  -2  -3  -5   18.45    1.17
   2   3   6   15.20    1.06
  -2  -3  -6   13.39    1.27
  -2  -3  -6   13.69    1.09
   2   3   7   25.46    1.34
  -2  -3  -7   24.35    1.73
  -2  -3  -7   26.97    1.57
   2   3   8   67.99    2.23
  -2  -3  -8   72.02    3.03
  -2  -3  -8   72.66    2.69
  -2  -3  -9    9.09    1.24
  -2  -3  -9    9.65    1.08
  -2  -3 -10    7.77    1.24
  -2  -3 -10    8.99    1.10
  -2  -3 -11   16.09    1.75
  -2  -3 -11   16.96    1.49
  -2  -3 -12   46.00    2.88
  -2  -3 -12   47.81    2.57
  -2  -3 -13   11.84    1.64
  -2  -3 -13   15.33    1.54
  -2  -3 -14    6.56    1.39
  -2  -3 -14    6.89    1.18
  -2  -3 -15    7.64    1.51
  -2  -3 -15    8.75    1.38
  -2  -3 -16   26.64    2.56
  -2  -3 -16   29.14    2.33
  -2  -3 -17    3.20    1.24
  -2  -3 -17    4.86    1.15
  -2  -3 -18    7.99    1.83
  -2  -3 -18    5.82    1.33
   2   4 -23   12.80    2.38
   2   4 -22    2.31    1.35
   2   4 -22   -0.05    1.14
   2   4 -21   11.71    2.14
   2   4 -21    9.62    1.90
   2   4 -20    9.87    1.90
   2   4 -20    8.61    1.71
   2   4 -19   -0.07    1.06
   2   4 -19   -1.12    1.13
   2   4 -18    2.82    0.94
   2   4 -18    6.68    1.56
   2   4 -17   68.97    4.10
   2   4 -16   15.74    1.99
   2   4 -15    2.31    0.86
   2   4 -14   -0.71    1.06
   2   4 -13    2.91    0.67
   2   4 -13    1.93    0.85
   2   4 -12   79.67    2.68
   2   4 -12   78.47    3.63
   2   4 -11    0.51    0.45
   2   4 -11   -0.63    0.90
   2   4 -10   78.04    2.68
   2   4 -10   78.50    3.37
   2   4  -9   18.14    1.27
   2   4  -9   16.04    1.43
   2   4  -8  274.79    5.74
   2   4  -8  280.54    6.35
   2   4  -7  162.90    4.09
   2   4  -7  162.18    4.35
   2   4  -6   80.35    2.73
   2   4  -6   76.56    2.68
   2   4  -5   68.94    2.50
   2   4  -5   66.22    2.37
   2   4  -4 1051.36   15.37
   2   4  -4 1030.90   14.94
   2   4  -3   90.95    2.57
  -2  -4   3   83.99    2.52
   2   4  -2   28.80    1.31
  -2  -4   2   29.73    1.50
   2   4  -1  113.47    2.73
  -2  -4   1   98.41    2.75
  -2  -4   1  102.79    2.94
   2   4   0  854.31   12.95
  -2  -4   0  845.84   11.19
  -2  -4   0  827.12   12.35
  -2  -4   0  858.59   12.70
   2   4   1   11.94    1.07
  -2  -4  -1   14.20    1.05
   2   4   2   42.16    1.89
  -2  -4  -2   41.16    1.91
  -2  -4  -2   40.19    1.78
   2   4   3  212.88    4.78
  -2  -4  -3  214.55    4.94
  -2  -4  -3  214.83    4.72
   2   4   4   66.89    2.44
   2   4   4   67.44    1.30
  -2  -4  -4   66.52    2.42
  -2  -4  -4   66.98    2.61
   2   4   5   52.97    2.17
  -2  -4  -5   54.75    2.23
  -2  -4  -5   51.06    2.39
   2   4   6   68.51    2.49
  -2  -4  -6   70.65    2.91
  -2  -4  -6   71.17    2.63
   2   4   7   98.00    3.02
  -2  -4  -7  103.53    3.70
  -2  -4  -7  102.91    3.32
   2   4   8  130.17    3.54
  -2  -4  -8  137.88    4.44
  -2  -4  -8  132.22    4.03
  -2  -4  -9   40.98    2.46
  -2  -4  -9   33.50    2.01
  -2  -4 -10   35.79    2.46
  -2  -4 -10   34.58    2.13
  -2  -4 -11    1.01    0.89
  -2  -4 -11    0.52    0.66
  -2  -4 -12   50.62    3.13
  -2  -4 -12   53.77    2.83
  -2  -4 -13    2.96    1.17
  -2  -4 -13    2.53    0.91
  -2  -4 -14   15.03    1.90
  -2  -4 -14   13.32    1.59
  -2  -4 -15    0.19    0.97
  -2  -4 -15   -0.90    0.83
  -2  -4 -16   16.33    2.17
  -2  -4 -16   19.92    2.05
  -2  -4 -17    4.99    1.43
  -2  -4 -17    6.27    1.31
  -2  -4 -18    4.15    1.32
   2   5 -23    0.46    1.04
   2   5 -22   -0.51    1.18
   2   5 -22   -2.33    1.50
   2   5 -21   -0.43    1.22
   2   5 -21   -0.20    1.32
   2   5 -20   17.81    2.38
   2   5 -20   13.02    2.16
   2   5 -19    5.58    1.56
   2   5 -18    0.16    0.99
   2   5 -17   34.55    2.93
   2   5 -16   27.82    2.60
   2   5 -15   25.05    2.34
   2   5 -14    6.60    1.31
   2   5 -13   52.59    2.35
   2   5 -13   53.40    3.12
   2   5 -12   25.31    1.62
   2   5 -12   22.98    2.01
   2   5 -11   32.69    1.85
   2   5 -11   31.70    2.27
   2   5 -10   92.01    3.17
   2   5 -10   89.92    3.67
   2   5  -9  123.54    3.77
   2   5  -9  118.11    4.14
   2   5  -8  263.05    5.78
   2   5  -8  232.78    5.92
   2   5  -7  130.69    3.86
   2   5  -7  132.64    3.94
   2   5  -6   52.91    2.37
   2   5  -6   52.88    2.32
   2   5  -5   12.79    1.22
   2   5  -5   13.35    1.16
   2   5  -4    1.28    0.55
   2   5  -3  153.38    3.82
  -2  -5   3  153.41    3.88
   2   5  -2  883.09   12.83
  -2  -5   2  857.94   13.12
  -2  -5   1  649.54   10.38
   2   5   0   58.63    2.49
  -2  -5   0   59.68    1.49
  -2  -5   0   56.06    2.20
  -2  -5   0   59.40    2.33
   2   5   1   12.92    1.15
  -2  -5  -1   13.59    1.12
  -2  -5  -1   15.63    1.29
   2   5   2   15.43    1.27
  -2  -5  -2   14.54    1.25
  -2  -5  -2   16.84    1.27
   2   5   3   24.26    1.58
  -2  -5  -3   25.25    1.66
  -2  -5  -3   23.94    1.53
   2   5   4  108.33    3.45
  -2  -5  -4  110.02    3.46
  -2  -5  -4  102.97    3.51
   2   5   5   31.35    1.78
  -2  -5  -5   29.75    1.78
  -2  -5  -5   31.93    1.93
   2   5   6   -0.07    0.57
  -2  -5  -6   -0.08    0.69
  -2  -5  -6    0.02    0.64
   2   5   7    0.62    0.45
  -2  -5  -7    0.05    0.71
  -2  -5  -7    1.93    0.77
   2   5   8   17.53    1.34
  -2  -5  -8   17.14    1.63
  -2  -5  -8   19.04    1.55
  -2  -5  -9   30.28    2.21
  -2  -5  -9   30.34    2.03
  -2  -5 -10   23.78    2.06
  -2  -5 -10   26.38    1.98
  -2  -5 -11    2.81    1.07
  -2  -5 -11    3.16    0.90
  -2  -5 -12   15.60    1.92
  -2  -5 -12   14.84    1.65
  -2  -5 -13   15.99    2.02
  -2  -5 -13   13.14    1.56
  -2  -5 -14    8.43    1.60
  -2  -5 -14   11.85    1.56
  -2  -5 -15    1.05    1.09
  -2  -5 -15   -0.01    0.82
  -2  -5 -16    2.20    1.12
  -2  -5 -16    2.29    0.95
  -2  -5 -17   29.23    2.95
  -2  -5 -17   27.52    2.54
   2   6 -23    7.16    1.75
   2   6 -22   -1.00    1.33
   2   6 -22   -1.52    1.36
   2   6 -21    0.97    1.11
   2   6 -21    0.19    1.08
   2   6 -20   11.07    1.98
   2   6 -19   30.82    2.99
   2   6 -18   -0.42    1.01
   2   6 -17    0.99    0.93
   2   6 -16   62.40    3.82
   2   6 -15   44.52    3.12
   2   6 -14   20.25    2.16
   2   6 -13    7.91    1.11
   2   6 -13    6.30    1.34
   2   6 -12   29.16    1.94
   2   6 -12   28.92    2.34
   2   6 -11   64.87    2.86
   2   6 -11   66.21    3.38
   2   6 -10   29.64    1.95
   2   6 -10   27.23    2.06
   2   6  -9  135.35    4.18
   2   6  -9  122.01    4.30
   2   6  -8  102.07    3.61
   2   6  -8   94.31    3.57
   2   6  -7  391.95    8.06
   2   6  -7  393.58    8.02
   2   6  -6  223.22    5.64
   2   6  -6  223.70    5.52
   2   6  -5   43.29    2.30
   2   6  -5   40.04    2.05
   2   6  -4   25.13    1.61
   2   6  -3   29.88    1.66
  -2  -6   3   26.73    1.67
   2   6  -2   78.67    2.64
  -2  -6   2   71.41    2.74
   2   6  -1   41.73    2.24
  -2  -6   1   42.75    2.05
   2   6   0    5.32    0.92
  -2  -6   0    5.05    0.43
  -2  -6   0    4.34    0.74
  -2  -6   0    4.72    0.76
   2   6   1   -0.66    0.65
  -2  -6  -1    1.21    0.55
  -2  -6  -1    0.90    0.62
   2   6   2  164.98    4.74
  -2  -6  -2  178.04    4.63
  -2  -6  -2  166.91    4.67
   2   6   3  178.46    4.90
  -2  -6  -3  180.72    4.95
  -2  -6  -3  175.48    4.77
   2   6   4   87.90    3.29
  -2  -6  -4   84.71    3.35
  -2  -6  -4   87.51    3.26
   2   6   5   38.80    2.13
  -2  -6  -5   35.86    2.19
  -2  -6  -5   33.97    2.08
   2   6   6    1.53    0.65
  -2  -6  -6    0.73    0.70
  -2  -6  -6    1.96    0.80
   2   6   7    3.16    0.80
  -2  -6  -7    3.75    0.94
  -2  -6  -7    2.17    0.69
  -2  -6  -8   12.24    1.51
  -2  -6  -8   12.66    1.44
  -2  -6  -9   50.52    2.78
  -2  -6  -9   48.53    2.91
  -2  -6 -10    4.66    1.14
  -2  -6 -10    4.57    1.11
  -2  -6 -11    3.80    1.30
  -2  -6 -11    5.03    1.14
  -2  -6 -12   74.49    3.98
  -2  -6 -12   74.37    3.73
  -2  -6 -13    6.91    1.51
  -2  -6 -13    4.12    1.09
  -2  -6 -14    5.03    1.43
  -2  -6 -14    2.61    0.97
  -2  -6 -15    4.66    1.45
  -2  -6 -15    2.93    1.00
  -2  -6 -16    1.53    0.95
  -2  -6 -16    1.88    1.02
  -2  -6 -17    7.20    1.68
   2   7 -22   -5.13    1.71
   2   7 -22    0.22    1.11
   2   7 -21    0.09    1.03
   2   7 -20   11.95    2.11
   2   7 -19   10.50    1.87
   2   7 -18    9.41    1.85
   2   7 -17    1.99    1.18
   2   7 -16    7.85    1.47
   2   7 -15   42.41    3.09
   2   7 -14   37.78    2.86
   2   7 -13    3.60    1.02
   2   7 -13    1.44    1.14
   2   7 -12  410.55    8.78
   2   7 -12  402.66    9.73
   2   7 -11    1.76    0.81
   2   7 -11    1.78    1.04
   2   7 -10   14.26    1.52
   2   7 -10   14.82    1.65
   2   7  -9   40.12    2.42
   2   7  -9   39.96    2.47
   2   7  -8   92.41    3.65
   2   7  -8   92.06    3.65
   2   7  -7  243.94    6.29
   2   7  -7  245.28    6.19
   2   7  -6   68.39    3.11
   2   7  -6   68.94    2.99
   2   7  -5   12.10    1.46
   2   7  -5   15.41    1.39
   2   7  -4  274.05    6.79
   2   7  -4  298.47    6.50
  -2  -7   4  272.83    6.37
   2   7  -3  234.13    6.12
   2   7  -3  233.93    5.56
  -2  -7   3  234.98    5.76
   2   7  -2  134.58    4.52
   2   7  -2  143.95    4.02
  -2  -7   2  140.28    4.20
   2   7  -1   18.32    1.71
  -2  -7   1   17.87    1.47
   2   7   0   45.65    2.56
  -2  -7   0   46.06    1.30
  -2  -7   0   48.57    2.36
  -2  -7   0   46.45    2.28
   2   7   1   28.52    2.02
  -2  -7  -1   30.45    1.93
  -2  -7  -1   30.64    1.89
   2   7   2    0.15    0.80
  -2  -7  -2   -0.09    0.62
  -2  -7  -2    0.49    0.72
   2   7   3    1.10    0.63
  -2  -7  -3    2.38    0.77
  -2  -7  -3    2.87    0.86
   2   7   4   25.05    1.94
  -2  -7  -4   28.33    2.04
  -2  -7  -4   23.80    1.81
   2   7   5    4.96    1.01
  -2  -7  -5    3.13    0.86
  -2  -7  -5    2.98    0.92
   2   7   6    8.63    1.26
  -2  -7  -6    6.08    1.12
  -2  -7  -6    5.76    1.05
  -2  -7  -7   56.00    3.13
  -2  -7  -7   56.40    3.00
  -2  -7  -8   67.60    3.54
  -2  -7  -8   71.46    3.44
  -2  -7  -9   18.98    1.90
  -2  -7  -9   20.33    2.06
  -2  -7 -10    2.22    1.12
  -2  -7 -10    3.39    1.14
  -2  -7 -11    2.26    1.19
  -2  -7 -11    1.58    0.92
  -2  -7 -12   31.95    2.71
  -2  -7 -12   33.23    2.64
  -2  -7 -13    3.94    1.41
  -2  -7 -13    2.35    1.05
  -2  -7 -14    1.07    1.10
  -2  -7 -14    1.16    1.01
  -2  -7 -15    0.98    1.15
  -2  -7 -15    0.11    0.89
  -2  -7 -16    8.16    1.80
  -2  -7 -16    5.26    1.38
   2   8 -22   -2.75    1.62
   2   8 -22   -0.41    1.08
   2   8 -21   -1.45    1.43
   2   8 -20    4.03    1.44
   2   8 -19    1.39    1.30
   2   8 -18    2.73    1.36
   2   8 -17    2.49    1.20
   2   8 -16    5.34    1.36
   2   8 -15   46.33    3.38
   2   8 -14   21.87    2.27
   2   8 -13    9.90    1.42
   2   8 -13    8.01    1.30
   2   8 -12    5.09    1.15
   2   8 -12    3.47    1.07
   2   8 -11    1.00    0.82
   2   8 -11    0.53    0.89
   2   8 -10    3.87    1.17
   2   8 -10    4.91    1.18
   2   8  -9  126.90    4.65
   2   8  -9  127.25    4.67
   2   8  -8    4.49    1.16
   2   8  -8    4.53    0.96
   2   8  -7  114.55    4.40
   2   8  -7  119.71    4.30
   2   8  -6   64.82    3.25
   2   8  -6   65.05    3.07
   2   8  -5   10.81    1.41
   2   8  -5   11.80    1.40
   2   8  -4    2.65    1.09
   2   8  -4    1.46    0.68
  -2  -8   4    2.16    0.72
   2   8  -3  310.25    7.71
   2   8  -3  308.12    6.91
  -2  -8   3  315.38    7.27
   2   8  -2    1.93    0.96
   2   8  -2   -0.24    0.69
  -2  -8   2    1.11    0.69
   2   8  -1   35.45    2.41
  -2  -8   1   32.20    2.10
   2   8   0   32.12    2.28
  -2  -8   0   31.78    1.03
  -2  -8   0   31.74    2.08
   2   8   1    7.81    1.35
  -2  -8  -1    6.91    1.06
  -2  -8  -1    9.89    1.23
   2   8   2    3.92    1.04
  -2  -8  -2    4.36    0.93
  -2  -8  -2    4.87    1.04
   2   8   3  109.75    4.28
  -2  -8  -3  114.76    4.16
  -2  -8  -3  110.76    4.10
   2   8   4  110.09    4.29
  -2  -8  -4  105.31    4.08
  -2  -8  -4  112.55    4.33
   2   8   5  342.31    8.09
  -2  -8  -5  340.02    8.28
  -2  -8  -5  329.66    7.97
  -2  -8  -6   12.27    1.59
  -2  -8  -6   11.45    1.49
  -2  -8  -7   18.17    1.91
  -2  -8  -7   14.97    1.63
  -2  -8  -8   63.31    3.56
  -2  -8  -8   57.59    3.26
  -2  -8  -9   22.03    2.24
  -2  -8  -9   20.10    2.07
  -2  -8 -10   -0.32    0.81
  -2  -8 -10   -0.68    0.89
  -2  -8 -11    5.08    1.32
  -2  -8 -11    4.82    1.20
  -2  -8 -12    4.03    1.41
  -2  -8 -12    3.95    1.21
  -2  -8 -13   20.72    2.42
  -2  -8 -13   22.71    2.43
  -2  -8 -14    6.50    1.50
  -2  -8 -14    8.42    1.64
  -2  -8 -15    3.39    1.28
  -2  -8 -15    2.91    1.12
   2   9 -21    4.86    1.59
   2   9 -20   -0.21    1.14
   2   9 -19   26.47    2.96
   2   9 -18    4.81    1.35
   2   9 -17    2.77    1.11
   2   9 -16    3.59    1.39
   2   9 -15    9.96    1.66
   2   9 -14   48.11    3.47
   2   9 -13   -0.88    1.27
   2   9 -12   11.83    1.64
   2   9 -12   10.23    1.63
   2   9 -11   11.06    1.61
   2   9 -11    9.62    1.48
   2   9 -10    1.89    1.03
   2   9 -10    1.76    1.05
   2   9  -9    5.23    1.21
   2   9  -9    5.41    1.25
   2   9  -8    2.88    1.30
   2   9  -8    1.14    0.88
   2   9  -7  257.50    7.29
   2   9  -7  266.42    7.10
   2   9  -6   12.83    1.71
   2   9  -6   13.84    1.63
   2   9  -5   26.78    2.30
   2   9  -5   32.66    2.30
   2   9  -4    7.23    1.40
   2   9  -4    8.22    1.14
  -2  -9   4    8.41    1.26
   2   9  -3   64.71    3.42
   2   9  -3   60.26    2.94
  -2  -9   3   63.79    3.12
   2   9  -2   30.95    2.41
   2   9  -2   30.58    2.04
  -2  -9   2   29.63    2.14
   2   9  -1   52.42    3.13
   2   9  -1   51.29    2.61
  -2  -9   1   52.46    2.79
   2   9   0  159.24    5.39
  -2  -9   0  145.70    2.53
  -2  -9   0  160.83    5.01
   2   9   1    2.19    1.24
  -2  -9  -1    2.63    1.10
   2   9   2  357.48    8.80
  -2  -9  -2  370.82    8.34
   2   9   3    7.54    1.64
  -2  -9  -3   10.64    1.59
  -2  -9  -3    6.14    1.24
   2   9   4    1.79    1.01
  -2  -9  -4    2.50    0.96
  -2  -9  -4    1.76    1.05
  -2  -9  -5   54.44    3.07
  -2  -9  -5   50.57    3.13
  -2  -9  -6   15.82    1.78
  -2  -9  -6   16.32    1.80
  -2  -9  -7   -1.09    1.13
  -2  -9  -7   -0.86    1.00
  -2  -9  -8    3.87    1.13
  -2  -9  -8    4.79    1.18
  -2  -9  -9   16.65    2.03
  -2  -9  -9   17.51    1.97
  -2  -9 -10   10.21    1.74
  -2  -9 -10   11.86    1.66
  -2  -9 -11    1.00    1.05
  -2  -9 -11    1.06    0.85
  -2  -9 -12   -0.06    1.00
  -2  -9 -12   -0.60    1.03
  -2  -9 -13    4.95    1.58
  -2  -9 -13    4.04    1.24
  -2  -9 -14   31.73    3.18
  -2  -9 -14   25.06    2.68
   2  10 -21    8.04    1.92
   2  10 -20    1.74    1.29
   2  10 -19   34.90    3.37
   2  10 -18   10.05    1.83
   2  10 -17    0.49    1.06
   2  10 -16    2.01    1.26
   2  10 -15    5.47    1.51
   2  10 -14   13.46    2.02
   2  10 -13   -0.98    1.20
   2  10 -12   21.45    2.24
   2  10 -11    8.67    1.63
   2  10 -11   11.42    1.86
   2  10 -10  100.94    4.68
   2  10 -10  109.47    4.79
   2  10  -9   42.78    3.02
   2  10  -9   42.91    3.01
   2  10  -8    4.50    1.32
   2  10  -8    2.60    1.19
   2  10  -7  183.57    6.32
   2  10  -7  201.67    6.31
   2  10  -6   15.78    2.05
   2  10  -6   17.31    1.85
   2  10  -5   93.88    4.37
   2  10  -5   97.07    4.09
   2  10  -4   40.90    2.88
   2  10  -4   41.79    2.65
  -2 -10   4   41.64    2.74
   2  10  -3   59.87    3.50
   2  10  -3   59.23    3.05
  -2 -10   3   56.67    3.14
   2  10  -2   33.50    2.68
   2  10  -2   34.63    2.31
  -2 -10   2   37.91    2.57
   2  10  -1    9.42    1.68
   2  10  -1    8.21    1.21
  -2 -10   1    7.46    1.34
   2  10   0   25.76    2.38
  -2 -10   0   23.72    2.06
   2  10   1    2.62    1.24
  -2 -10  -1    3.25    1.01
   2  10   2   72.19    3.83
  -2 -10  -2   62.94    3.27
  -2 -10  -2   63.66    3.34
   2  10   3    7.71    1.47
  -2 -10  -3    6.65    1.33
  -2 -10  -3    7.04    1.29
  -2 -10  -4    1.25    0.86
  -2 -10  -4    2.96    1.01
  -2 -10  -5    5.86    1.30
  -2 -10  -5    8.32    1.47
  -2 -10  -6   20.73    2.09
  -2 -10  -6   22.39    2.25
  -2 -10  -7   -0.98    1.08
  -2 -10  -7    1.21    0.87
  -2 -10  -8    0.92    0.85
  -2 -10  -8    1.21    1.00
  -2 -10  -9    7.54    1.65
  -2 -10  -9    6.94    1.40
  -2 -10 -10   12.83    2.02
  -2 -10 -10   14.89    1.99
  -2 -10 -11    5.59    1.39
  -2 -10 -11    5.80    1.41
  -2 -10 -12    0.80    0.93
  -2 -10 -12    0.28    0.82
  -2 -10 -13    6.21    1.82
  -2 -10 -13    7.73    1.66
  -2 -10 -14   11.19    1.95
   2  11 -20   -0.03    1.24
   2  11 -19    5.31    1.67
   2  11 -18    4.14    1.49
   2  11 -17   -1.08    1.47
   2  11 -16    0.28    1.34
   2  11 -15   -0.34    1.16
   2  11 -14   10.65    1.86
   2  11 -13   13.65    1.97
   2  11 -12   -0.08    0.88
   2  11 -11   11.37    1.88
   2  11 -10   12.26    1.89
   2  11 -10    9.86    1.70
   2  11  -9   46.89    3.34
   2  11  -9   47.34    3.30
   2  11  -8    6.28    1.54
   2  11  -8    7.24    1.34
   2  11  -7   37.78    3.12
   2  11  -7   40.98    2.88
   2  11  -6    2.26    1.20
   2  11  -6    0.04    0.96
   2  11  -5   50.64    3.43
   2  11  -5   61.26    3.46
  -2 -11   5   54.12    3.28
   2  11  -4   14.80    2.03
   2  11  -4   15.17    1.85
  -2 -11   4   15.25    1.87
   2  11  -3   38.50    3.08
   2  11  -3   42.87    2.76
  -2 -11   3   38.20    2.78
   2  11  -2   18.67    2.28
   2  11  -2   17.36    1.81
  -2 -11   2   19.00    1.97
   2  11  -1   19.16    2.14
   2  11  -1   18.57    1.80
  -2 -11   1   20.96    2.06
   2  11   0    9.75    1.60
  -2 -11   0   11.16    1.57
   2  11   1   -0.70    0.87
  -2 -11  -1   -1.88    1.02
  -2 -11  -2   47.03    3.02
  -2 -11  -3   14.84    1.78
  -2 -11  -3   16.75    1.90
  -2 -11  -4    3.07    1.07
  -2 -11  -4    2.42    1.06
  -2 -11  -5    2.75    1.16
  -2 -11  -5    2.69    0.89
  -2 -11  -6    7.56    1.45
  -2 -11  -6    9.38    1.63
  -2 -11  -7    0.34    0.83
  -2 -11  -7   -0.02    0.78
  -2 -11  -8    1.16    1.01
  -2 -11  -8    1.10    1.07
  -2 -11  -9    8.94    1.69
  -2 -11  -9    6.80    1.71
  -2 -11 -10   -0.49    1.01
  -2 -11 -10   -0.90    1.02
  -2 -11 -11    1.47    1.08
  -2 -11 -11    3.35    1.24
  -2 -11 -12   -1.93    1.37
  -2 -11 -12   -2.10    1.19
  -2 -11 -13   11.15    1.97
   2  12 -19    7.82    1.88
   2  12 -18   19.71    2.78
   2  12 -17    2.42    1.35
   2  12 -16   -0.88    1.09
   2  12 -15    3.04    1.40
   2  12 -14   34.84    3.21
   2  12 -13    8.55    1.77
   2  12 -12    4.15    1.30
   2  12 -11    0.78    0.92
   2  12 -10    6.63    1.60
   2  12  -9   20.90    2.36
   2  12  -8    3.65    1.56
   2  12  -8    1.36    1.05
   2  12  -7    0.08    0.96
   2  12  -7   -1.46    1.31
   2  12  -6    8.67    1.89
   2  12  -6    8.19    1.46
   2  12  -5   54.43    3.75
   2  12  -5   53.07    3.34
   2  12  -4   23.68    2.65
   2  12  -4   26.14    2.34
  -2 -12   4   24.26    2.36
   2  12  -3   -1.03    1.35
   2  12  -3    2.43    1.08
  -2 -12   3    0.39    0.98
   2  12  -2    2.38    1.10
   2  12  -2    3.66    1.09
  -2 -12   2    1.88    1.08
   2  12  -1    9.86    1.82
   2  12  -1   10.56    1.57
  -2 -12   1   11.31    1.67
   2  12   0    7.80    1.37
  -2 -12   0    8.32    1.48
  -2 -12  -1   -0.57    0.88
  -2 -12  -2    2.34    0.98
  -2 -12  -3    2.23    0.98
  -2 -12  -4    1.41    1.02
  -2 -12  -4    4.94    1.19
  -2 -12  -5   20.06    2.20
  -2 -12  -5   19.52    2.22
  -2 -12  -6   21.24    2.34
  -2 -12  -6   20.98    2.39
  -2 -12  -7    4.48    1.42
  -2 -12  -7    6.45    1.37
  -2 -12  -8   -1.46    1.09
  -2 -12  -8   -0.16    0.96
  -2 -12  -9   16.14    2.15
  -2 -12  -9   25.48    2.77
  -2 -12 -10    1.92    0.96
  -2 -12 -10    2.88    1.34
  -2 -12 -11    2.11    1.25
  -2 -12 -11    2.99    1.26
  -2 -12 -12    4.98    1.41
   2  13 -18   12.69    2.36
   2  13 -17   -0.10    1.30
   2  13 -16   -1.51    1.26
   2  13 -15   11.42    2.12
   2  13 -14   14.68    2.37
   2  13 -13   10.61    2.01
   2  13 -12   16.82    2.40
   2  13 -11    1.57    1.24
   2  13 -10   13.22    2.07
   2  13  -9    2.00    1.19
   2  13  -8    2.62    1.08
   2  13  -7    7.77    1.57
   2  13  -6    9.14    1.67
   2  13  -5   -1.10    1.02
   2  13  -4    2.47    0.97
  -2 -13   4    2.11    1.00
   2  13  -3    2.20    1.08
  -2 -13   3    0.65    1.00
   2  13  -2    8.04    1.55
  -2 -13   2    8.11    1.53
   2  13  -1    4.15    1.27
  -2 -13   1    2.20    1.22
   2  13   0    7.54    1.34
  -2 -13   0    6.83    1.46
   2  13   1    3.26    1.10
  -2 -13  -1    0.90    0.95
  -2 -13  -2    2.86    1.11
  -2 -13  -3   39.46    3.13
  -2 -13  -4    6.06    1.53
  -2 -13  -5    5.51    1.48
  -2 -13  -5    7.53    1.56
  -2 -13  -6   26.41    2.71
  -2 -13  -6   25.84    2.74
  -2 -13  -7    5.64    1.45
  -2 -13  -7    4.81    1.31
  -2 -13  -8    0.37    1.03
  -2 -13  -8    0.63    0.87
  -2 -13  -9   -1.44    1.08
  -2 -13  -9   -1.95    1.36
  -2 -13 -10    0.99    1.08
   2  14 -17   -0.10    1.30
   2  14 -16    2.60    1.34
   2  14 -15    6.29    1.97
   2  14 -14   11.41    2.06
   2  14 -13    1.99    1.39
   2  14 -12   -0.48    1.42
   2  14 -11    0.04    1.11
   2  14 -10    5.81    1.59
   2  14  -9   15.17    2.13
   2  14  -8    5.62    1.54
   2  14  -7    3.91    1.14
   2  14  -6    6.74    1.52
   2  14  -5    0.59    1.02
   2  14  -4   42.67    3.29
  -2 -14   4   40.73    3.31
   2  14  -3    3.17    1.30
  -2 -14   3    1.89    1.18
   2  14  -2   23.72    2.37
  -2 -14   2   18.23    2.17
   2  14  -1    1.78    0.99
  -2 -14   1    0.17    1.09
   2  14   0    4.43    1.24
  -2 -14   0    4.94    1.40
   2  14   1    0.72    0.92
  -2 -14  -1   -0.99    1.25
   2  14   2    9.01    1.55
  -2 -14  -2    6.02    1.56
  -2 -14  -3    5.00    1.48
  -2 -14  -4    8.35    1.71
  -2 -14  -5    2.60    1.36
  -2 -14  -6    8.22    1.66
  -2 -14  -7    1.95    1.20
  -2 -14  -7    1.10    0.92
  -2 -14  -8    0.08    0.93
  -2 -14  -8    0.11    1.04
   2  15 -15   -0.04    1.09
   2  15 -14    6.60    1.89
   2  15 -13    2.97    1.35
   2  15 -12    6.99    1.92
   2  15 -11   -0.15    1.05
   2  15 -10    4.42    1.71
   2  15  -9    9.48    1.91
   2  15  -8    3.04    1.34
   2  15  -7   -0.90    1.16
   2  15  -6   11.11    1.97
   2  15  -5    1.37    1.12
   2  15  -4    7.39    1.67
  -2 -15   4    5.72    1.49
   2  15  -3    0.63    1.09
  -2 -15   3   -1.01    1.06
   2  15  -2   20.88    2.37
  -2 -15   2   23.73    2.65
   2  15  -1    0.64    0.90
  -2 -15   1   -1.27    1.19
   2  15   0   -0.12    0.91
  -2 -15   0   -1.38    1.16
   2  15   1   17.04    2.19
  -2 -15  -1   19.67    2.41
   2  15   2    3.40    1.22
  -2 -15  -2    2.88    1.37
   2  15   3    4.56    1.32
  -2 -15  -3    4.94    1.49
  -2 -15  -4    1.69    1.22
  -2 -15  -5    6.10    1.56
  -2 -15  -6    4.96    1.54
   2  16 -13   -1.71    1.49
   2  16 -12    0.93    1.41
   2  16 -11    0.82    1.12
   2  16 -10    9.75    2.09
   2  16  -9    4.22    1.59
   2  16  -8   14.94    2.32
   2  16  -7   -0.07    1.11
   2  16  -6   -1.82    1.26
   2  16  -5   23.55    2.79
   2  16  -4   20.78    2.68
   2  16  -3    2.76    1.29
  -2 -16   3    4.91    1.47
   2  16  -2    0.29    1.03
  -2 -16   2    1.00    0.92
   2  16  -1    1.89    1.15
  -2 -16   1    2.83    1.29
   2  16   0    4.48    1.35
  -2 -16   0    5.21    1.48
   2  16   1    3.67    1.20
  -2 -16  -1    1.56    1.14
  -2 -16  -2   -0.79    1.28
  -2 -16  -3    5.58    1.56
   2  17 -10    0.69    1.39
   2  17  -9   10.24    2.11
   2  17  -8    4.61    1.60
   2  17  -7    0.49    1.30
   2  17  -6   15.71    2.53
   2  17  -5    0.31    1.09
   2  17  -4    3.25    1.40
   2  17  -3   -0.65    1.19
  -2 -17   3   -2.42    1.44
   2  17  -2    2.32    1.30
  -2 -17   2    3.77    1.56
   2  17  -1    2.73    1.28
   2  17   0    2.69    1.36
  -3  19   0    4.14    1.51
  -3  19  -1    2.91    1.52
   3 -19   1   -0.96    0.97
  -3  19  -2    2.12    1.25
   3 -19   2   -0.34    1.07
  -3  19  -3   11.88    2.16
   3 -19   3   13.82    2.32
  -3  19  -4    8.79    2.03
   3 -19   4    5.92    1.53
  -3  19  -5    4.40    1.50
  -3  19  -6   -1.59    1.29
  -3  19  -7    9.21    2.09
   3 -18  -3    2.77    1.38
   3 -18  -2    8.38    1.85
   3 -18  -1   10.61    2.13
   3 -18   0    8.97    1.87
  -3  18  -1   15.45    2.30
   3 -18   1   13.73    2.16
  -3  18  -2    8.27    1.81
   3 -18   2    4.15    1.46
  -3  18  -3    7.88    1.83
   3 -18   3    4.63    1.41
  -3  18  -4    5.99    1.73
   3 -18   4    4.39    1.41
  -3  18  -5    0.26    1.21
   3 -18   5   -2.46    1.58
  -3  18  -6    1.98    1.23
  -3  18  -7    3.76    1.70
  -3  18  -8   12.60    2.30
  -3  18  -9    7.45    1.87
  -3  18 -10   -0.79    1.56
  -3  18 -11    1.47    1.34
   3 -17  -6    1.45    1.24
   3 -17  -5   -0.93    1.24
   3 -17  -4    7.59    1.61
   3 -17  -3    0.81    1.16
   3 -17  -2    1.21    1.24
   3 -17  -1    3.29    1.31
   3 -17   0   21.53    2.41
   3 -17   1    3.44    1.37
  -3  17  -2   14.07    2.11
   3 -17   2    7.79    1.53
  -3  17  -3    1.90    1.29
   3 -17   3    1.18    1.06
  -3  17  -4   39.44    3.44
   3 -17   4   41.19    3.33
  -3  17  -5    7.22    1.66
   3 -17   5    1.12    1.07
  -3  17  -6    6.72    1.60
  -3  17  -7    2.20    1.32
  -3  17  -8   11.32    2.15
  -3  17  -9    7.05    1.92
  -3  17 -10   -0.58    1.30
  -3  17 -11    1.23    1.18
  -3  17 -12    7.53    1.89
  -3  17 -13    1.24    1.23
  -3  17 -14   -0.64    1.15
   3 -16  -8    1.16    1.28
   3 -16  -7   15.93    2.30
   3 -16  -6    6.27    1.44
   3 -16  -5   -0.46    1.24
   3 -16  -4   26.63    2.77
   3 -16  -3   26.50    2.69
   3 -16  -2    6.83    1.66
   3 -16  -1   -0.48    1.06
   3 -16   0   -0.06    0.86
   3 -16   1   -0.37    1.01
  -3  16  -2    6.47    1.50
   3 -16   2    4.01    1.35
  -3  16  -3    5.24    1.60
   3 -16   3    4.38    1.34
  -3  16  -4   10.85    1.93
   3 -16   4    6.61    1.61
  -3  16  -5   10.64    1.89
   3 -16   5    4.66    1.35
  -3  16  -6    1.84    1.11
  -3  16  -7    0.00    1.08
  -3  16  -8    5.18    1.44
  -3  16  -9   27.80    3.02
  -3  16 -10   -1.12    1.30
  -3  16 -11    0.83    0.99
  -3  16 -12    2.89    1.53
  -3  16 -13    4.13    1.55
  -3  16 -14    0.22    1.18
  -3  16 -15    0.58    1.20
   3 -15 -10    4.53    1.56
   3 -15  -9   -0.74    1.24
   3 -15  -8    0.61    1.19
   3 -15  -7   13.37    2.06
   3 -15  -6   13.75    2.07
   3 -15  -5    1.83    1.18
   3 -15  -4   19.72    2.29
   3 -15  -3    7.74    1.53
   3 -15  -2   -0.73    0.90
   3 -15  -1    0.54    0.90
   3 -15   0    2.30    1.05
   3 -15   1    0.71    0.80
   3 -15   2    0.01    0.76
  -3  15  -3    6.63    1.57
   3 -15   3    4.53    1.29
  -3  15  -4   15.65    2.06
   3 -15   4   15.30    2.00
  -3  15  -5    7.49    1.55
   3 -15   5    5.88    1.29
  -3  15  -6    2.64    1.24
  -3  15  -7   29.18    2.85
  -3  15  -8   29.61    2.91
  -3  15  -9   15.43    2.21
  -3  15 -10    8.93    1.79
  -3  15 -11   -0.09    1.20
  -3  15 -12   -0.71    1.20
  -3  15 -13    5.30    1.67
  -3  15 -14    4.79    1.48
  -3  15 -15    2.32    1.45
  -3  15 -16    6.63    1.67
  -3  15 -17    2.14    1.17
   3 -14 -12   -1.20    1.35
   3 -14 -11    2.04    1.12
   3 -14 -10   -0.71    1.04
   3 -14  -9   -0.31    1.00
   3 -14  -8   -1.28    1.12
   3 -14  -7   12.07    1.96
   3 -14  -7    9.93    1.37
   3 -14  -6    1.08    0.96
   3 -14  -5    0.21    0.90
   3 -14  -4   -0.53    0.90
   3 -14  -3   19.34    2.10
   3 -14  -2   10.28    1.60
   3 -14  -1    1.57    1.01
   3 -14   0    4.40    1.30
   3 -14   1    1.68    1.04
   3 -14   2    1.34    1.03
   3 -14   3    7.72    1.36
  -3  14  -4   12.43    1.84
   3 -14   4    8.33    1.38
  -3  14  -5   39.56    3.00
   3 -14   5   36.63    2.76
  -3  14  -6    3.81    1.36
  -3  14  -7   -0.11    1.16
  -3  14  -8    5.17    1.46
  -3  14  -9   15.70    2.21
  -3  14 -10   44.96    3.49
  -3  14 -11    2.07    1.18
  -3  14 -12    1.56    1.25
  -3  14 -13   31.29    3.07
  -3  14 -14   16.32    2.37
  -3  14 -15    2.09    1.21
  -3  14 -16    4.31    1.65
  -3  14 -17   -0.14    1.12
  -3  14 -18    2.86    1.27
  -3  14 -18    1.66    1.19
  -3  14 -19    1.01    1.14
   3 -13 -13   45.51    3.81
   3 -13 -12    2.87    1.36
   3 -13 -11   31.42    2.65
   3 -13 -11   36.38    3.25
   3 -13 -10    0.93    0.84
   3 -13 -10   -0.54    1.23
   3 -13  -9    1.35    0.85
   3 -13  -9   -0.61    1.08
   3 -13  -8    1.63    0.77
   3 -13  -8    0.15    0.95
   3 -13  -7    3.49    1.36
   3 -13  -7    4.28    0.98
   3 -13  -6    1.88    0.95
   3 -13  -6    2.35    0.78
   3 -13  -5    5.73    1.23
   3 -13  -5    6.65    1.03
   3 -13  -4   -0.39    0.93
   3 -13  -3   -0.84    1.02
   3 -13  -2    1.34    1.00
   3 -13  -1    8.25    1.45
   3 -13   0    6.38    1.33
   3 -13   1   27.15    2.24
   3 -13   2   22.76    2.02
   3 -13   3    5.44    1.07
  -3  13  -4    2.73    1.15
   3 -13   4    0.49    0.92
  -3  13  -5   25.03    2.34
   3 -13   5   27.33    2.33
  -3  13  -6   12.07    1.73
  -3  13  -7   -1.26    1.18
  -3  13  -8   -0.50    0.99
  -3  13  -9   60.76    3.78
  -3  13 -10   37.98    3.15
  -3  13 -11   15.78    2.20
  -3  13 -12    3.59    1.44
  -3  13 -13    6.20    1.64
  -3  13 -14   19.18    2.38
  -3  13 -15    5.64    1.55
  -3  13 -16    0.47    0.93
  -3  13 -17    1.84    1.07
  -3  13 -18    4.59    1.44
  -3  13 -18    0.49    1.21
  -3  13 -19    1.70    1.16
  -3  13 -19    1.13    1.11
   3 -12 -15    3.78    1.55
   3 -12 -14   22.59    2.40
   3 -12 -14   27.60    2.98
   3 -12 -13   16.62    2.06
   3 -12 -13   15.24    2.25
   3 -12 -12   14.89    1.91
   3 -12 -12   18.86    2.43
   3 -12 -11   24.56    2.24
   3 -12 -11   27.06    2.79
   3 -12 -10   23.50    2.15
   3 -12 -10   21.23    2.33
   3 -12  -9   19.62    1.92
   3 -12  -9   22.99    2.43
   3 -12  -8    0.37    0.60
   3 -12  -8   -0.60    0.99
   3 -12  -7    6.26    1.30
   3 -12  -7    7.91    1.18
   3 -12  -6   17.99    1.55
   3 -12  -6   18.29    1.99
   3 -12  -5   13.24    1.34
   3 -12  -5   11.89    1.59
   3 -12  -4   39.06    2.75
   3 -12  -3   50.26    3.01
   3 -12  -2  244.52    6.90
   3 -12  -1  126.46    4.67
   3 -12   0  126.84    4.57
   3 -12   1   22.55    1.97
   3 -12   2    0.02    0.77
   3 -12   3   23.52    1.97
  -3  12  -4   -0.96    0.94
   3 -12   4   -0.68    0.89
  -3  12  -5   72.38    3.65
   3 -12   5   70.85    3.44
  -3  12  -6    3.35    1.07
  -3  12  -7    2.48    0.99
  -3  12  -8    6.43    1.38
  -3  12  -9   97.58    4.60
  -3  12 -10    1.83    1.13
  -3  12 -11   88.99    4.51
  -3  12 -12    1.58    1.23
  -3  12 -13    1.12    1.07
  -3  12 -14    0.62    0.96
  -3  12 -15   -0.40    1.21
  -3  12 -16   -0.95    1.24
  -3  12 -17    0.11    1.01
  -3  12 -17   -1.11    1.29
  -3  12 -18    4.28    1.33
  -3  12 -18    1.50    1.06
  -3  12 -19   -0.26    0.93
  -3  12 -19   -0.71    1.12
  -3  12 -20   -0.98    1.23
  -3  12 -20   -1.36    1.19
   3 -11 -17   -0.86    0.79
   3 -11 -16   -0.53    0.97
   3 -11 -16   -0.11    1.00
   3 -11 -15    9.37    1.61
   3 -11 -15   10.39    1.87
   3 -11 -14    1.57    0.94
   3 -11 -14    0.33    1.03
   3 -11 -13   17.76    1.98
   3 -11 -13   17.81    2.29
   3 -11 -12    2.83    0.90
   3 -11 -12    0.72    0.97
   3 -11 -11    6.04    1.28
   3 -11 -11    7.53    1.71
   3 -11 -10    7.32    1.21
   3 -11 -10    6.92    1.56
   3 -11  -9    4.48    0.99
   3 -11  -9    4.07    1.30
   3 -11  -8   20.94    1.76
   3 -11  -8   21.87    2.20
   3 -11  -7   -0.45    0.71
   3 -11  -7    0.98    0.97
   3 -11  -6   17.44    1.46
   3 -11  -6   21.84    2.09
   3 -11  -5    1.66    0.89
   3 -11  -5    2.53    0.70
   3 -11  -4   65.93    3.33
   3 -11  -4   71.16    2.74
   3 -11  -3   38.12    2.60
   3 -11  -2   94.88    3.92
   3 -11  -1    1.62    0.93
   3 -11   0   17.87    1.65
   3 -11   1   65.22    3.07
   3 -11   2   13.00    1.47
   3 -11   3   32.92    2.23
  -3  11  -4    3.10    0.94
   3 -11   4    2.08    0.77
  -3  11  -5   34.16    2.44
   3 -11   5   33.32    2.24
  -3  11  -6   25.66    2.22
  -3  11  -7   13.75    1.71
  -3  11  -8   -0.87    1.14
  -3  11  -9  174.86    5.96
  -3  11 -10   -0.16    0.98
  -3  11 -11   24.05    2.32
  -3  11 -12    1.62    1.10
  -3  11 -13    3.81    1.28
  -3  11 -14    0.81    0.97
  -3  11 -15   27.08    2.60
  -3  11 -16    0.17    0.97
  -3  11 -16   -1.45    1.22
  -3  11 -17   -1.36    1.21
  -3  11 -17   -1.56    1.14
  -3  11 -18    8.84    1.83
  -3  11 -18   12.06    1.96
  -3  11 -19   -0.25    0.92
  -3  11 -19   -0.63    1.14
  -3  11 -20   -1.09    1.14
  -3  11 -20    0.38    1.08
  -3  11 -21    3.81    1.46
   3 -10 -18   19.66    2.36
   3 -10 -17   14.86    2.03
   3 -10 -17   10.40    1.93
   3 -10 -16    5.98    1.40
   3 -10 -16   10.77    1.86
   3 -10 -15    3.99    1.20
   3 -10 -15    2.56    1.07
   3 -10 -14    6.77    1.30
   3 -10 -14    8.41    1.58
   3 -10 -13   10.89    1.58
   3 -10 -13   11.91    1.86
   3 -10 -12    8.92    1.33
   3 -10 -12   10.23    1.74
   3 -10 -11    5.85    1.14
   3 -10 -11    5.44    1.34
   3 -10 -10   10.37    1.35
   3 -10 -10   10.09    1.65
   3 -10  -9   17.22    1.62
   3 -10  -9   18.10    2.03
   3 -10  -8   57.33    2.74
   3 -10  -8   57.06    3.31
   3 -10  -7    1.99    0.67
   3 -10  -7    0.56    0.88
   3 -10  -6   20.76    1.52
   3 -10  -6   16.13    1.68
   3 -10  -5   11.85    1.43
   3 -10  -5   13.70    1.25
   3 -10  -4  151.58    3.96
   3 -10  -4  146.88    4.89
   3 -10  -3   12.56    1.44
   3 -10  -3   12.78    1.06
   3 -10  -2   26.05    1.92
   3 -10  -1    6.63    1.08
   3 -10   0   29.14    1.98
   3 -10   1    1.33    0.74
   3 -10   2   14.89    1.42
   3 -10   3   92.55    3.52
  -3  10  -4   79.00    3.42
   3 -10   4   82.48    3.30
  -3  10  -5    5.96    1.19
   3 -10   5    5.85    1.00
  -3  10  -6  114.82    4.27
  -3  10  -7   13.29    1.55
  -3  10  -8   10.08    1.40
  -3  10  -9   84.38    3.85
  -3  10 -10   46.37    2.92
  -3  10 -11    4.25    1.15
  -3  10 -12   83.82    4.11
  -3  10 -13    1.34    1.01
  -3  10 -14   52.23    3.48
  -3  10 -15   19.00    2.20
  -3  10 -15   18.16    2.19
  -3  10 -16    0.07    0.94
  -3  10 -16    0.72    0.85
  -3  10 -17    0.76    1.06
  -3  10 -17   -1.60    1.14
  -3  10 -18    7.79    1.71
  -3  10 -18    6.68    1.48
  -3  10 -18    9.47    1.79
  -3  10 -19    5.66    1.52
  -3  10 -19    8.29    1.70
  -3  10 -20   -0.66    1.06
  -3  10 -20   -0.53    1.05
  -3  10 -21   -0.08    0.98
   3  -9 -19    5.33    1.44
   3  -9 -18    6.52    1.51
   3  -9 -18    5.84    1.58
   3  -9 -17   12.72    1.85
   3  -9 -17   14.45    2.16
   3  -9 -16    0.54    0.83
   3  -9 -16    0.21    0.93
   3  -9 -15    0.06    0.80
   3  -9 -15    0.17    0.79
   3  -9 -14   24.08    2.16
   3  -9 -14   26.13    2.47
   3  -9 -13   13.91    1.63
   3  -9 -13   10.30    1.69
   3  -9 -12    7.82    1.24
   3  -9 -12    8.23    1.50
   3  -9 -11    2.56    0.83
   3  -9 -11    2.91    1.09
   3  -9 -10   74.57    3.24
   3  -9 -10   71.73    3.64
   3  -9  -9   65.31    3.43
   3  -9  -9   67.42    2.91
   3  -9  -8   55.45    2.52
   3  -9  -8   51.06    2.93
   3  -9  -7   28.93    2.12
   3  -9  -7   30.04    1.78
   3  -9  -6   11.71    1.08
   3  -9  -6    9.62    1.31
   3  -9  -5    0.71    0.44
   3  -9  -5    3.61    0.94
   3  -9  -4    7.11    0.79
   3  -9  -4    5.21    0.98
   3  -9  -3    9.95    0.97
   3  -9  -3    6.19    1.08
   3  -9  -2   95.06    3.45
   3  -9  -1   83.18    3.17
   3  -9   0    3.97    0.77
   3  -9   1   13.65    1.27
   3  -9   2    9.28    1.10
   3  -9   3   56.05    2.53
  -3   9  -4    1.74    0.77
   3  -9   4    0.79    0.58
  -3   9  -5  101.83    3.69
   3  -9   5   96.68    3.39
  -3   9  -6   17.79    1.66
  -3   9  -7   62.16    3.05
  -3   9  -8    0.94    0.90
  -3   9  -9   27.66    2.10
  -3   9 -10  119.09    4.50
  -3   9 -11   41.01    2.70
  -3   9 -12   44.19    2.88
  -3   9 -13   -0.77    0.93
  -3   9 -14   48.92    3.16
  -3   9 -14   55.08    3.48
  -3   9 -15    2.66    1.15
  -3   9 -15    3.41    1.24
  -3   9 -16    4.01    1.30
  -3   9 -16    5.14    1.30
  -3   9 -17   -0.35    1.01
  -3   9 -17    0.34    0.88
  -3   9 -17    1.17    0.99
  -3   9 -18    0.20    0.92
  -3   9 -18    0.21    1.02
  -3   9 -19   19.56    2.36
  -3   9 -19   19.36    2.40
  -3   9 -20    3.00    1.38
  -3   9 -20    2.45    1.29
  -3   9 -21    1.04    1.17
   3  -8 -19    7.03    1.51
   3  -8 -19    9.55    1.86
   3  -8 -18    4.09    1.23
   3  -8 -18    7.12    1.51
   3  -8 -17   29.02    2.59
   3  -8 -17   31.24    2.82
   3  -8 -16   -0.39    0.81
   3  -8 -16    0.87    0.80
   3  -8 -15    1.52    0.90
   3  -8 -15    1.21    1.01
   3  -8 -14    9.17    1.36
   3  -8 -14    6.68    1.37
   3  -8 -13   63.99    3.23
   3  -8 -13   66.62    3.64
   3  -8 -12   36.83    2.37
   3  -8 -12   38.07    2.76
   3  -8 -11   22.72    1.78
   3  -8 -11   21.60    2.00
   3  -8 -10    1.50    0.65
   3  -8 -10    1.29    0.90
   3  -8  -9   87.09    3.27
   3  -8  -9   92.90    3.83
   3  -8  -8  246.23    5.65
   3  -8  -8  243.34    6.43
   3  -8  -7   23.44    1.49
   3  -8  -7   19.36    1.69
   3  -8  -6   54.16    2.13
   3  -8  -6   52.31    2.61
   3  -8  -5   27.02    1.87
   3  -8  -5   28.12    1.46
   3  -8  -4  283.57    6.61
   3  -8  -4  301.16    5.58
   3  -8  -3  142.22    4.21
   3  -8  -3  146.01    3.33
   3  -8  -2   28.84    1.29
   3  -8  -2   27.97    1.76
   3  -8  -1   62.13    2.53
   3  -8   0    5.11    0.74
   3  -8   1   30.36    1.70
   3  -8   2  246.69    5.49
   3  -8   3   11.58    1.13
  -3   8  -4    3.39    0.86
   3  -8   4    2.09    0.69
  -3   8  -5    2.50    0.72
  -3   8  -6    0.41    0.60
  -3   8  -7   73.51    3.11
  -3   8  -8   26.29    1.88
  -3   8  -9   17.48    1.62
  -3   8 -10   85.71    3.62
  -3   8 -11   95.25    3.98
  -3   8 -12  124.94    4.78
  -3   8 -13   22.79    2.13
  -3   8 -13   21.56    2.08
  -3   8 -14   10.74    1.54
  -3   8 -14   13.83    1.82
  -3   8 -15   16.51    2.02
  -3   8 -15   15.41    1.89
  -3   8 -16   -1.36    1.17
  -3   8 -16    0.53    0.81
  -3   8 -16    0.63    0.81
  -3   8 -17    0.42    0.83
  -3   8 -17    0.74    1.05
  -3   8 -17    0.44    0.90
  -3   8 -18    1.28    1.09
  -3   8 -18    1.05    1.07
  -3   8 -19    5.40    1.59
  -3   8 -19    4.95    1.49
  -3   8 -20    6.50    1.83
  -3   8 -20    8.31    1.77
   3  -7 -20    3.83    1.32
   3  -7 -19   -0.06    0.89
   3  -7 -19   -0.48    1.00
   3  -7 -18    2.94    1.07
   3  -7 -18    2.96    1.19
   3  -7 -17   27.54    2.42
   3  -7 -17   30.99    2.77
   3  -7 -16    2.88    1.07
   3  -7 -16    1.31    1.01
   3  -7 -15   -0.96    0.86
   3  -7 -15   -0.90    1.02
   3  -7 -14    1.77    0.85
   3  -7 -14    2.29    1.06
   3  -7 -13   10.72    1.37
   3  -7 -13   10.04    1.49
   3  -7 -12   18.63    1.66
  -3   7  12   20.48    1.41
   3  -7 -12   17.41    1.79
   3  -7 -11   -0.21    0.65
   3  -7 -11   -0.55    0.87
  -3   7  11    0.58    0.42
   3  -7 -10    1.01    0.55
  -3   7  10    0.90    0.45
   3  -7 -10    2.54    1.04
   3  -7  -9    1.28    0.56
  -3   7   9    1.98    0.48
   3  -7  -9    1.91    0.85
   3  -7  -8  345.15    6.80
   3  -7  -8  335.16    7.53
   3  -7  -7    5.05    0.75
   3  -7  -7    5.10    0.93
   3  -7  -6    6.20    0.71
   3  -7  -6    7.66    1.01
   3  -7  -5   30.84    1.39
   3  -7  -5   29.91    1.78
   3  -7  -4   91.48    3.09
   3  -7  -4   83.52    2.30
   3  -7  -3    5.00    0.55
   3  -7  -3    4.86    0.89
  -3   7   2  426.62    6.63
   3  -7  -2  446.59    6.76
   3  -7  -2  447.25    8.01
  -3   7   1   28.04    1.06
   3  -7  -1   24.45    1.45
   3  -7   0    7.00    0.83
  -3   7   0    6.06    0.50
   3  -7   1   30.36    1.53
  -3   7  -1   27.85    1.07
   3  -7   2   38.92    1.77
   3  -7   3   89.02    2.77
  -3   7  -4   74.02    2.66
   3  -7   4   71.58    2.45
  -3   7  -5  176.76    4.49
  -3   7  -6   27.55    1.71
  -3   7  -7  140.42    4.16
  -3   7  -8  119.42    3.94
  -3   7  -9    0.01    0.60
  -3   7 -10   14.81    1.48
  -3   7 -11   -0.70    0.91
  -3   7 -11    0.46    0.71
  -3   7 -12  101.53    4.26
  -3   7 -12  113.44    4.42
  -3   7 -13   37.61    2.69
  -3   7 -13   34.75    2.58
  -3   7 -14    2.87    0.95
  -3   7 -14    2.85    1.11
  -3   7 -14    3.74    0.99
  -3   7 -15    2.63    1.11
  -3   7 -15    1.20    0.80
  -3   7 -15    2.20    0.94
  -3   7 -16    4.41    1.27
  -3   7 -16    4.52    1.12
  -3   7 -16    2.56    1.15
  -3   7 -17    8.50    1.58
  -3   7 -17    6.54    1.33
  -3   7 -17    6.59    1.39
  -3   7 -18    0.35    0.85
  -3   7 -18    0.64    0.96
  -3   7 -19    5.10    1.49
  -3   7 -19    7.98    1.67
  -3   7 -20    1.20    1.21
  -3   7 -20   -3.93    1.51
   3  -6 -20   14.00    1.99
   3  -6 -20   15.48    2.14
   3  -6 -19    0.06    0.98
   3  -6 -19    1.03    1.15
   3  -6 -18    1.55    0.99
   3  -6 -18   -0.85    0.97
   3  -6 -17   -1.32    1.06
   3  -6 -17   -0.93    0.87
   3  -6 -16    9.18    1.42
   3  -6 -16    9.42    1.62
   3  -6 -15   31.99    2.40
   3  -6 -15   33.80    2.60
   3  -6 -14    9.84    1.37
   3  -6 -14    9.53    1.43
  -3   6  14   10.64    1.17
   3  -6 -13   54.42    2.84
  -3   6  13   59.07    2.60
   3  -6 -13   59.85    3.22
   3  -6 -12    0.51    0.71
  -3   6  12    1.71    0.66
   3  -6 -12    0.88    0.85
   3  -6 -11    1.62    0.66
  -3   6  11    2.58    0.59
   3  -6 -10   11.82    1.20
  -3   6  10   11.87    1.02
   3  -6 -10   13.30    1.51
   3  -6  -9    0.91    0.52
   3  -6  -9    1.56    0.79
  -3   6   9    1.36    0.50
   3  -6  -8  106.21    3.18
  -3   6   8  106.33    2.91
   3  -6  -8  106.78    3.66
   3  -6  -7   38.86    1.72
  -3   6   7   37.23    1.54
   3  -6  -7   38.07    2.08
   3  -6  -6    0.78    0.37
   3  -6  -6    0.41    0.62
   3  -6  -5    1.86    0.42
   3  -6  -5    1.10    0.55
   3  -6  -4  265.38    4.56
   3  -6  -4  264.40    5.50
  -3   6   3 1084.14   14.56
   3  -6  -3 1081.91   14.38
   3  -6  -3 1112.44   15.74
  -3   6   2  109.75    2.23
   3  -6  -2  114.94    3.15
   3  -6  -2  114.51    2.29
  -3   6   1  290.78    4.44
   3  -6  -1  307.02    5.70
  -3   6   0   72.85    1.63
   3  -6   0   75.23    2.37
   3  -6   1  254.11    4.92
   3  -6   2    0.66    0.38
   3  -6   3   54.85    1.95
  -3   6  -4  188.52    4.34
  -3   6  -5   29.56    1.59
  -3   6  -6    3.33    0.66
  -3   6  -7  185.40    4.69
  -3   6  -8   47.97    2.29
  -3   6  -9   34.94    2.14
  -3   6  -9   43.71    2.31
  -3   6 -10   27.54    1.96
  -3   6 -10   31.04    2.07
  -3   6 -11   -1.17    0.91
  -3   6 -11    0.58    0.70
  -3   6 -12   24.45    2.05
  -3   6 -12   25.75    2.08
  -3   6 -13   80.03    3.80
  -3   6 -13   77.52    3.65
  -3   6 -13   79.44    3.72
  -3   6 -14    3.23    1.20
  -3   6 -14    2.70    0.92
  -3   6 -14    1.13    0.82
  -3   6 -15   10.50    1.46
  -3   6 -15   11.18    1.72
  -3   6 -15   12.17    1.73
  -3   6 -16   13.83    1.67
  -3   6 -16   14.18    1.94
  -3   6 -16   14.92    1.86
  -3   6 -17   10.00    1.62
  -3   6 -17   14.41    1.89
  -3   6 -18   19.04    2.35
  -3   6 -18   20.67    2.39
  -3   6 -19   16.24    2.28
  -3   6 -19   14.29    1.98
  -3   6 -20    1.77    1.17
   3  -5 -21   -0.03    1.03
   3  -5 -21   -1.10    1.13
   3  -5 -20   24.76    2.54
   3  -5 -20   23.97    2.60
   3  -5 -19    1.28    0.93
   3  -5 -19    4.72    1.45
   3  -5 -18    1.54    1.02
   3  -5 -18    2.55    1.26
   3  -5 -17    0.60    0.92
   3  -5 -17   -0.09    0.99
   3  -5 -16   22.02    2.11
   3  -5 -16   21.82    2.15
   3  -5 -15   15.54    1.67
   3  -5 -15   17.42    1.88
   3  -5 -14    5.95    1.05
   3  -5 -14    5.41    1.11
   3  -5 -13  150.83    4.81
   3  -5 -13  149.88    5.11
  -3   5  12  113.79    3.01
   3  -5 -12  105.43    3.86
   3  -5 -12  115.43    4.25
   3  -5 -11   39.11    2.17
   3  -5 -11   40.64    2.41
   3  -5 -10   22.80    1.56
   3  -5 -10   20.80    1.66
   3  -5  -9  109.18    3.34
  -3   5   9  110.00    3.19
   3  -5  -9  106.19    3.68
   3  -5  -8   92.48    2.89
  -3   5   8   93.29    2.77
   3  -5  -8   96.42    3.33
   3  -5  -7  485.21    8.00
  -3   5   7  483.17    7.93
   3  -5  -7  473.99    8.75
   3  -5  -6  371.98    6.29
  -3   5   6  373.41    6.35
   3  -5  -6  371.90    7.10
   3  -5  -5  389.63    6.20
  -3   5   5  384.46    6.37
   3  -5  -5  399.64    7.11
  -3   5   4  153.35    3.23
   3  -5  -4  159.74    2.99
   3  -5  -4  161.97    3.77
   3  -5  -3   90.01    1.87
  -3   5   3   91.02    2.02
   3  -5  -3   92.19    2.58
  -3   5   2   10.35    0.51
   3  -5  -2   12.42    0.89
   3  -5  -2   12.54    0.53
  -3   5   1  191.92    2.83
   3  -5  -1  203.63    4.00
   3  -5   0   33.51    1.41
  -3   5   0   32.06    0.80
   3  -5   1   76.09    2.11
   3  -5   2  233.43    4.27
  -3   5  -3  217.38    4.37
   3  -5   3  225.17    4.18
  -3   5  -4  259.75    5.02
  -3   5  -5   35.36    1.63
  -3   5  -6   26.95    1.52
  -3   5  -7    1.91    0.65
  -3   5  -7   -0.32    0.57
  -3   5  -8  446.08    8.43
  -3   5  -8  422.27    8.15
  -3   5  -9   22.82    1.78
  -3   5  -9   21.83    1.65
  -3   5 -10  112.41    4.09
  -3   5 -10  116.72    4.04
  -3   5 -11   27.14    1.98
  -3   5 -11   25.34    2.01
  -3   5 -11   25.13    1.92
  -3   5 -12   12.41    1.43
  -3   5 -12   11.43    1.40
  -3   5 -12   11.58    1.41
  -3   5 -12   12.08    0.88
  -3   5 -13   54.99    2.94
  -3   5 -13   53.89    3.19
  -3   5 -13   56.60    3.07
  -3   5 -14   19.57    1.98
  -3   5 -14   19.94    1.79
  -3   5 -14   19.61    2.00
  -3   5 -15   17.12    1.94
  -3   5 -15   18.14    1.78
  -3   5 -15   16.36    1.85
  -3   5 -16    6.67    1.50
  -3   5 -16    6.51    1.21
  -3   5 -16    5.53    1.32
  -3   5 -17   26.66    2.59
  -3   5 -17   28.52    2.54
  -3   5 -18   19.59    2.37
  -3   5 -18   19.15    2.21
  -3   5 -19   16.20    2.24
  -3   5 -19   17.02    2.14
  -3   5 -20   11.82    1.96
   3  -4 -21   -0.04    0.99
   3  -4 -21   -1.13    1.12
   3  -4 -20   12.33    1.88
   3  -4 -20   11.46    1.92
   3  -4 -19   32.43    2.79
   3  -4 -19   35.58    2.98
   3  -4 -18    1.52    1.07
   3  -4 -17   -1.32    0.97
   3  -4 -16    7.10    1.29
   3  -4 -15   88.25    3.97
   3  -4 -14   -0.10    0.82
   3  -4 -13  117.23    4.23
   3  -4 -12  128.58    4.23
  -3   4  12  125.92    2.91
   3  -4 -11   11.31    1.18
   3  -4 -11   11.94    0.89
  -3   4  11   12.31    0.86
   3  -4 -10  121.60    3.75
  -3   4  10  127.78    3.13
   3  -4  -9   12.08    1.15
   3  -4  -8  628.08   10.15
  -3   4   7   93.26    1.76
   3  -4  -7  104.60    2.84
  -3   4   7  101.98    2.85
   3  -4  -6   46.81    1.73
  -3   4   6   46.26    1.76
   3  -4  -5   61.28    1.77
  -3   4   5   59.29    1.91
   3  -4  -5   58.94    2.11
   3  -4  -4   29.78    1.05
  -3   4   4   29.21    1.24
   3  -4  -4   27.20    1.33
   3  -4  -3  104.42    1.93
   3  -4  -3  109.87    2.64
   3  -4  -2  534.31    7.88
   3  -4  -2  526.82    6.75
  -3   4   1    1.59    0.33
   3  -4  -1    2.61    0.39
  -3   4   0   11.61    0.68
   3  -4   0   11.43    0.70
  -3   4  -1   47.26    1.12
   3  -4   1   49.78    1.42
  -3   4  -1   52.24    1.52
  -3   4  -2  114.77    2.36
   3  -4   2  119.32    2.42
  -3   4  -2  117.55    2.47
  -3   4  -3    3.37    0.43
  -3   4  -3    5.58    0.57
  -3   4  -3    4.62    0.43
  -3   4  -4   71.55    2.19
  -3   4  -4   76.12    2.16
  -3   4  -4   77.35    1.95
  -3   4  -5  242.50    4.95
  -3   4  -5  245.34    4.79
  -3   4  -6    5.26    0.79
  -3   4  -6    6.44    0.81
  -3   4  -7    0.17    0.50
  -3   4  -7   -0.04    0.43
  -3   4  -8  585.13   10.52
  -3   4  -8  572.39   10.39
  -3   4  -8  606.98   10.24
  -3   4  -9    2.33    0.81
  -3   4  -9    3.05    0.79
  -3   4  -9    1.60    0.69
  -3   4 -10  119.66    3.99
  -3   4 -10  112.71    4.05
  -3   4 -10  116.94    3.92
  -3   4 -10  115.45    2.84
  -3   4 -11   23.26    1.75
  -3   4 -11   19.66    1.85
  -3   4 -11   22.03    1.74
  -3   4 -11   21.07    1.08
  -3   4 -12   50.73    2.63
  -3   4 -12   49.43    2.87
  -3   4 -12   49.60    2.71
  -3   4 -13   67.06    3.58
  -3   4 -13   68.45    3.20
  -3   4 -13   71.43    3.40
  -3   4 -14   33.82    2.65
  -3   4 -14   34.00    2.31
  -3   4 -14   38.52    2.69
  -3   4 -15    9.44    1.33
  -3   4 -15    7.61    1.41
  -3   4 -15    8.15    1.29
  -3   4 -16   20.14    2.25
  -3   4 -16   15.63    1.85
  -3   4 -17   59.55    3.74
  -3   4 -17   63.45    3.68
  -3   4 -18   -0.60    1.02
  -3   4 -18    2.07    1.05
  -3   4 -19    0.20    0.97
  -3   4 -20    4.35    1.47
   3  -3 -22    4.16    1.41
   3  -3 -22    4.88    1.44
   3  -3 -21    2.41    1.11
   3  -3 -20    1.61    1.02
   3  -3 -19   36.28    3.04
   3  -3 -18    4.91    1.40
   3  -3 -17    2.05    1.04
   3  -3 -16    3.66    1.10
   3  -3 -15  100.18    4.31
   3  -3 -14   11.64    1.45
   3  -3 -13    5.42    1.04
  -3   3  12   75.69    1.94
   3  -3 -12   69.83    3.12
  -3   3  11   72.36    2.04
   3  -3 -11   71.71    2.94
  -3   3  10  303.69    5.28
   3  -3 -10  288.46    6.44
  -3   3   9   52.85    1.79
   3  -3  -9   52.30    2.26
  -3   3   8  191.61    3.97
   3  -3  -8  196.75    4.50
   3  -3  -7  347.14    6.30
   3  -3  -6    9.41    0.79
  -3   3   6   12.13    0.50
  -3   3   5    1.02    0.23
   3  -3  -5    0.90    0.31
  -3   3   5    1.19    0.40
  -3   3   4    0.74    0.26
   3  -3  -4   -0.23    0.26
  -3   3   4    0.17    0.34
   3  -3  -3    1.44    0.23
  -3   3   3    1.76    0.40
   3  -3  -2  204.01    3.89
   3  -3  -2  211.54    3.62
   3  -3  -1  124.76    2.36
  -3   3   0 1254.88   15.85
   3  -3   0 1238.03   15.90
  -3   3  -1  118.09    2.12
   3  -3   1  125.11    2.17
  -3   3  -1  126.61    2.27
  -3   3  -2  394.55    5.83
  -3   3  -2  389.26    5.50
  -3   3  -3 1098.97   14.81
  -3   3  -3 1089.31   14.59
  -3   3  -3 1111.30   14.20
  -3   3  -4  113.52    3.25
  -3   3  -4  115.75    2.89
  -3   3  -4  119.12    2.69
  -3   3  -5  264.05    5.57
  -3   3  -5  256.80    5.15
  -3   3  -5  260.10    4.81
  -3   3  -6    5.14    0.79
  -3   3  -6    5.73    0.88
  -3   3  -6    4.49    0.63
  -3   3  -7   44.91    2.12
  -3   3  -7   42.37    2.03
  -3   3  -7   45.50    1.95
  -3   3  -7   41.16    1.55
  -3   3  -8   79.96    2.94
  -3   3  -8   79.36    2.98
  -3   3  -8   77.21    2.72
  -3   3  -8   78.25    2.18
  -3   3  -9   51.30    2.56
  -3   3  -9   54.03    2.45
  -3   3  -9   53.44    2.35
  -3   3  -9   53.37    1.73
  -3   3 -10    2.03    0.75
  -3   3 -10    2.55    0.72
  -3   3 -10    2.15    0.65
  -3   3 -10    2.61    0.41
  -3   3 -11    0.40    0.59
  -3   3 -11    0.50    0.67
  -3   3 -11    0.07    0.64
  -3   3 -11    0.27    0.22
  -3   3 -12   36.42    2.20
  -3   3 -12   35.14    2.50
  -3   3 -12   39.47    2.34
  -3   3 -13   54.61    3.12
  -3   3 -13   53.58    2.79
  -3   3 -13   53.88    2.87
  -3   3 -14   93.64    4.30
  -3   3 -14   87.83    3.71
  -3   3 -14   97.51    4.03
  -3   3 -15   -0.11    1.03
  -3   3 -15    0.02    0.64
  -3   3 -15    0.32    0.75
  -3   3 -16    1.13    0.92
  -3   3 -16    0.23    0.75
  -3   3 -17    5.30    1.37
  -3   3 -17    8.47    1.46
  -3   3 -18   -0.65    1.17
  -3   3 -19    0.39    0.92
  -3   3 -20   -0.66    1.23
   3  -2 -22    4.51    1.43
   3  -2 -21    3.68    1.29
   3  -2 -20    3.23    1.27
   3  -2 -19   31.90    2.85
   3  -2 -18   36.41    2.87
   3  -2 -17    1.62    0.98
   3  -2 -17    3.05    1.18
   3  -2 -16   11.21    1.58
   3  -2 -16   11.69    1.65
   3  -2 -15   17.17    1.86
   3  -2 -15   15.98    1.74
   3  -2 -14    0.42    0.91
   3  -2 -14   -0.14    0.87
   3  -2 -13    6.45    1.14
   3  -2 -13    6.56    1.17
   3  -2 -12    8.31    1.21
   3  -2 -12    5.85    1.16
  -3   2  12    7.24    0.52
   3  -2 -11   24.98    1.83
   3  -2 -11   24.94    1.88
  -3   2  11   24.16    1.06
   3  -2 -10  175.55    4.67
   3  -2 -10  169.97    4.83
  -3   2  10  165.37    3.41
   3  -2  -9  202.68    4.93
   3  -2  -9  199.55    5.11
  -3   2   9  205.25    3.99
   3  -2  -8  233.50    5.36
  -3   2   8  232.10    4.37
   3  -2  -7  888.91   13.30
  -3   2   7  859.35   12.30
   3  -2  -6  255.15    5.07
  -3   2   6  234.80    4.48
  -3   2   5    3.12    0.29
   3  -2  -5    3.99    0.62
  -3   2   5    3.01    0.45
  -3   2   4   11.04    0.62
   3  -2  -4   12.74    0.85
  -3   2   4   11.54    0.85
  -3   2   4   11.48    0.83
   3  -2  -3  187.09    3.33
  -3   2   3  173.54    3.26
  -3   2   3  182.99    3.56
  -3   2   3  181.53    3.62
  -3   2   3  180.73    3.69
   3  -2  -2  373.36    5.77
  -3   2   2  362.81    5.71
  -3   2   2  365.57    6.01
  -3   2   2  372.06    5.80
  -3   2   2  374.70    5.57
  -3   2   1    0.76    0.42
   3  -2  -1    1.60    0.20
   3  -2  -1    0.87    0.19
  -3   2   0   28.30    1.29
   3  -2   0   28.00    0.78
   3  -2   0   30.28    1.30
  -3   2   0   26.68    1.33
  -3   2   0   29.09    0.84
   3  -2   0   28.67    0.68
  -3   2  -1 9863.21  122.05
  -3   2  -1 9999.00  121.14
  -3   2  -1 9738.33  122.25
   3  -2   2 4018.20   48.06
  -3   2  -2 3798.92   48.81
  -3   2  -2 3756.66   47.83
  -3   2  -2 3997.86   48.50
  -3   2  -2 3827.32   47.35
  -3   2  -2 3795.09   46.98
  -3   2  -3  306.99    5.25
  -3   2  -3  319.23    5.83
  -3   2  -3  314.17    4.78
  -3   2  -3  316.19    5.38
  -3   2  -4   41.61    1.64
  -3   2  -4   44.22    1.83
  -3   2  -4   42.16    1.38
   3  -2   4   45.05    1.31
  -3   2  -4   41.61    1.52
  -3   2  -5  179.40    4.23
  -3   2  -5  170.58    3.98
   3  -2   5  184.20    3.48
  -3   2  -5  175.71    3.62
  -3   2  -5  168.83    3.51
  -3   2  -6  133.31    3.58
  -3   2  -6  137.76    3.69
  -3   2  -6  128.68    3.13
  -3   2  -6  141.19    3.04
  -3   2  -7    0.64    0.47
  -3   2  -7    0.53    0.44
  -3   2  -7    0.47    0.38
  -3   2  -7    0.85    0.35
  -3   2  -8    3.13    0.73
  -3   2  -8    1.81    0.56
  -3   2  -8    3.89    0.67
  -3   2  -8    3.31    0.44
  -3   2  -9   84.95    3.28
  -3   2  -9   84.47    3.07
  -3   2  -9   80.54    2.86
  -3   2  -9   84.16    2.07
  -3   2 -10   80.36    3.35
  -3   2 -10   81.30    3.11
  -3   2 -10   75.32    2.89
  -3   2 -10   74.84    1.76
  -3   2 -11   17.03    1.48
  -3   2 -11   18.96    1.81
  -3   2 -11   19.11    1.54
   3  -2  11   15.77    0.56
  -3   2 -12    7.56    1.05
  -3   2 -12    8.06    1.31
  -3   2 -12    5.75    0.92
  -3   2 -13  120.61    4.18
  -3   2 -13  114.93    4.62
  -3   2 -13  118.95    4.20
  -3   2 -14  110.54    3.98
  -3   2 -14  117.23    4.78
  -3   2 -14  113.13    4.21
  -3   2 -15    9.54    1.56
  -3   2 -15    7.79    1.25
  -3   2 -16   22.48    2.33
  -3   2 -16   21.16    1.93
  -3   2 -17    1.31    1.17
  -3   2 -18    4.96    1.32
  -3   2 -19    2.25    1.12
  -3   2 -20   -0.07    1.20
   3  -1 -22    2.40    1.29
   3  -1 -21    0.76    1.16
   3  -1 -20    8.91    1.76
   3  -1 -20   10.16    1.83
   3  -1 -19    2.77    1.28
   3  -1 -19    8.76    1.69
   3  -1 -18   13.74    1.93
   3  -1 -18   13.70    1.97
   3  -1 -17   11.90    1.81
   3  -1 -17   11.56    1.78
   3  -1 -16   -0.69    0.99
   3  -1 -16   -0.40    1.01
   3  -1 -15   -0.03    0.97
   3  -1 -15    1.08    0.90
   3  -1 -14   -0.18    0.99
   3  -1 -14    0.15    0.86
   3  -1 -13   67.52    3.30
   3  -1 -13   68.62    3.36
   3  -1 -13   66.15    1.43
   3  -1 -12  146.41    4.72
   3  -1 -12  142.73    4.85
  -3   1  12  150.12    2.86
   3  -1 -11  101.09    3.82
  -3   1  11  106.29    2.45
   3  -1 -10   34.07    2.07
  -3   1  10   35.34    1.33
   3  -1  -9  415.93    8.13
  -3   1   9  409.24    6.59
   3  -1  -8  841.95   10.57
   3  -1  -8  807.38   13.06
  -3   1   8  808.07   11.74
   3  -1  -7  105.49    1.98
   3  -1  -7  118.42    3.35
  -3   1   7  113.02    2.71
   3  -1  -6  219.12    4.59
  -3   1   6  209.98    4.03
   3  -1  -5  404.57    6.07
   3  -1  -5  427.93    7.08
   3  -1  -5  432.10    6.77
  -3   1   5  421.23    6.77
  -3   1   4  419.06    6.32
   3  -1  -4  458.37    6.50
   3  -1  -4  432.97    6.97
   3  -1  -4  438.64    6.94
  -3   1   4  429.28    6.94
   3  -1  -3   52.78    1.55
  -3   1   3   50.81    1.49
   3  -1  -3   54.46    1.60
  -3   1   3   51.83    1.72
  -3   1   3   52.53    1.64
  -3   1   3   53.11    1.75
   3  -1  -3   53.53    1.72
   3  -1  -2  155.10    3.16
  -3   1   2  143.52    3.05
   3  -1  -2  158.62    3.29
  -3   1   2  142.65    3.24
  -3   1   2  160.34    2.92
   3  -1  -2  158.87    2.80
  -3   1   2  147.22    3.12
  -3   1   1   18.97    1.03
   3  -1  -1   18.18    0.96
   3  -1  -1   16.35    0.93
  -3   1   1   15.96    0.64
   3  -1  -1   16.12    0.87
   3  -1  -1   16.67    0.74
  -3   1   1   17.46    0.84
   3  -1   0   29.02    0.94
  -3   1   0   27.60    1.29
  -3   1   0   25.91    1.24
   3  -1   0   29.09    1.26
  -3   1   0   27.70    0.68
  -3   1   0   28.02    1.00
   3  -1   1 1021.00   13.34
  -3   1  -1 1012.87   13.42
  -3   1  -1 1042.68   14.26
   3  -1   1 1012.02   13.96
  -3   1  -2  307.16    5.58
  -3   1  -2  290.81    4.92
  -3   1  -2  295.12    5.19
   3  -1   2  302.18    5.22
  -3   1  -3    9.07    0.87
  -3   1  -3    8.14    0.68
  -3   1  -3    8.65    0.46
   3  -1   3    8.35    0.42
   3  -1   3    9.03    0.69
  -3   1  -3    8.58    0.68
  -3   1  -4  138.79    3.49
  -3   1  -4  128.59    3.14
  -3   1  -4  126.88    2.51
   3  -1   4  133.97    2.52
  -3   1  -4  135.51    3.00
  -3   1  -5  420.20    7.35
  -3   1  -5  415.49    7.56
   3  -1   5  436.97    6.50
  -3   1  -5  411.40    6.48
  -3   1  -5  434.91    6.82
  -3   1  -6   33.50    1.76
  -3   1  -6   33.09    1.71
  -3   1  -6   35.79    1.41
  -3   1  -6   34.32    1.36
  -3   1  -7   23.43    1.51
  -3   1  -7   22.66    1.52
  -3   1  -7   22.97    1.23
  -3   1  -7   24.03    1.08
  -3   1  -8   10.36    1.16
  -3   1  -8   15.21    1.26
  -3   1  -8   14.45    1.06
  -3   1  -8   11.51    0.74
  -3   1  -9    6.10    0.89
  -3   1  -9    6.05    1.10
  -3   1  -9    6.33    0.78
  -3   1  -9    5.70    0.47
  -3   1 -10  106.29    3.88
  -3   1 -10  115.09    3.66
  -3   1 -10  102.06    3.28
   3  -1  10  102.76    2.07
  -3   1 -11    3.51    0.79
  -3   1 -11    3.24    0.93
  -3   1 -11    2.07    0.59
  -3   1 -12   17.69    1.85
  -3   1 -12   19.47    1.56
  -3   1 -12   18.50    1.51
  -3   1 -13  113.23    3.90
  -3   1 -13  112.36    4.55
  -3   1 -13  112.57    3.91
  -3   1 -14   20.51    2.04
  -3   1 -14   18.93    1.60
  -3   1 -14   20.62    1.72
  -3   1 -15   -0.05    0.91
  -3   1 -15   -0.49    0.61
  -3   1 -16    4.72    1.45
  -3   1 -16    6.63    1.18
  -3   1 -17    1.73    1.08
  -3   1 -18    3.05    1.30
  -3   1 -19    1.08    0.94
   3   0 -22    6.49    1.76
   3   0 -22    6.56    1.65
   3   0 -21    2.73    1.38
   3   0 -21    1.51    1.15
   3   0 -20   -0.63    1.09
   3   0 -20   -0.92    0.90
   3   0 -19    1.50    1.04
   3   0 -19    4.78    1.33
   3   0 -18   30.51    2.82
   3   0 -18   39.71    3.10
   3   0 -17    9.45    1.62
   3   0 -17   10.07    1.69
   3   0 -16    0.79    0.90
   3   0 -16   -0.64    1.02
   3   0 -15   45.56    2.98
   3   0 -15   42.00    2.93
   3   0 -14  257.44    7.21
   3   0 -14  276.52    7.53
   3   0 -13   -0.10    0.91
   3   0 -13    0.30    0.24
   3   0 -12    4.40    0.92
   3   0 -12    6.71    0.57
   3   0 -11  242.65    6.25
   3   0 -11  236.23    4.33
   3   0 -10   17.10    1.49
  -3   0  10   20.74    1.06
   3   0  -9   51.22    2.47
   3   0  -9   53.65    1.82
  -3   0   9   53.50    1.80
   3   0  -8   85.77    3.02
  -3   0   8   87.68    2.36
   3   0  -8   89.59    2.41
   3   0  -7  304.75    6.16
   3   0  -7  302.56    5.35
  -3   0   7  293.92    5.29
   3   0  -6   60.14    2.22
  -3   0   6   56.36    1.90
   3   0  -6   58.43    1.88
   3   0  -5  681.44    9.35
   3   0  -5  667.82   10.12
   3   0  -5  653.26    9.83
  -3   0   5  635.75    9.80
   3   0  -4   70.62    1.89
   3   0  -4   68.21    2.03
   3   0  -4   67.09    2.04
  -3   0   4   64.26    2.01
   3   0  -3   49.06    1.57
  -3   0   3   47.60    1.71
   3   0  -3   48.40    1.71
  -3   0   3   50.07    1.54
   3   0  -3   46.81    1.48
   3   0  -2   11.94    0.78
   3   0  -2    6.90    0.66
   3   0  -2    7.64    0.52
  -3   0   2    7.26    0.52
   3   0  -2    7.32    0.56
  -3   0   2    6.35    0.60
  -3   0   1   70.63    2.12
   3   0  -1   76.02    2.13
   3   0  -1   76.61    2.18
   3   0  -1   78.04    1.97
  -3   0   1   71.31    1.89
   3   0  -1   74.53    1.48
  -3   0   1   73.71    1.51
   3   0  -1   78.72    1.94
  -3   0   1   71.89    1.85
  -3   0   0   57.01    1.87
   3   0   0   60.06    1.89
  -3   0   0   52.04    1.81
   3   0   0   61.87    1.67
  -3   0   0   51.96    1.65
   3   0   0   58.21    1.62
   3   0   0   60.79    1.16
  -3   0  -1  246.08    4.56
   3   0   1  228.71    4.45
  -3   0  -1  229.87    4.65
  -3   0  -1  243.36    3.39
  -3   0  -1  238.59    4.29
   3   0   1  231.52    3.31
   3   0   2  628.01    9.35
  -3   0  -2  634.20    9.34
  -3   0  -2  592.90    9.14
  -3   0  -2  633.73    9.64
  -3   0  -2  615.34    8.18
  -3   0  -3  115.11    2.91
  -3   0  -3  128.27    3.21
  -3   0  -3  111.88    2.78
   3   0   3  116.73    2.83
   3   0   3  119.96    2.04
  -3   0  -3  114.75    2.20
  -3   0  -4   14.46    1.10
  -3   0  -4   15.13    1.10
   3   0   4   12.73    0.84
  -3   0  -4   14.79    0.94
  -3   0  -4   13.07    0.61
   3   0   4   14.29    0.67
  -3   0  -4   13.75    0.72
  -3   0  -5   37.41    1.76
  -3   0  -5   36.66    1.75
  -3   0  -5   37.95    1.25
   3   0   5   40.64    1.36
   3   0   5   38.31    1.48
  -3   0  -5   38.29    1.49
  -3   0  -6  108.96    3.31
  -3   0  -6  106.18    2.55
  -3   0  -6  109.71    2.69
   3   0   6  107.77    2.70
  -3   0  -7  240.31    5.21
  -3   0  -7  228.66    5.34
  -3   0  -7  220.31    4.35
  -3   0  -7  221.16    4.17
  -3   0  -8   18.00    1.50
  -3   0  -8   20.94    1.40
  -3   0  -8   19.05    1.17
   3   0   8   17.48    0.94
  -3   0  -9    8.90    1.02
  -3   0  -9    8.54    1.21
  -3   0  -9    9.61    0.92
   3   0   9    8.28    0.61
  -3   0 -10    5.09    0.87
  -3   0 -10    5.47    1.09
  -3   0 -10    6.28    0.82
   3   0  10    5.96    0.44
  -3   0 -11    2.84    0.75
  -3   0 -11    0.62    0.80
  -3   0 -11    2.21    0.59
  -3   0 -12   11.70    1.51
  -3   0 -12   14.69    1.33
  -3   0 -12   12.25    1.21
  -3   0 -13    0.86    0.54
  -3   0 -13    0.89    0.88
  -3   0 -14   15.45    1.92
  -3   0 -15   48.17    3.24
  -3   0 -16    4.49    1.41
  -3   0 -16    3.11    0.98
  -3   0 -17   53.08    3.61
  -3   0 -17   54.28    3.12
  -3   0 -18    0.90    1.02
  -3   0 -19   -0.12    1.04
   3   1 -23    1.30    1.17
   3   1 -22    2.49    1.31
   3   1 -22    7.51    1.82
   3   1 -21   18.30    2.33
   3   1 -21   19.58    2.47
   3   1 -20    1.11    1.01
   3   1 -20   -0.68    1.11
   3   1 -19    3.76    1.31
   3   1 -19    8.06    1.56
   3   1 -18   28.57    2.61
   3   1 -18   30.38    2.78
   3   1 -17    3.09    1.08
   3   1 -17    4.83    1.43
   3   1 -16   12.46    1.87
   3   1 -16   14.60    1.90
   3   1 -15    2.42    1.17
   3   1 -14   91.42    4.13
   3   1 -13    9.36    0.71
   3   1 -13    6.86    1.14
   3   1 -12    2.82    0.49
   3   1 -12    2.75    0.46
   3   1 -12    5.11    1.26
   3   1 -11   16.34    1.01
   3   1 -11   15.16    1.68
   3   1 -10  115.91    2.90
   3   1 -10  116.76    4.07
  -3  -1   9   10.68    0.83
   3   1  -9    9.00    1.11
  -3  -1   8  303.32    5.52
   3   1  -8  295.07    6.50
  -3  -1   7  204.17    4.26
   3   1  -7  208.65    4.89
  -3  -1   6  389.26    6.76
   3   1  -6  396.72    7.12
  -3  -1   5  610.26    9.43
   3   1  -5  605.59    9.47
  -3  -1   4  122.03    3.04
   3   1  -4  116.16    2.85
  -3  -1   3  298.78    5.58
  -3  -1   3  312.11    5.15
   3   1  -3  306.76    5.17
  -3  -1   2  574.06    8.93
  -3  -1   2  619.15    8.51
   3   1  -2  587.69    8.49
   3   1  -2  634.44    8.57
  -3  -1   1  445.16    6.80
  -3  -1   1  466.83    6.17
   3   1  -1  449.76    6.24
  -3  -1   1  437.81    7.03
   3   1  -1  467.97    6.35
  -3  -1   0   34.39    1.52
   3   1   0   33.30    0.85
   3   1   0   35.13    1.23
  -3  -1   0   35.41    1.05
   3   1   0   35.25    1.06
  -3  -1   0   35.31    1.45
  -3  -1  -1  743.52   11.10
   3   1   1  755.98    9.38
   3   1   1  762.09   10.30
   3   1   1  737.77    9.91
  -3  -1  -1  721.54   10.90
  -3  -1  -1  723.93   10.01
  -3  -1  -2   74.25    2.41
  -3  -1  -2   72.21    2.27
   3   1   2   72.21    1.36
  -3  -1  -2   71.64    2.24
   3   1   2   70.44    1.64
  -3  -1  -2   67.51    1.76
  -3  -1  -3    6.81    0.80
  -3  -1  -3    8.14    0.84
  -3  -1  -3    5.66    0.65
   3   1   3    6.85    0.45
  -3  -1  -4   59.51    2.23
  -3  -1  -4   63.82    2.32
  -3  -1  -4   58.16    1.97
   3   1   4   60.08    1.58
  -3  -1  -4   58.82    1.72
  -3  -1  -5    5.20    0.78
  -3  -1  -5    6.35    0.86
  -3  -1  -5    6.32    0.68
   3   1   5    5.60    0.53
  -3  -1  -5    6.72    0.62
   3   1   6  226.61    4.53
  -3  -1  -6  249.83    5.37
  -3  -1  -6  233.27    5.40
  -3  -1  -6  235.91    4.60
   3   1   7    3.06    0.49
  -3  -1  -7    2.69    0.79
  -3  -1  -7    4.72    0.79
  -3  -1  -7    2.19    0.51
   3   1   8   10.95    0.80
  -3  -1  -8   11.76    1.15
  -3  -1  -8   11.99    1.32
  -3  -1  -8   11.52    1.02
   3   1   9   65.31    1.92
  -3  -1  -9   67.95    3.03
  -3  -1  -9   65.85    2.50
   3   1  10   30.82    1.18
  -3  -1 -10   31.31    2.19
  -3  -1 -10   32.29    1.83
  -3  -1 -11    7.34    1.21
  -3  -1 -11    7.70    0.99
  -3  -1 -12    1.22    0.76
  -3  -1 -12    0.12    0.65
  -3  -1 -13    5.72    1.23
  -3  -1 -13    6.47    1.04
  -3  -1 -14   45.54    3.08
  -3  -1 -14   39.56    2.43
  -3  -1 -15   41.31    3.03
  -3  -1 -15   39.74    2.53
  -3  -1 -16   17.29    2.14
  -3  -1 -16   16.44    1.74
  -3  -1 -17   26.50    2.75
  -3  -1 -18   21.78    2.55
  -3  -1 -19    0.30    1.20
   3   2 -23   -0.01    0.92
   3   2 -22    1.96    1.14
   3   2 -22    5.08    1.68
   3   2 -21   12.78    2.25
   3   2 -21   15.22    2.31
   3   2 -20    1.49    1.22
   3   2 -20    2.33    1.19
   3   2 -19    6.62    1.48
   3   2 -19    4.00    1.34
   3   2 -18   11.52    1.88
   3   2 -18   11.95    1.85
   3   2 -17   15.72    1.98
   3   2 -17   13.58    1.95
   3   2 -16   85.55    4.38
   3   2 -15   -0.95    0.94
   3   2 -14   56.89    1.94
   3   2 -14   59.83    3.41
   3   2 -13    0.36    0.35
   3   2 -13    0.83    0.99
   3   2 -12   12.57    0.95
   3   2 -12   14.21    1.65
   3   2 -11   42.27    1.77
   3   2 -11   42.97    2.59
   3   2 -10  186.46    4.18
   3   2 -10  189.06    5.29
   3   2  -9  166.66    3.95
   3   2  -9  172.73    4.86
   3   2  -8   52.96    2.06
   3   2  -8   55.48    2.47
   3   2  -7  140.30    3.54
   3   2  -7  137.95    3.86
  -3  -2   6  474.66    8.06
   3   2  -6  488.52    8.43
  -3  -2   5   57.77    2.14
   3   2  -5   63.15    2.22
  -3  -2   4    7.57    0.84
   3   2  -4    8.32    0.77
  -3  -2   3  211.85    4.63
   3   2  -3  216.06    4.12
   3   2  -2    4.51    0.48
  -3  -2   2    4.41    0.43
   3   2  -2    4.63    0.49
  -3  -2   1   23.28    1.33
   3   2  -1   21.45    0.92
  -3  -2   1   23.20    1.05
  -3  -2   1   22.55    1.00
  -3  -2   1   21.60    1.21
   3   2  -1   23.99    1.02
  -3  -2   0   85.53    2.60
   3   2   0   83.68    1.80
  -3  -2   0   85.33    2.07
   3   2   0   89.32    2.14
  -3  -2   0   83.62    2.53
  -3  -2  -1  119.58    3.23
   3   2   1  125.01    2.58
   3   2   1  127.27    2.69
  -3  -2  -1  126.85    3.29
  -3  -2  -1  129.49    2.79
   3   2   2  524.34    8.52
  -3  -2  -2  493.84    8.36
   3   2   2  517.49    7.40
  -3  -2  -2  504.48    8.52
  -3  -2  -2  507.34    7.78
   3   2   3  339.73    6.29
   3   2   3  341.95    5.22
  -3  -2  -3  338.84    6.51
  -3  -2  -3  353.79    5.91
  -3  -2  -4    4.51    0.74
   3   2   4    4.57    0.68
   3   2   4    4.66    0.47
  -3  -2  -4    5.11    0.60
   3   2   5  138.42    3.47
  -3  -2  -5  141.95    3.96
  -3  -2  -5  139.18    3.31
   3   2   6  192.89    4.27
  -3  -2  -6  199.50    5.08
  -3  -2  -6  196.67    4.28
   3   2   7    1.19    0.45
  -3  -2  -7    0.88    0.63
  -3  -2  -7    0.71    0.46
   3   2   8   16.90    1.08
  -3  -2  -8   18.28    1.58
  -3  -2  -8   17.75    1.28
   3   2   9   10.00    0.81
  -3  -2  -9    9.03    1.25
  -3  -2  -9    9.79    1.03
   3   2  10   95.41    2.55
  -3  -2 -10  103.20    3.99
  -3  -2 -10   96.55    3.32
  -3  -2 -11    1.01    0.86
  -3  -2 -11    0.22    0.59
  -3  -2 -12    4.19    1.10
  -3  -2 -12    4.14    0.80
  -3  -2 -13   15.43    1.79
  -3  -2 -13   15.50    1.51
  -3  -2 -14   39.52    2.87
  -3  -2 -14   37.37    2.38
  -3  -2 -15   10.75    1.75
  -3  -2 -15   10.08    1.40
  -3  -2 -16   17.55    2.12
  -3  -2 -16   16.40    1.76
  -3  -2 -17    3.51    1.23
  -3  -2 -18   23.05    2.67
   3   3 -23   -0.68    1.20
   3   3 -22    1.85    1.19
   3   3 -22    3.36    1.43
   3   3 -21    7.99    1.73
   3   3 -21   10.60    2.02
   3   3 -20    3.00    1.38
   3   3 -20    2.84    1.18
   3   3 -19   -0.30    1.30
   3   3 -19   -0.42    1.07
   3   3 -18   15.24    2.12
   3   3 -17   46.77    3.36
   3   3 -16   91.43    4.53
   3   3 -15   -0.19    0.94
   3   3 -14   48.40    1.99
   3   3 -14   45.31    2.98
   3   3 -13    8.84    0.91
   3   3 -13    8.17    1.41
   3   3 -12    0.20    0.43
   3   3 -12    1.02    0.79
   3   3 -11   -0.38    0.44
   3   3 -11   -0.72    0.95
   3   3 -10  167.67    4.16
   3   3 -10  164.08    4.91
   3   3  -9  189.63    4.48
   3   3  -9  187.15    5.13
   3   3  -8    0.56    0.47
   3   3  -8    0.60    0.66
   3   3  -7    3.23    0.65
   3   3  -7    3.32    0.73
   3   3  -6  238.57    5.16
   3   3  -6  240.33    5.26
   3   3  -5  375.25    7.02
   3   3  -5  372.23    6.78
   3   3  -4   16.35    1.08
   3   3  -3    1.54    0.49
   3   3  -2  152.65    3.20
  -3  -3   2  143.89    3.28
  -3  -3   1   48.27    1.61
   3   3  -1   51.59    1.58
  -3  -3   1   47.43    1.96
  -3  -3   1   50.16    1.74
   3   3   0  125.88    3.54
   3   3   0  138.74    2.76
  -3  -3   0  127.67    2.68
  -3  -3   0  139.64    3.13
  -3  -3   0  129.82    3.53
   3   3   1   42.57    1.93
  -3  -3  -1   40.18    1.93
  -3  -3  -1   42.06    1.64
   3   3   2  633.81   10.31
   3   3   2  632.74    8.81
  -3  -3  -2  619.68    9.69
  -3  -3  -2  643.18   10.44
   3   3   3  102.85    3.09
   3   3   3  101.24    2.17
  -3  -3  -3   98.97    3.19
  -3  -3  -3   99.04    2.80
   3   3   4   45.05    1.97
  -3  -3  -4   44.98    2.17
  -3  -3  -4   48.21    1.96
   3   3   5    0.86    0.48
  -3  -3  -5    1.69    0.64
  -3  -3  -5    0.84    0.43
   3   3   6  170.72    4.14
  -3  -3  -6  171.25    4.86
  -3  -3  -6  169.62    4.20
   3   3   7  103.02    3.08
  -3  -3  -7  107.96    3.81
  -3  -3  -7  106.61    3.25
   3   3   8   12.08    1.03
  -3  -3  -8   12.88    1.46
  -3  -3  -8   11.24    1.12
   3   3   9    6.42    0.78
  -3  -3  -9    7.18    1.27
  -3  -3  -9    6.20    0.90
   3   3  10   60.89    2.19
  -3  -3 -10   64.62    3.30
  -3  -3 -10   67.05    2.84
  -3  -3 -11   61.00    3.36
  -3  -3 -11   59.40    2.83
  -3  -3 -12   14.70    1.79
  -3  -3 -12   15.40    1.50
  -3  -3 -13    0.59    0.78
  -3  -3 -13   -0.30    0.65
  -3  -3 -14   25.46    2.41
  -3  -3 -14   21.33    1.91
  -3  -3 -15    7.63    1.59
  -3  -3 -15    7.44    1.27
  -3  -3 -16    1.77    1.10
  -3  -3 -16    0.40    0.77
  -3  -3 -17    2.91    1.36
  -3  -3 -18    0.41    0.85
   3   4 -23    1.38    1.15
   3   4 -22    2.02    1.38
   3   4 -22    1.46    1.23
   3   4 -21   21.23    2.63
   3   4 -21   23.21    2.66
   3   4 -20    0.05    1.00
   3   4 -20    1.37    1.18
   3   4 -19    2.84    1.18
   3   4 -18   10.81    1.86
   3   4 -17   19.19    2.26
   3   4 -16   16.89    2.07
   3   4 -15   12.52    1.14
   3   4 -15   11.84    1.72
   3   4 -14    4.21    0.77
   3   4 -14    4.28    1.28
   3   4 -13   60.85    2.51
   3   4 -13   59.24    3.31
   3   4 -12    0.63    0.53
   3   4 -12   -0.16    0.90
   3   4 -11   13.15    1.20
   3   4 -11   12.68    1.53
   3   4 -10   35.68    1.92
   3   4 -10   31.40    2.11
   3   4  -9  163.78    4.34
   3   4  -9  155.68    4.75
   3   4  -8   10.61    1.21
   3   4  -8    9.91    1.19
   3   4  -7  220.81    5.21
   3   4  -7  220.62    5.34
   3   4  -6  101.97    3.36
   3   4  -6  106.52    3.28
   3   4  -5  304.63    6.45
   3   4  -5  308.86    6.07
   3   4  -4   63.17    2.26
   3   4  -3  422.13    7.23
   3   4  -2   39.84    1.60
  -3  -4   2   38.36    1.70
  -3  -4   1   22.07    1.12
   3   4  -1   25.88    1.28
  -3  -4   1   25.91    1.48
  -3  -4   1   30.37    1.75
   3   4   0  112.93    3.49
  -3  -4   0  102.23    2.32
  -3  -4   0  111.07    3.00
  -3  -4   0  110.99    3.36
   3   4   1    0.75    0.52
  -3  -4  -1    2.20    0.70
  -3  -4  -1    1.03    0.41
   3   4   2  254.75    5.70
  -3  -4  -2  250.02    5.26
  -3  -4  -2  260.36    5.87
   3   4   3  324.73    6.68
  -3  -4  -3  330.63    6.38
  -3  -4  -3  323.53    6.99
   3   4   4  175.55    4.57
   3   4   4  182.24    3.12
  -3  -4  -4  174.72    4.86
  -3  -4  -4  175.56    4.38
  -3  -4  -5    1.52    0.83
   3   4   5    1.24    0.65
   3   4   5    0.16    0.18
  -3  -4  -5   -0.17    0.51
   3   4   6   82.70    2.95
  -3  -4  -6   86.00    3.06
  -3  -4  -6   84.70    3.42
   3   4   7  181.88    4.64
  -3  -4  -7  195.61    5.54
  -3  -4  -7  186.44    4.90
   3   4   8   72.16    2.71
  -3  -4  -8   74.52    3.49
  -3  -4  -8   76.33    3.04
   3   4   9   11.11    1.07
  -3  -4  -9   11.76    1.61
  -3  -4  -9   11.76    1.27
  -3  -4 -10    6.78    1.38
  -3  -4 -10    5.59    0.94
  -3  -4 -11  106.84    4.61
  -3  -4 -11  115.95    4.18
  -3  -4 -12    1.46    0.87
  -3  -4 -12    1.89    0.74
  -3  -4 -13    2.11    1.07
  -3  -4 -13    1.56    0.74
  -3  -4 -14   13.94    1.97
  -3  -4 -14   12.25    1.52
  -3  -4 -15   32.11    2.90
  -3  -4 -15   34.45    2.53
  -3  -4 -16    0.42    0.98
  -3  -4 -17    3.83    1.47
   3   5 -23   14.09    2.38
   3   5 -22    1.14    1.35
   3   5 -22   -0.51    1.21
   3   5 -21   22.11    2.61
   3   5 -21   26.17    2.92
   3   5 -20   15.33    2.33
   3   5 -19    2.59    1.24
   3   5 -18    5.94    1.50
   3   5 -17   23.14    2.44
   3   5 -16   29.16    2.66
   3   5 -15    1.43    0.69
   3   5 -15   -1.53    1.04
   3   5 -14    4.44    0.89
   3   5 -14    2.70    1.01
   3   5 -13    5.20    0.89
   3   5 -13    7.28    1.43
   3   5 -12   60.06    2.72
   3   5 -12   60.12    3.25
   3   5 -11   -0.74    0.62
   3   5 -11    0.41    0.79
   3   5 -10   27.04    1.79
   3   5 -10   26.85    2.07
   3   5  -9  116.47    3.82
   3   5  -9  112.51    4.03
   3   5  -8  112.08    3.70
   3   5  -8  101.65    3.66
   3   5  -7  166.30    4.63
   3   5  -7  155.81    4.47
   3   5  -6  117.23    3.83
   3   5  -6  116.00    3.60
   3   5  -5  137.90    4.16
   3   5  -5  136.46    3.81
   3   5  -4  113.85    3.32
   3   5  -3    4.21    0.72
  -3  -5   3    3.97    0.73
   3   5  -2    3.68    0.62
  -3  -5   2    4.60    0.72
   3   5  -1   22.88    1.68
   3   5  -1   24.93    1.34
  -3  -5   1   21.44    1.10
  -3  -5   1   26.57    1.58
  -3  -5   1   25.47    1.60
   3   5   0   60.05    2.62
  -3  -5   0   54.65    1.54
  -3  -5   0   58.11    2.30
  -3  -5   0   55.32    2.46
   3   5   1   -0.07    0.64
  -3  -5  -1    0.54    0.62
  -3  -5  -1    0.90    0.46
   3   5   2  194.66    5.18
  -3  -5  -2  201.39    5.28
  -3  -5  -2  207.34    4.91
   3   5   3   31.18    1.93
  -3  -5  -3   32.32    2.05
  -3  -5  -3   33.19    1.85
   3   5   4   83.90    3.17
  -3  -5  -4   82.48    3.38
  -3  -5  -4   85.92    3.06
   3   5   5   38.20    2.12
  -3  -5  -5   41.78    2.40
  -3  -5  -5   37.26    2.07
   3   5   6   30.96    1.92
  -3  -5  -6   27.41    2.06
  -3  -5  -6   28.49    1.88
   3   5   7    1.12    0.57
  -3  -5  -7   -0.77    0.91
  -3  -5  -7   -0.09    0.59
   3   5   8    4.73    0.82
  -3  -5  -8    6.43    1.23
  -3  -5  -8    4.47    0.86
   3   5   9    8.18    1.01
  -3  -5  -9    6.19    1.13
  -3  -5  -9    9.10    1.30
  -3  -5 -10   16.82    1.95
  -3  -5 -10   18.02    1.72
  -3  -5 -11   51.03    3.26
  -3  -5 -11   51.36    2.93
  -3  -5 -12   22.34    2.39
  -3  -5 -12   26.71    2.20
  -3  -5 -13    2.30    1.24
  -3  -5 -13   -1.84    0.93
  -3  -5 -14    6.31    1.56
  -3  -5 -14    5.37    1.23
  -3  -5 -15   12.39    2.02
  -3  -5 -15   13.24    1.76
  -3  -5 -16    7.92    1.73
   3   6 -22   -0.63    1.08
   3   6 -22   -0.63    1.27
   3   6 -21   11.88    2.21
   3   6 -20   19.99    2.57
   3   6 -19    5.21    1.54
   3   6 -18    6.26    1.68
   3   6 -17   22.15    2.49
   3   6 -16   61.36    3.83
   3   6 -15   53.22    2.72
   3   6 -15   55.40    3.49
   3   6 -14    3.44    0.87
   3   6 -14    1.56    0.90
   3   6 -13    0.40    0.65
   3   6 -13    3.37    1.12
   3   6 -12  186.02    5.34
   3   6 -12  181.55    6.01
   3   6 -11   43.65    2.53
   3   6 -11   44.89    2.82
   3   6 -10  239.16    6.14
   3   6 -10  228.72    6.42
   3   6  -9   99.27    3.77
   3   6  -9   93.83    3.74
   3   6  -8  186.12    5.25
   3   6  -8  176.15    5.13
   3   6  -7  145.80    4.60
   3   6  -7  138.21    4.35
   3   6  -6    1.18    0.82
   3   6  -6    0.40    0.63
   3   6  -5  350.61    7.84
   3   6  -5  372.99    7.41
   3   6  -4   76.40    2.86
   3   6  -3   75.91    2.80
  -3  -6   3   78.41    2.92
   3   6  -2    1.00    0.70
   3   6  -2    0.75    0.47
   3   6  -1    9.79    1.23
  -3  -6   1    9.94    0.76
   3   6  -1   12.09    1.02
  -3  -6   1   10.61    1.14
   3   6   0  103.56    3.79
  -3  -6   0   97.26    2.18
  -3  -6   0  101.09    3.33
  -3  -6   0  104.02    3.64
   3   6   1    8.34    1.15
  -3  -6  -1   11.55    1.43
  -3  -6  -1   12.16    1.30
   3   6   2  125.71    4.19
  -3  -6  -2  118.68    3.84
  -3  -6  -2  121.84    4.14
   3   6   3   57.38    2.79
  -3  -6  -3   48.34    2.87
  -3  -6  -3   53.40    2.52
   3   6   4  136.77    4.40
  -3  -6  -4  134.01    4.59
  -3  -6  -4  124.92    4.08
   3   6   5    0.94    0.59
  -3  -6  -5    1.60    0.96
  -3  -6  -5    1.02    0.68
   3   6   6   40.36    2.34
  -3  -6  -6   46.29    2.86
  -3  -6  -6   43.75    2.44
   3   6   7   46.61    2.46
  -3  -6  -7   42.86    2.79
  -3  -6  -7   43.17    2.56
   3   6   8    6.60    1.02
  -3  -6  -8    9.02    1.37
  -3  -6  -8    8.06    1.20
  -3  -6  -9   33.97    2.65
  -3  -6  -9   29.60    2.19
  -3  -6 -10    5.28    1.41
  -3  -6 -10    2.64    0.96
  -3  -6 -11   21.86    2.03
  -3  -6 -11   21.31    2.27
  -3  -6 -12    1.73    1.23
  -3  -6 -12   -0.53    0.73
  -3  -6 -13    0.84    1.02
  -3  -6 -13    3.21    1.03
  -3  -6 -14    6.27    1.44
  -3  -6 -14    5.16    1.30
  -3  -6 -15    2.36    1.07
  -3  -6 -16   12.09    2.05
   3   7 -22    1.18    1.11
   3   7 -21   11.25    2.11
   3   7 -20    5.08    1.55
   3   7 -19   16.70    2.29
   3   7 -18    1.16    1.11
   3   7 -17   11.66    1.87
   3   7 -16   23.95    2.46
   3   7 -15   43.89    2.66
   3   7 -15   44.46    3.21
   3   7 -14    0.74    0.65
   3   7 -14    0.87    1.03
   3   7 -13   43.42    2.59
   3   7 -13   38.16    2.77
   3   7 -12   -0.53    0.88
   3   7 -12    1.37    0.86
   3   7 -11    3.24    0.96
   3   7 -11    2.71    0.95
   3   7 -10    0.44    0.75
   3   7 -10   -0.25    0.85
   3   7  -9   21.20    1.89
   3   7  -9   23.67    1.94
   3   7  -8   15.56    1.65
   3   7  -8   15.26    1.54
   3   7  -7   40.74    2.53
   3   7  -7   43.26    2.47
   3   7  -6   40.85    2.56
   3   7  -6   42.57    2.39
   3   7  -5   50.04    2.74
   3   7  -5   46.46    2.42
   3   7  -4   -0.02    0.85
   3   7  -4    0.59    0.68
   3   7  -3   24.31    1.96
   3   7  -3   28.56    1.80
  -3  -7   3   27.38    1.87
   3   7  -2   13.05    1.49
   3   7  -2   15.60    1.30
  -3  -7   2   12.99    1.33
   3   7  -1   -0.58    0.86
   3   7  -1    1.12    0.62
  -3  -7   1    0.00    0.66
  -3  -7   1    0.00    0.29
   3   7   0    0.40    0.79
  -3  -7   0   -1.21    0.99
  -3  -7   0    0.23    0.62
   3   7   1   14.81    1.66
  -3  -7  -1   14.52    1.40
  -3  -7  -1   13.18    1.41
   3   7   2   76.15    3.50
  -3  -7  -2   82.83    3.29
  -3  -7  -2   75.71    3.35
   3   7   3   30.57    2.15
  -3  -7  -3   32.69    2.13
  -3  -7  -3   30.29    2.19
   3   7   4   88.17    3.74
  -3  -7  -4   90.59    3.99
  -3  -7  -4  102.75    3.80
   3   7   5   21.43    1.87
  -3  -7  -5   21.63    2.07
  -3  -7  -5   22.84    1.89
   3   7   6   30.52    2.18
  -3  -7  -6   25.19    2.24
  -3  -7  -6   28.85    2.14
   3   7   7   72.47    3.29
  -3  -7  -7   63.62    3.22
  -3  -7  -7   71.93    3.71
   3   7   8   13.71    1.51
  -3  -7  -8   11.12    1.71
  -3  -7  -8   12.10    1.55
  -3  -7  -9   13.70    1.88
  -3  -7  -9   14.80    1.72
  -3  -7 -10    0.81    1.03
  -3  -7 -10   -0.14    0.73
  -3  -7 -11    5.43    1.46
  -3  -7 -11    4.49    1.20
  -3  -7 -12    3.10    1.20
  -3  -7 -12    0.17    0.86
  -3  -7 -13    7.25    1.63
  -3  -7 -13    1.58    0.81
  -3  -7 -14   13.12    2.17
  -3  -7 -15    3.13    1.39
   3   8 -22    2.11    1.35
   3   8 -21    1.00    1.26
   3   8 -20    5.63    1.58
   3   8 -19   20.81    2.56
   3   8 -18    5.29    1.54
   3   8 -17   11.07    1.98
   3   8 -16    4.77    1.41
   3   8 -15   41.77    2.77
   3   8 -15   40.13    3.16
   3   8 -14   -1.23    0.87
   3   8 -14    0.31    0.88
   3   8 -13   -0.25    0.83
   3   8 -13   -1.70    1.38
   3   8 -12    5.04    1.16
   3   8 -12    5.47    1.21
   3   8 -11    2.39    0.93
   3   8 -11    1.32    0.83
   3   8 -10   85.45    3.92
   3   8 -10   84.55    3.98
   3   8  -9   45.42    2.88
   3   8  -9   44.22    2.80
   3   8  -8   35.07    2.59
   3   8  -8   38.08    2.49
   3   8  -7   16.50    1.89
   3   8  -7   23.00    1.97
   3   8  -6  180.71    5.78
   3   8  -6  179.50    5.43
   3   8  -5   94.51    4.06
   3   8  -5   94.46    3.71
   3   8  -4   11.57    1.58
   3   8  -4   11.96    1.30
  -3  -8   4   10.91    1.34
   3   8  -3   11.14    1.56
   3   8  -3   12.66    1.32
  -3  -8   3   12.51    1.44
   3   8  -2   42.91    2.77
   3   8  -2   46.18    2.34
  -3  -8   2   47.50    2.61
   3   8  -1   25.10    2.11
   3   8  -1   22.39    1.60
  -3  -8   1   22.57    1.11
  -3  -8   1   24.74    1.88
   3   8   0   24.09    2.11
  -3  -8   0   26.14    1.93
   3   8   1   19.39    1.88
  -3  -8  -1   17.71    1.65
  -3  -8  -1   16.83    1.66
   3   8   2   65.12    3.37
  -3  -8  -2   67.04    3.11
  -3  -8  -2   62.15    3.16
   3   8   3   25.69    2.21
  -3  -8  -3   23.89    1.99
  -3  -8  -3   22.19    2.05
   3   8   4  278.82    7.36
  -3  -8  -4  271.28    7.07
  -3  -8  -4  260.66    7.32
   3   8   5   85.69    3.85
  -3  -8  -5   84.97    4.05
  -3  -8  -5   82.10    3.67
   3   8   6    8.28    1.35
  -3  -8  -6    7.19    1.36
  -3  -8  -6    9.24    1.39
   3   8   7   -0.66    0.84
  -3  -8  -7   -1.44    1.13
  -3  -8  -7    0.52    0.78
  -3  -8  -8    3.44    1.02
  -3  -8  -8    3.82    0.91
  -3  -8  -9   18.54    1.93
  -3  -8  -9   21.04    2.28
  -3  -8 -10   10.82    1.75
  -3  -8 -10   10.96    1.62
  -3  -8 -11    3.21    1.22
  -3  -8 -11    2.41    1.14
  -3  -8 -12   18.28    2.41
  -3  -8 -12   14.03    1.91
  -3  -8 -13   17.18    2.35
  -3  -8 -13   15.22    1.98
  -3  -8 -14    5.28    1.59
   3   9 -21    1.56    1.16
   3   9 -20   30.38    3.27
   3   9 -19   19.24    2.54
   3   9 -18    0.98    1.11
   3   9 -17    0.77    1.12
   3   9 -16   22.41    2.46
   3   9 -15   50.06    3.62
   3   9 -14    6.24    1.38
   3   9 -14    4.90    1.37
   3   9 -13    0.90    0.82
   3   9 -13    0.25    0.88
   3   9 -12   13.07    1.70
   3   9 -12   13.55    1.79
   3   9 -11   56.16    3.37
   3   9 -11   48.71    3.21
   3   9 -10    0.71    1.04
   3   9 -10    0.29    0.94
   3   9  -9   18.47    2.03
   3   9  -9   21.77    2.11
   3   9  -8   59.41    3.48
   3   9  -8   65.45    3.42
   3   9  -7   96.45    4.37
   3   9  -7  102.97    4.24
   3   9  -6   27.24    2.38
   3   9  -6   26.67    2.10
   3   9  -5   42.37    2.91
   3   9  -5   42.19    2.57
   3   9  -4   12.21    1.62
   3   9  -4   14.36    1.52
  -3  -9   4   15.32    1.66
   3   9  -3    7.51    1.33
   3   9  -3    8.80    1.24
  -3  -9   3    8.54    1.32
   3   9  -2   11.75    1.64
   3   9  -2    9.23    1.17
  -3  -9   2    9.40    1.32
   3   9  -1   16.44    1.90
  -3  -9   1   16.73    0.90
   3   9  -1   18.01    1.58
  -3  -9   1   18.21    1.76
   3   9   0    5.70    1.28
   3   9   0    7.60    1.08
  -3  -9   0    7.53    1.24
   3   9   1    7.66    1.45
  -3  -9  -1    3.94    0.84
  -3  -9  -1    7.13    1.18
   3   9   2   75.93    3.90
  -3  -9  -2   74.98    3.52
  -3  -9  -2   70.57    3.51
   3   9   3   88.93    4.21
  -3  -9  -3   89.74    4.07
   3   9   4   68.98    3.71
  -3  -9  -4   76.71    3.66
  -3  -9  -4   73.58    3.76
   3   9   5   -2.37    1.07
  -3  -9  -5    0.33    0.79
  -3  -9  -5   -0.09    0.94
   3   9   6    5.24    1.09
  -3  -9  -6    5.01    1.19
  -3  -9  -6    6.39    1.29
  -3  -9  -7    0.23    0.95
  -3  -9  -7   -1.26    0.75
  -3  -9  -8   11.11    1.91
  -3  -9  -8   13.66    1.76
  -3  -9  -9   -1.23    1.30
  -3  -9  -9    0.19    0.87
  -3  -9 -10    5.49    1.55
  -3  -9 -10    7.53    1.45
  -3  -9 -11   -0.74    1.18
  -3  -9 -11    2.40    1.15
  -3  -9 -12    4.04    1.34
  -3  -9 -12    2.56    1.07
  -3  -9 -13    7.90    1.93
   3  10 -20   16.67    2.54
   3  10 -19    9.05    1.88
   3  10 -18    0.99    1.19
   3  10 -17    0.07    1.03
   3  10 -16    4.73    1.42
   3  10 -15   20.66    2.56
   3  10 -14   29.36    2.64
   3  10 -14   32.86    2.98
   3  10 -13   17.34    2.10
   3  10 -13   17.75    2.18
   3  10 -12    4.11    1.18
   3  10 -12    3.23    1.09
   3  10 -11   64.90    3.85
   3  10 -11   68.00    3.88
   3  10 -10   42.10    3.16
   3  10 -10   45.69    3.13
   3  10  -9   10.06    1.76
   3  10  -9   10.45    1.66
   3  10  -8   20.26    2.25
   3  10  -8   21.48    2.10
   3  10  -7   17.55    2.04
   3  10  -7   15.71    1.83
   3  10  -6   -0.51    1.01
   3  10  -6   -0.16    0.98
   3  10  -5    3.37    1.24
   3  10  -5    3.66    1.07
   3  10  -4    3.10    1.29
   3  10  -4    1.39    0.80
  -3 -10   4    1.27    0.91
   3  10  -3   76.82    4.10
   3  10  -3   79.03    3.67
  -3 -10   3   80.68    3.84
   3  10  -2   -0.10    1.17
   3  10  -2    0.82    0.68
  -3 -10   2   -1.07    1.02
   3  10  -1   59.99    3.61
   3  10  -1   65.11    3.15
  -3 -10   1   63.77    3.41
   3  10   0   27.67    2.50
   3  10   0   28.00    2.07
  -3 -10   0   27.15    2.20
   3  10   1    7.68    1.53
  -3 -10  -1    5.76    1.24
   3  10   2    0.76    1.06
  -3 -10  -2   -0.55    0.92
  -3 -10  -2    0.99    0.83
   3  10   3    1.34    1.03
  -3 -10  -3    0.40    0.77
  -3 -10  -3    0.61    0.85
   3  10   4   55.85    3.53
  -3 -10  -4   55.44    3.38
  -3 -10  -4   57.64    3.28
   3  10   5   17.38    1.97
  -3 -10  -5   21.44    2.10
  -3 -10  -5   20.08    2.19
  -3 -10  -6    1.75    0.96
  -3 -10  -6   -1.86    1.16
  -3 -10  -7   -0.83    0.91
  -3 -10  -7    0.36    1.09
  -3 -10  -8    0.17    0.88
  -3 -10  -8   -0.01    1.01
  -3 -10  -9   15.16    2.16
  -3 -10  -9   16.40    2.06
  -3 -10 -10    6.20    1.48
  -3 -10 -10    4.66    1.27
  -3 -10 -11   -1.19    1.22
  -3 -10 -11   -0.09    0.92
  -3 -10 -12   -0.03    1.18
   3  11 -20    3.18    1.41
   3  11 -19    9.66    2.04
   3  11 -18    9.45    2.05
   3  11 -17    1.60    1.02
   3  11 -16    0.73    1.26
   3  11 -15    6.99    1.61
   3  11 -14   15.76    2.24
   3  11 -13   25.92    2.65
   3  11 -13   27.44    2.82
   3  11 -12   -0.96    1.12
   3  11 -12   -0.42    1.12
   3  11 -11   14.29    2.00
   3  11 -11   13.12    1.89
   3  11 -10   21.66    2.44
   3  11 -10   18.08    2.08
   3  11  -9    9.16    1.74
   3  11  -9    7.09    1.36
   3  11  -8    3.77    1.41
   3  11  -8    1.14    0.96
   3  11  -7   15.30    2.05
   3  11  -7   14.26    1.82
   3  11  -6   12.40    1.90
   3  11  -6   13.86    1.76
   3  11  -5    9.52    1.86
   3  11  -5   12.42    1.64
   3  11  -4   15.39    2.19
   3  11  -4   19.39    2.03
  -3 -11   4   20.21    2.14
   3  11  -3   45.51    3.29
   3  11  -3   46.10    2.87
  -3 -11   3   44.43    3.05
   3  11  -2   17.16    2.22
   3  11  -2   18.46    1.86
  -3 -11   2   16.51    1.87
   3  11  -1    1.51    1.06
   3  11  -1    3.47    0.91
  -3 -11   1    2.05    0.95
   3  11   0   -1.64    1.11
   3  11   0    0.87    0.71
  -3 -11   0   -0.39    1.06
   3  11   1   22.12    2.42
   3  11   1   19.91    1.82
  -3 -11  -1   19.86    2.08
   3  11   2    2.55    1.32
  -3 -11  -2    1.93    0.95
   3  11   3    2.40    1.07
  -3 -11  -3    1.30    0.82
  -3 -11  -3    2.03    0.92
  -3 -11  -4    6.14    1.43
  -3 -11  -4    7.89    1.43
  -3 -11  -5   -0.28    1.09
  -3 -11  -5    1.16    0.96
  -3 -11  -6   14.90    2.09
  -3 -11  -6   14.06    1.88
  -3 -11  -7    2.92    1.11
  -3 -11  -7    2.84    1.03
  -3 -11  -8   -0.28    1.17
  -3 -11  -8   -0.65    1.08
  -3 -11  -9   17.52    2.17
  -3 -11  -9   17.51    2.41
  -3 -11 -10    3.80    1.21
  -3 -11 -10    8.52    1.88
  -3 -11 -11   -0.65    0.95
   3  12 -19   12.98    2.40
   3  12 -18   18.61    2.71
   3  12 -17    2.31    1.48
   3  12 -16    6.27    1.79
   3  12 -15    4.01    1.65
   3  12 -14    4.69    1.51
   3  12 -13   32.87    3.10
   3  12 -12   -0.40    1.14
   3  12 -12    1.04    1.09
   3  12 -11   -0.29    1.21
   3  12 -11    0.87    1.04
   3  12 -10   25.73    2.75
   3  12 -10   19.60    2.42
   3  12  -9    9.11    1.94
   3  12  -9   11.34    1.73
   3  12  -8    6.63    1.57
   3  12  -8    7.44    1.48
   3  12  -7   39.97    3.33
   3  12  -7   37.01    2.96
   3  12  -6   12.61    2.08
   3  12  -6    8.67    1.50
   3  12  -5    2.75    1.31
   3  12  -5    2.39    1.08
   3  12  -4    0.62    1.22
   3  12  -4    0.47    0.79
  -3 -12   4    0.03    0.98
   3  12  -3    7.76    1.68
   3  12  -3    7.97    1.41
  -3 -12   3    7.22    1.36
   3  12  -2   12.79    2.16
   3  12  -2   12.89    1.71
  -3 -12   2   11.60    1.67
   3  12  -1    2.50    1.13
   3  12  -1    0.59    0.80
  -3 -12   1    2.16    1.12
   3  12   0    1.15    1.02
   3  12   0    2.19    0.88
  -3 -12   0    1.10    0.82
   3  12   1    2.18    1.17
   3  12   1    2.14    0.87
  -3 -12  -1    1.21    0.96
   3  12   2   21.18    2.03
  -3 -12  -2   19.20    2.12
  -3 -12  -3   10.72    1.76
  -3 -12  -4    7.72    1.61
  -3 -12  -4   10.45    1.74
  -3 -12  -5   10.59    1.93
  -3 -12  -5    8.37    1.62
  -3 -12  -6   46.90    3.42
  -3 -12  -6   55.29    3.89
  -3 -12  -7    3.23    1.12
  -3 -12  -7    4.09    1.41
  -3 -12  -8   -1.19    0.94
  -3 -12  -8    1.24    1.07
  -3 -12  -9    0.66    1.16
  -3 -12  -9    0.41    0.88
  -3 -12 -10   14.94    2.10
   3  13 -18   11.36    2.30
   3  13 -17    2.72    1.51
   3  13 -16   -0.07    1.05
   3  13 -15    3.13    1.67
   3  13 -14   12.43    2.15
   3  13 -13   21.67    2.71
   3  13 -12    1.35    0.99
   3  13 -11    0.42    1.05
   3  13 -10    5.26    1.62
   3  13 -10    5.41    1.47
   3  13  -9    3.31    1.30
   3  13  -9    3.12    1.36
   3  13  -8    3.43    1.58
   3  13  -8    0.47    0.99
   3  13  -7    1.44    1.40
   3  13  -7    0.05    0.96
   3  13  -6   23.47    2.77
   3  13  -6   24.68    2.48
   3  13  -5    1.78    1.20
   3  13  -5   -0.21    1.18
   3  13  -4    2.21    1.38
   3  13  -4    0.87    0.94
  -3 -13   4   -0.40    1.21
   3  13  -3    0.61    1.37
   3  13  -3    1.83    1.01
  -3 -13   3   -0.19    0.95
   3  13  -2   37.26    3.38
   3  13  -2   41.09    3.01
  -3 -13   2   41.63    3.22
   3  13  -1   16.69    2.43
   3  13  -1   16.39    1.97
  -3 -13   1   17.61    2.16
   3  13   0    4.75    1.24
  -3 -13   0    1.80    1.02
   3  13   1    0.79    0.67
  -3 -13  -1   -1.60    1.25
   3  13   2    8.89    1.42
  -3 -13  -2   10.27    1.69
   3  13   3   21.99    2.14
  -3 -13  -3   21.70    2.39
  -3 -13  -4   12.02    1.88
  -3 -13  -5    5.62    1.43
  -3 -13  -6   -1.23    0.94
  -3 -13  -6    0.60    0.97
  -3 -13  -7    1.46    1.16
  -3 -13  -7    3.90    1.33
  -3 -13  -8   -0.91    1.19
  -3 -13  -8    1.35    1.04
  -3 -13  -9   -0.47    0.92
   3  14 -16    1.18    1.41
   3  14 -15   17.51    2.71
   3  14 -14   15.96    2.52
   3  14 -13    5.25    1.53
   3  14 -12    0.11    1.15
   3  14 -11    2.59    1.26
   3  14 -10    4.30    1.60
   3  14  -9   12.65    2.13
   3  14  -8    1.09    0.99
   3  14  -7   -0.58    1.23
   3  14  -6    6.25    1.50
   3  14  -5    5.41    1.45
   3  14  -4   -1.91    1.15
   3  14  -3    1.93    1.18
  -3 -14   3    0.54    1.10
   3  14  -2   25.86    2.59
  -3 -14   2   24.43    2.64
   3  14  -1    0.71    0.83
  -3 -14   1   -0.66    1.19
   3  14   0    0.17    0.94
  -3 -14   0   -0.85    1.17
   3  14   1   -2.99    1.07
  -3 -14  -1    0.24    0.91
  -3 -14  -2    0.70    0.96
  -3 -14  -3   18.79    2.39
  -3 -14  -4    0.15    0.88
  -3 -14  -5   21.22    2.51
  -3 -14  -6    1.39    1.08
  -3 -14  -7    6.91    1.66
   3  15 -15   -1.73    1.50
   3  15 -14   11.52    2.19
   3  15 -13    8.81    2.13
   3  15 -12    0.36    1.28
   3  15 -11    0.63    1.01
   3  15 -10   -0.21    1.10
   3  15  -9    1.38    1.24
   3  15  -8    0.35    0.98
   3  15  -7    1.94    1.02
   3  15  -6    3.71    1.30
   3  15  -5   12.36    2.09
   3  15  -4    1.74    1.21
   3  15  -3    4.57    1.55
  -3 -15   3    3.01    1.28
   3  15  -2    5.04    1.44
  -3 -15   2    3.05    1.33
   3  15  -1    0.45    0.91
  -3 -15   1    0.33    1.04
   3  15   0    0.07    0.95
  -3 -15   0    0.36    1.03
  -3 -15  -1   -0.89    1.14
  -3 -15  -2   -0.52    1.15
  -3 -15  -3    4.73    1.46
  -3 -15  -4    0.27    1.02
   3  16 -12    8.72    2.06
   3  16 -11   12.46    2.35
   3  16 -10    0.80    1.06
   3  16  -9   20.61    2.77
   3  16  -8    2.55    1.37
   3  16  -7    0.60    1.05
   3  16  -6    3.77    1.50
   3  16  -5    4.96    1.63
   3  16  -4   22.12    2.72
   3  16  -3    0.35    1.04
   3  16  -2    2.70    1.17
  -3 -16   2    0.99    1.11
   3  16  -1    8.21    1.72
  -3 -16   1    5.98    1.75
  -3 -16   0   -0.11    1.12
  -3 -16  -1    0.65    0.97
   3  17  -9    7.29    1.89
   3  17  -8    2.88    1.56
   3  17  -7   -0.35    1.12
   3  17  -6    1.66    1.24
   3  17  -5   -0.61    1.12
   3  17  -4    1.38    1.05
   3  17  -3   -0.92    1.17
   4 -19   0    5.44    1.55
  -4  19  -1   10.30    1.93
   4 -19   1    5.44    1.61
  -4  19  -2    3.39    1.46
   4 -19   2    4.05    1.49
  -4  19  -3    0.52    1.07
   4 -19   3   -1.97    1.20
  -4  19  -4    3.23    1.66
   4 -19   4    0.14    1.20
  -4  19  -5   -1.06    1.30
  -4  19  -6    1.37    1.30
  -4  19  -7    6.87    2.02
  -4  19  -8    1.78    1.35
   4 -18  -4    4.67    1.34
   4 -18  -3   -1.76    1.25
   4 -18  -2   15.53    2.25
   4 -18  -1    1.34    1.02
   4 -18   0   12.13    1.92
   4 -18   1    2.71    1.49
  -4  18  -2    2.75    1.44
   4 -18   2    0.00    0.96
  -4  18  -3    5.12    1.65
   4 -18   3    1.13    1.15
  -4  18  -4   22.09    2.71
   4 -18   4   17.56    2.29
  -4  18  -5   -2.43    1.55
   4 -18   5   -2.21    1.44
  -4  18  -6    6.82    1.66
  -4  18  -7    7.44    1.87
  -4  18  -8    0.59    1.31
  -4  18  -9    4.60    1.65
  -4  18 -10    3.85    1.34
  -4  18 -11    2.60    1.35
   4 -17  -7   -0.24    1.17
   4 -17  -6   -1.25    1.25
   4 -17  -5    0.73    1.01
   4 -17  -4    5.29    1.54
   4 -17  -3   12.15    2.06
   4 -17  -2   12.81    2.02
   4 -17  -1   10.58    1.81
   4 -17   0    6.79    1.53
   4 -17   1   11.10    1.82
  -4  17  -2    1.69    1.30
   4 -17   2    1.33    1.11
  -4  17  -3   11.26    1.86
   4 -17   3    5.91    1.53
  -4  17  -4   10.45    1.90
   4 -17   4    7.24    1.63
  -4  17  -5    1.29    1.18
   4 -17   5    1.91    1.16
  -4  17  -6   -0.44    1.16
  -4  17  -7    3.45    1.23
  -4  17  -8   -0.36    1.27
  -4  17  -9   10.96    2.14
  -4  17 -10   -1.15    1.31
  -4  17 -11    5.92    1.68
  -4  17 -12   -0.53    1.10
  -4  17 -13    2.71    1.57
  -4  17 -14   -0.97    1.16
   4 -16  -9    3.21    1.43
   4 -16  -8   10.56    2.03
   4 -16  -7   17.19    2.32
   4 -16  -6    9.77    1.90
   4 -16  -5   10.96    1.80
   4 -16  -4   22.05    2.42
   4 -16  -3    1.02    0.98
   4 -16  -2   -0.04    0.84
   4 -16  -1   -0.43    1.00
   4 -16   0    0.69    0.89
   4 -16   1    1.13    0.87
   4 -16   2    1.99    0.86
  -4  16  -3   21.85    2.47
   4 -16   3   15.67    2.00
  -4  16  -4   34.07    2.96
   4 -16   4   29.25    2.69
  -4  16  -5    0.31    1.04
   4 -16   5   -1.47    1.21
  -4  16  -6    2.57    1.06
  -4  16  -7   14.72    2.13
  -4  16  -8    6.02    1.57
  -4  16  -9    1.76    1.40
  -4  16 -10   -0.06    1.14
  -4  16 -11   11.08    1.96
  -4  16 -12    0.29    0.97
  -4  16 -13    4.33    1.52
  -4  16 -14   -0.53    1.16
  -4  16 -15    4.05    1.65
   4 -15 -11   -0.28    1.16
   4 -15 -10    4.24    1.55
   4 -15  -9    1.26    1.11
   4 -15  -8    0.38    1.11
   4 -15  -7    5.55    1.43
   4 -15  -6    0.45    1.08
   4 -15  -5   19.86    2.41
   4 -15  -4    1.75    1.20
   4 -15  -3    0.95    0.96
   4 -15  -2    1.58    0.99
   4 -15  -1    0.88    0.88
   4 -15   0   -0.24    0.94
   4 -15   1   20.80    2.17
   4 -15   2    1.35    0.96
  -4  15  -3    5.84    1.36
   4 -15   3    3.02    1.00
  -4  15  -4   45.49    3.29
   4 -15   4   42.85    3.04
  -4  15  -5   16.88    2.14
   4 -15   5   13.39    1.70
  -4  15  -6    4.35    1.25
  -4  15  -7   12.69    1.93
  -4  15  -8   10.73    1.85
  -4  15  -9    1.25    1.24
  -4  15 -10    6.21    1.45
  -4  15 -11   -1.72    1.38
  -4  15 -12    8.57    1.83
  -4  15 -13    1.70    1.11
  -4  15 -14    0.46    1.07
  -4  15 -15   10.22    2.09
  -4  15 -16    6.64    1.79
  -4  15 -17   -0.07    1.06
   4 -14 -12   13.90    2.29
   4 -14 -11   12.37    2.01
   4 -14 -10    0.37    0.90
   4 -14  -9    9.09    1.72
   4 -14  -8    7.85    1.68
   4 -14  -7   14.74    2.03
   4 -14  -6    5.43    1.44
   4 -14  -5    0.64    0.95
   4 -14  -4    4.69    1.21
   4 -14  -3   10.49    1.59
   4 -14  -2   -0.82    0.92
   4 -14  -1    1.67    0.92
   4 -14   0   14.23    1.77
   4 -14   1   43.50    2.88
   4 -14   2    2.77    0.89
   4 -14   3    1.21    0.76
  -4  14  -4   11.58    1.81
   4 -14   4    6.19    1.08
  -4  14  -5   80.52    4.20
   4 -14   5   75.03    3.85
  -4  14  -6   -1.08    1.02
  -4  14  -7    1.16    1.05
  -4  14  -8    4.20    1.32
  -4  14  -9   11.93    1.85
  -4  14 -10   22.02    2.50
  -4  14 -11    5.05    1.57
  -4  14 -12   19.37    2.44
  -4  14 -13   19.21    2.43
  -4  14 -14   12.22    2.07
  -4  14 -15    3.78    1.45
  -4  14 -16   -1.63    1.12
  -4  14 -16    3.69    1.38
  -4  14 -17    2.95    1.11
  -4  14 -17    4.25    1.54
  -4  14 -18   -0.93    0.87
  -4  14 -18    1.81    1.21
  -4  14 -19   -0.38    0.94
   4 -13 -14   20.06    2.58
   4 -13 -13    5.30    1.81
   4 -13 -12   23.49    2.63
   4 -13 -11   25.16    2.72
   4 -13 -10    0.15    1.21
   4 -13  -9    2.18    1.26
   4 -13  -8    4.39    1.31
   4 -13  -8    3.86    0.90
   4 -13  -7   26.69    1.92
   4 -13  -7   32.13    2.76
   4 -13  -6   10.02    1.65
   4 -13  -6    8.15    1.10
   4 -13  -5   -1.78    1.14
   4 -13  -4    1.93    0.94
   4 -13  -3    2.75    1.07
   4 -13  -2    1.42    0.96
   4 -13  -1   35.10    2.62
   4 -13   0  184.26    5.77
   4 -13   1   31.48    2.37
   4 -13   2    4.85    1.09
   4 -13   3    0.86    0.86
  -4  13  -4   10.17    1.63
   4 -13   4    5.10    1.08
  -4  13  -5   35.17    2.71
   4 -13   5   31.09    2.41
  -4  13  -6    7.77    1.40
  -4  13  -7   -0.67    1.17
  -4  13  -8   16.31    1.96
  -4  13  -9   20.07    2.26
  -4  13 -10   35.08    2.86
  -4  13 -11    2.76    1.22
  -4  13 -12    0.97    0.96
  -4  13 -13   11.05    1.87
  -4  13 -14    0.23    0.90
  -4  13 -15    4.19    1.32
  -4  13 -15    5.33    1.56
  -4  13 -16    0.46    0.97
  -4  13 -16   -0.13    1.04
  -4  13 -17    1.21    0.89
  -4  13 -17    2.03    1.16
  -4  13 -18    0.90    0.97
  -4  13 -18    1.68    0.98
  -4  13 -19    0.36    1.01
  -4  13 -19    0.55    1.03
   4 -12 -15    1.90    1.20
   4 -12 -14    8.66    1.92
   4 -12 -13   -0.36    1.14
   4 -12 -12    1.38    0.86
   4 -12 -12    1.79    1.20
   4 -12 -11   18.14    1.84
   4 -12 -11   18.50    2.25
   4 -12 -10   20.92    1.88
   4 -12 -10   19.15    2.19
   4 -12  -9    0.61    0.61
   4 -12  -9    1.80    1.00
   4 -12  -8   11.03    1.29
   4 -12  -8   14.31    1.94
   4 -12  -7    3.92    1.13
   4 -12  -7    4.62    0.94
   4 -12  -6   29.22    1.83
   4 -12  -6   31.20    2.48
   4 -12  -5    2.64    0.62
   4 -12  -5    3.70    1.11
   4 -12  -4   40.27    2.65
   4 -12  -3  132.07    4.81
   4 -12  -2  169.92    5.44
   4 -12  -1    1.73    1.01
   4 -12   0   68.87    3.30
   4 -12   1    4.59    1.12
   4 -12   2    2.78    0.91
   4 -12   3   33.81    2.33
  -4  12  -4    5.74    1.20
   4 -12   4    1.99    0.81
  -4  12  -5   96.62    4.21
   4 -12   5   93.82    3.91
  -4  12  -6   32.94    2.49
  -4  12  -7   -0.31    1.16
  -4  12  -8    1.73    0.91
  -4  12  -9   34.99    2.74
  -4  12 -10   28.63    2.50
  -4  12 -11    3.55    1.17
  -4  12 -12    4.75    1.28
  -4  12 -13    2.57    1.21
  -4  12 -14   -0.04    1.10
  -4  12 -15   -0.73    1.01
  -4  12 -15   -1.21    1.20
  -4  12 -16    1.99    1.00
  -4  12 -16    1.45    0.99
  -4  12 -17    2.30    1.09
  -4  12 -17   -1.51    1.30
  -4  12 -18    4.00    1.27
  -4  12 -18    3.19    1.28
  -4  12 -18    6.95    1.73
  -4  12 -19    0.84    0.98
  -4  12 -19   -0.08    1.00
  -4  12 -20    7.54    1.77
   4 -11 -16    2.40    1.40
   4 -11 -15   12.89    1.73
   4 -11 -15   12.37    2.03
   4 -11 -14    1.18    0.85
   4 -11 -14    1.99    1.34
   4 -11 -13    0.59    0.73
   4 -11 -13   -0.10    0.94
   4 -11 -12   -0.26    0.65
   4 -11 -12   -0.06    1.04
   4 -11 -11    4.76    0.99
   4 -11 -11    3.66    1.21
   4 -11 -10    2.64    0.87
   4 -11 -10    2.78    1.11
   4 -11  -9    7.84    1.05
   4 -11  -9    7.94    1.55
   4 -11  -8   -0.14    0.60
   4 -11  -8    0.56    1.06
   4 -11  -7    6.33    0.96
   4 -11  -7    6.14    1.37
   4 -11  -6   18.10    1.85
   4 -11  -6   19.10    1.42
   4 -11  -5   27.27    1.60
   4 -11  -5   26.35    2.13
   4 -11  -4    0.52    0.44
   4 -11  -4   -1.15    1.02
   4 -11  -3    0.85    0.78
   4 -11  -2    4.39    0.98
   4 -11  -1   -0.62    0.88
   4 -11   0    0.20    0.63
   4 -11   1   39.34    2.32
   4 -11   2   79.52    3.34
   4 -11   3   15.37    1.47
  -4  11  -4    1.84    1.03
   4 -11   4    0.41    0.73
  -4  11  -5   68.31    3.42
   4 -11   5   69.95    3.17
  -4  11  -6  108.05    4.28
  -4  11  -7    9.22    1.37
  -4  11  -8    9.05    1.41
  -4  11  -9   34.50    2.58
  -4  11 -10   27.08    2.37
  -4  11 -11    0.00    0.90
  -4  11 -12    9.07    1.57
  -4  11 -13    4.00    1.19
  -4  11 -14   26.20    2.41
  -4  11 -14   25.65    2.48
  -4  11 -15   15.38    2.03
  -4  11 -15    9.80    1.69
  -4  11 -16    8.53    1.62
  -4  11 -16    9.88    1.77
  -4  11 -17    5.31    1.45
  -4  11 -17    3.54    1.25
  -4  11 -17    7.30    1.67
  -4  11 -18    1.76    0.98
  -4  11 -18   -0.28    1.02
  -4  11 -18    2.39    1.28
  -4  11 -19    0.69    1.04
  -4  11 -19   -0.29    0.99
  -4  11 -20    7.87    1.68
  -4  11 -20   11.83    2.08
   4 -10 -18   49.94    3.49
   4 -10 -17   15.62    2.02
   4 -10 -17   18.56    2.47
   4 -10 -16    1.51    0.92
   4 -10 -16    0.22    1.04
   4 -10 -15    8.96    1.42
   4 -10 -15    7.56    1.64
   4 -10 -14    7.81    1.34
   4 -10 -14    7.74    1.59
   4 -10 -13    4.00    0.99
   4 -10 -13    4.79    1.23
   4 -10 -12    0.91    0.65
   4 -10 -12   -0.31    1.00
   4 -10 -11    1.93    0.82
   4 -10 -11    1.16    0.87
   4 -10 -10   30.13    2.02
   4 -10 -10   31.25    2.52
   4 -10  -9  113.49    4.65
   4 -10  -9  106.04    3.68
   4 -10  -8    5.51    0.87
   4 -10  -8    4.41    1.10
   4 -10  -7   29.46    2.29
   4 -10  -7   28.05    1.71
   4 -10  -6   88.19    3.81
   4 -10  -6   87.49    2.94
   4 -10  -5   -0.55    0.52
   4 -10  -5    0.47    0.88
   4 -10  -4   12.93    1.49
   4 -10  -4   13.56    1.03
   4 -10  -3   92.13    3.57
   4 -10  -2    1.08    0.71
   4 -10  -1    2.48    0.81
   4 -10   0    0.20    0.64
   4 -10   1   35.95    2.10
   4 -10   2   83.44    3.20
   4 -10   3   79.92    3.15
  -4  10  -4    0.77    0.81
   4 -10   4    0.00    0.66
  -4  10  -5   17.22    1.67
   4 -10   5   15.51    1.43
  -4  10  -6  127.17    4.44
  -4  10  -7   10.37    1.37
  -4  10  -8    0.09    0.88
  -4  10  -9    1.08    0.93
  -4  10 -10   57.51    3.17
  -4  10 -11    9.67    1.53
  -4  10 -12   23.69    2.12
  -4  10 -12   23.03    2.22
  -4  10 -13   49.32    3.14
  -4  10 -13   50.56    3.19
  -4  10 -14   36.23    2.80
  -4  10 -14   39.33    2.96
  -4  10 -15    0.12    0.79
  -4  10 -15    0.03    0.82
  -4  10 -16    7.44    1.61
  -4  10 -16    8.36    1.62
  -4  10 -16    5.89    1.56
  -4  10 -17    2.77    1.11
  -4  10 -17    3.34    1.26
  -4  10 -17    5.70    1.53
  -4  10 -18    3.68    1.33
  -4  10 -18    3.78    1.30
  -4  10 -19   -0.08    0.82
  -4  10 -19   -1.44    1.09
  -4  10 -20    3.13    1.23
   4  -9 -19    1.84    1.11
   4  -9 -18    6.12    1.47
   4  -9 -18    7.57    1.78
   4  -9 -17   20.32    2.20
   4  -9 -17   21.38    2.45
   4  -9 -16    0.59    0.77
   4  -9 -16    0.52    0.95
   4  -9 -15   18.64    1.93
   4  -9 -15   19.57    2.29
   4  -9 -14   16.88    1.75
   4  -9 -14   17.86    2.11
   4  -9 -13    1.04    0.79
   4  -9 -13    1.04    0.97
   4  -9 -12    7.96    1.18
   4  -9 -12    6.49    1.29
   4  -9 -11    1.79    0.76
   4  -9 -11    1.69    0.94
   4  -9 -10   38.64    2.19
   4  -9 -10   42.59    2.81
   4  -9  -9   14.94    1.31
   4  -9  -9   13.36    1.58
   4  -9  -8    1.95    0.64
   4  -9  -8   -0.81    0.89
   4  -9  -7   17.22    1.24
   4  -9  -7   16.35    1.62
   4  -9  -6  248.20    6.39
   4  -9  -6  249.78    5.19
   4  -9  -5    0.03    0.41
   4  -9  -5    0.43    0.77
   4  -9  -4   36.72    1.53
   4  -9  -4   37.35    2.21
   4  -9  -3    3.28    0.75
   4  -9  -3    4.42    0.55
   4  -9  -2  116.18    3.78
  -4   9   1    5.99    0.52
   4  -9  -1    5.73    0.86
   4  -9   0    4.03    0.83
  -4   9   0    4.56    0.46
  -4   9  -1   25.88    1.15
   4  -9   1   26.62    1.70
   4  -9   2   15.87    1.31
   4  -9   3  277.57    6.11
  -4   9  -4  208.90    5.52
   4  -9   4  222.62    5.30
  -4   9  -5  139.66    4.35
  -4   9  -6   60.09    2.88
  -4   9  -7  111.48    4.00
  -4   9  -8   30.87    2.13
  -4   9  -9    8.25    1.26
  -4   9 -10    5.51    1.04
  -4   9 -11   30.80    2.32
  -4   9 -11   32.69    2.41
  -4   9 -12   29.03    2.32
  -4   9 -12   27.75    2.27
  -4   9 -13   -0.17    0.85
  -4   9 -13    2.43    1.07
  -4   9 -14   20.60    2.18
  -4   9 -14   24.02    2.31
  -4   9 -15    1.01    0.91
  -4   9 -15    0.10    0.85
  -4   9 -15    2.68    1.22
  -4   9 -16    1.27    1.03
  -4   9 -16    2.33    0.96
  -4   9 -16    1.51    0.99
  -4   9 -17    5.21    1.38
  -4   9 -17    4.26    1.33
  -4   9 -17    5.65    1.44
  -4   9 -18    1.89    1.09
  -4   9 -18    1.45    0.95
  -4   9 -19    2.62    1.20
  -4   9 -19    2.03    1.09
  -4   9 -20   -0.89    0.99
   4  -8 -20    7.11    1.52
   4  -8 -19    1.47    0.97
   4  -8 -19   -1.18    1.09
   4  -8 -18    4.65    1.26
   4  -8 -18    2.11    1.24
   4  -8 -17   29.71    2.51
   4  -8 -17   28.85    2.68
   4  -8 -16    7.70    1.37
   4  -8 -16    4.53    1.29
   4  -8 -15    5.20    1.08
   4  -8 -15    4.54    1.33
   4  -8 -14    6.61    1.18
   4  -8 -14    7.01    1.40
   4  -8 -13    7.83    1.22
   4  -8 -13    8.03    1.50
   4  -8 -12    3.07    0.84
   4  -8 -12    1.28    0.85
   4  -8 -11   15.19    1.43
  -4   8  11   17.78    1.30
   4  -8 -11   15.76    1.71
   4  -8 -10   44.72    2.24
   4  -8 -10   38.79    2.52
   4  -8  -9    0.62    0.51
   4  -8  -9   -0.15    0.78
   4  -8  -8    5.92    0.82
   4  -8  -8    3.79    0.98
   4  -8  -7    3.50    0.59
   4  -8  -7    1.66    0.72
   4  -8  -6   21.76    1.71
   4  -8  -6   23.76    1.27
   4  -8  -5  100.94    3.47
   4  -8  -5   94.74    2.55
   4  -8  -4    6.24    0.62
   4  -8  -4    5.67    0.95
  -4   8   3   31.83    1.25
   4  -8  -3   31.32    1.88
   4  -8  -3   31.10    1.23
  -4   8   2  112.40    2.38
   4  -8  -2  115.09    3.53
  -4   8   1   62.05    1.55
   4  -8  -1   61.02    2.43
  -4   8   0    2.79    0.34
   4  -8   0    2.76    0.62
   4  -8   1   27.08    1.57
  -4   8  -1   24.89    0.97
   4  -8   2  156.19    4.00
   4  -8   3  305.74    6.19
  -4   8  -4   46.87    2.30
   4  -8   4   49.57    2.09
  -4   8  -5    4.18    0.76
  -4   8  -6  118.73    3.85
  -4   8  -7  233.26    5.92
  -4   8  -8   19.29    1.61
  -4   8  -9   25.74    1.96
  -4   8 -10   -0.13    0.76
  -4   8 -10    0.56    0.74
  -4   8 -11   17.87    1.76
  -4   8 -11   21.16    1.90
  -4   8 -12   23.15    2.06
  -4   8 -12   22.84    2.03
  -4   8 -13    7.86    1.41
  -4   8 -13    7.10    1.33
  -4   8 -14   30.28    2.59
  -4   8 -14   31.40    2.61
  -4   8 -14   30.51    2.51
  -4   8 -15    1.26    0.93
  -4   8 -15    1.35    0.81
  -4   8 -15    1.94    0.89
  -4   8 -16    0.24    0.81
  -4   8 -16   -0.28    0.87
  -4   8 -16    0.53    0.76
  -4   8 -17    3.50    1.33
  -4   8 -17    1.98    0.99
  -4   8 -17    0.04    0.84
  -4   8 -18    2.87    1.36
  -4   8 -18    1.98    1.07
  -4   8 -19   12.19    2.09
  -4   8 -20   -1.52    1.18
   4  -7 -20    3.28    1.29
   4  -7 -20    4.77    1.41
   4  -7 -19    5.11    1.39
   4  -7 -19    5.75    1.42
   4  -7 -18   13.72    1.79
   4  -7 -18   14.61    2.10
   4  -7 -17    0.45    0.73
   4  -7 -17   -0.06    0.93
   4  -7 -16    9.27    1.42
   4  -7 -16   10.82    1.70
   4  -7 -15    0.24    0.72
   4  -7 -15    0.72    0.86
   4  -7 -14    3.72    0.98
   4  -7 -14    3.49    1.17
   4  -7 -13   19.24    1.67
  -4   7  13   20.83    1.58
   4  -7 -13   19.67    1.97
   4  -7 -12    1.56    0.66
   4  -7 -12    0.73    0.73
  -4   7  12    1.03    0.49
   4  -7 -11    0.38    0.56
   4  -7 -11   -0.82    0.95
  -4   7  11    1.12    0.55
   4  -7 -10  176.52    4.69
  -4   7  10  196.17    4.61
   4  -7 -10  183.59    5.48
   4  -7  -9   83.23    2.85
  -4   7   9   86.48    2.78
   4  -7  -9   80.44    3.40
   4  -7  -8    9.33    0.95
   4  -7  -8    9.21    1.22
   4  -7  -7    3.66    0.59
   4  -7  -7    4.11    0.86
   4  -7  -6   90.77    2.50
   4  -7  -6   92.38    3.22
   4  -7  -5    0.95    0.35
   4  -7  -5   -0.24    0.59
  -4   7   4  134.37    2.95
   4  -7  -4  138.29    3.81
   4  -7  -4  130.65    2.72
  -4   7   3   46.97    1.40
   4  -7  -3   57.54    2.27
   4  -7  -3   52.11    1.42
  -4   7   2   43.84    1.17
   4  -7  -2   48.00    2.07
  -4   7   1  191.57    2.98
   4  -7  -1  195.89    4.45
  -4   7   0    1.48    0.22
   4  -7   0    0.87    0.46
   4  -7   1   13.06    1.02
   4  -7   2  102.25    2.85
   4  -7   3  156.44    3.70
  -4   7  -4  111.96    3.31
  -4   7  -5    7.67    0.91
  -4   7  -6   73.37    2.80
  -4   7  -7  175.01    4.53
  -4   7  -7  170.39    4.61
  -4   7  -8   -0.51    0.69
  -4   7  -8   -0.20    0.58
  -4   7  -9    9.92    1.21
  -4   7  -9    8.86    1.15
  -4   7 -10    7.96    1.19
  -4   7 -10    7.94    1.14
  -4   7 -11    4.58    1.05
  -4   7 -11    5.92    1.16
  -4   7 -12   10.22    1.46
  -4   7 -12   10.72    1.36
  -4   7 -12   10.40    1.57
  -4   7 -13    7.19    1.31
  -4   7 -13    5.03    1.14
  -4   7 -13    7.26    1.36
  -4   7 -14   38.83    2.79
  -4   7 -14   36.21    2.74
  -4   7 -14   35.85    2.64
  -4   7 -15    7.82    1.47
  -4   7 -15    8.38    1.44
  -4   7 -15    6.40    1.34
  -4   7 -16    4.38    1.31
  -4   7 -16    5.62    1.21
  -4   7 -16    4.48    1.20
  -4   7 -17    1.63    1.13
  -4   7 -17    1.12    0.91
  -4   7 -18    6.83    1.44
  -4   7 -18    7.97    1.58
  -4   7 -19    4.00    1.44
  -4   7 -20    1.99    1.26
   4  -6 -21    0.51    0.94
   4  -6 -20    1.26    1.01
   4  -6 -20    2.14    1.16
   4  -6 -19    0.28    0.76
   4  -6 -19    1.16    0.93
   4  -6 -18   22.31    2.23
   4  -6 -18   23.76    2.52
   4  -6 -17    2.85    0.90
   4  -6 -17    3.44    1.29
   4  -6 -16   49.50    2.99
   4  -6 -16   48.39    3.24
   4  -6 -15    0.92    0.85
  -4   6  15   -0.49    0.66
   4  -6 -15    0.76    0.93
   4  -6 -14    0.24    0.78
  -4   6  14    2.31    0.71
   4  -6 -14    0.92    0.79
   4  -6 -13   29.49    2.01
  -4   6  13   30.41    1.96
   4  -6 -13   28.63    2.24
   4  -6 -12   80.56    3.21
  -4   6  12   82.77    2.88
  -4   6  12   82.08    3.11
   4  -6 -12   76.39    3.55
   4  -6 -11   75.18    2.99
  -4   6  11   84.01    3.02
   4  -6 -11   82.17    3.53
   4  -6 -10   -0.94    0.63
  -4   6  10    0.33    0.48
   4  -6 -10   -0.35    0.74
   4  -6  -9  249.41    5.37
  -4   6   9  267.29    5.54
   4  -6  -9  257.28    6.23
   4  -6  -8  115.16    3.15
  -4   6   8  118.02    3.28
   4  -6  -8  111.60    3.76
   4  -6  -7    0.27    0.37
  -4   6   7    0.55    0.39
   4  -6  -7    0.01    0.63
   4  -6  -6  161.88    3.41
   4  -6  -6  157.52    4.24
   4  -6  -5   25.18    1.06
   4  -6  -5   25.93    1.55
   4  -6  -4  122.35    2.42
   4  -6  -4  129.73    3.43
   4  -6  -3  185.31    3.00
   4  -6  -3  189.07    4.18
   4  -6  -2  319.07    5.90
   4  -6  -1   19.16    1.16
   4  -6   0    2.81    0.52
   4  -6   1    3.77    0.54
   4  -6   2  225.88    4.36
   4  -6   3  170.00    3.64
  -4   6  -4   68.76    2.16
  -4   6  -4   72.05    2.40
  -4   6  -5   78.21    2.57
  -4   6  -5   86.70    2.76
  -4   6  -6   24.67    1.48
  -4   6  -6   26.21    1.57
  -4   6  -7  198.79    4.96
  -4   6  -7  206.08    4.94
  -4   6  -8   95.40    3.35
  -4   6  -8   91.09    3.22
  -4   6  -9   -0.05    0.61
  -4   6  -9    0.07    0.56
  -4   6 -10   55.28    3.03
  -4   6 -10   61.46    2.91
  -4   6 -10   57.57    2.83
  -4   6 -11  165.18    5.58
  -4   6 -11  170.62    5.36
  -4   6 -11  174.04    5.32
  -4   6 -12   59.88    3.15
  -4   6 -12   58.64    3.19
  -4   6 -12   56.96    3.00
  -4   6 -12   56.57    2.28
  -4   6 -13    8.19    1.36
  -4   6 -13    6.53    1.25
  -4   6 -13    8.51    1.31
  -4   6 -14   32.55    2.58
  -4   6 -14   31.14    2.39
  -4   6 -14   30.93    2.40
  -4   6 -15   14.42    1.77
  -4   6 -15   15.87    1.91
  -4   6 -15   16.89    1.89
  -4   6 -16    0.35    0.91
  -4   6 -16   -0.76    0.71
  -4   6 -16    0.55    0.83
  -4   6 -17    2.24    1.13
  -4   6 -17    1.26    0.86
  -4   6 -18    8.68    1.78
  -4   6 -19   14.57    2.20
  -4   6 -20   -2.34    1.13
   4  -5 -21   17.39    2.24
   4  -5 -21   18.97    2.40
   4  -5 -20   10.32    1.72
   4  -5 -20   11.06    1.85
   4  -5 -19    1.73    1.05
   4  -5 -19    4.08    1.37
   4  -5 -18    7.22    1.45
   4  -5 -18    5.26    1.31
   4  -5 -17   39.99    2.79
   4  -5 -17   38.09    2.93
   4  -5 -16   38.26    2.66
   4  -5 -15    4.44    1.04
   4  -5 -14    1.23    0.82
   4  -5 -13   62.81    3.00
  -4   5  13   62.56    2.21
   4  -5 -12   16.46    1.53
  -4   5  12   17.05    1.19
   4  -5 -11   22.29    1.63
  -4   5  11   23.31    1.64
  -4   5  11   22.88    1.41
   4  -5 -10   31.26    1.78
  -4   5  10   32.54    1.86
   4  -5  -9  145.22    3.85
  -4   5   9  142.84    3.94
  -4   5   8   62.50    1.51
   4  -5  -8   69.48    2.37
  -4   5   8   69.01    2.48
  -4   5   7   12.82    0.74
   4  -5  -7   13.75    0.96
  -4   5   7   14.63    1.09
   4  -5  -7   13.40    1.24
   4  -5  -6   68.28    1.99
  -4   5   6   65.24    2.26
   4  -5  -6   65.74    2.47
   4  -5  -5   49.16    1.46
  -4   5   5   50.48    1.90
   4  -5  -5   47.73    1.98
   4  -5  -4   98.04    1.95
   4  -5  -4   98.34    2.75
   4  -5  -3   62.03    1.21
   4  -5  -3   65.31    2.05
   4  -5  -2  154.67    3.34
   4  -5  -1   12.94    0.86
   4  -5   0   63.51    1.87
  -4   5  -1   51.53    1.20
  -4   5  -1   54.68    1.68
   4  -5   1   51.22    1.59
  -4   5  -2  207.01    3.62
   4  -5   2  217.12    3.88
  -4   5  -2  215.99    4.01
  -4   5  -3   29.00    1.21
  -4   5  -3   30.90    1.37
  -4   5  -3   30.04    1.20
  -4   5  -4    4.61    0.59
  -4   5  -4    6.58    0.86
  -4   5  -5   25.21    1.37
  -4   5  -5   24.17    1.31
  -4   5  -6  114.51    3.30
  -4   5  -6  109.81    3.14
  -4   5  -7   27.36    1.94
  -4   5  -7   24.72    1.62
  -4   5  -7   22.93    1.44
  -4   5  -8  221.48    5.85
  -4   5  -8  206.00    5.28
  -4   5  -8  206.34    5.06
  -4   5  -9    4.15    0.91
  -4   5  -9    3.72    0.94
  -4   5  -9    3.36    0.75
  -4   5 -10   39.46    2.46
  -4   5 -10   42.61    2.47
  -4   5 -10   44.80    2.39
  -4   5 -10   41.17    1.86
  -4   5 -11    0.41    0.72
  -4   5 -11    0.59    0.69
  -4   5 -11   -0.77    0.65
  -4   5 -11    0.74    0.47
  -4   5 -12   54.08    3.08
  -4   5 -12   53.48    2.92
  -4   5 -12   52.32    2.80
  -4   5 -13   50.90    3.07
  -4   5 -13   48.42    2.87
  -4   5 -13   49.36    2.85
  -4   5 -14    4.27    1.13
  -4   5 -14    2.57    0.96
  -4   5 -14    2.04    0.86
  -4   5 -15   21.04    2.25
  -4   5 -15   22.20    2.07
  -4   5 -15   20.48    2.01
  -4   5 -16    0.79    1.06
  -4   5 -16    0.41    0.68
  -4   5 -16   -0.75    1.05
  -4   5 -17    1.23    1.03
  -4   5 -18    6.89    1.66
  -4   5 -19   22.27    2.43
  -4   5 -20    0.28    1.12
   4  -4 -22   -0.45    1.00
   4  -4 -21    9.38    1.76
   4  -4 -21    9.53    1.86
   4  -4 -20   12.45    1.90
   4  -4 -19   16.99    2.11
   4  -4 -18    2.78    1.21
   4  -4 -17   33.59    2.64
   4  -4 -16   56.75    3.27
   4  -4 -15   13.58    1.66
   4  -4 -14   34.97    2.42
   4  -4 -13   39.14    2.39
  -4   4  13   38.31    1.60
   4  -4 -12   42.49    2.38
  -4   4  12   45.57    1.85
   4  -4 -11    5.85    0.95
  -4   4  11    6.74    0.76
   4  -4 -10  167.11    4.46
  -4   4  10  167.51    4.00
   4  -4  -9  118.64    3.49
  -4   4   9  124.75    3.41
  -4   4   8  151.24    2.36
   4  -4  -8  152.71    3.78
  -4   4   8  162.81    4.13
  -4   4   7   58.31    1.47
   4  -4  -7   59.27    2.02
  -4   4   7   60.90    2.28
  -4   4   6   22.13    0.95
   4  -4  -6   24.00    1.16
  -4   4   6   23.43    1.35
  -4   4   5  220.36    4.10
   4  -4  -5  227.10    4.00
  -4   4   5  233.24    4.68
  -4   4   4   23.38    1.18
   4  -4  -4   24.79    0.88
  -4   4   4   26.21    1.33
   4  -4  -4   22.72    1.21
  -4   4   3    8.77    0.78
   4  -4  -3   10.00    0.43
   4  -4  -3    9.29    0.72
   4  -4  -2    0.18    0.27
   4  -4  -1  398.79    6.05
  -4   4   0    6.26    0.31
   4  -4   0    6.41    0.52
  -4   4  -1    0.56    0.17
  -4   4  -1    0.45    0.19
   4  -4   1    0.43    0.20
  -4   4  -2   63.61    2.53
  -4   4  -2   65.11    1.70
   4  -4   2   69.83    1.61
  -4   4  -2   68.46    1.67
  -4   4  -3 1317.59   18.77
  -4   4  -3 1296.11   17.10
  -4   4  -3 1261.32   16.99
  -4   4  -3 1277.39   16.51
  -4   4  -4  234.17    5.37
  -4   4  -4  226.30    4.43
  -4   4  -4  217.85    4.21
  -4   4  -4  216.28    3.76
  -4   4  -5    3.37    0.65
  -4   4  -5    3.09    0.70
  -4   4  -5    3.80    0.60
  -4   4  -5    2.67    0.36
  -4   4  -6    8.33    0.94
  -4   4  -6    9.03    1.11
  -4   4  -6    7.43    0.79
  -4   4  -7   81.60    3.15
  -4   4  -7   75.69    2.85
  -4   4  -7   80.10    2.68
  -4   4  -7   76.36    2.55
  -4   4  -8    0.20    0.64
  -4   4  -8   -0.20    0.75
  -4   4  -8    0.95    0.49
  -4   4  -8    0.54    0.40
  -4   4  -9    6.77    1.01
  -4   4  -9    6.45    1.00
  -4   4  -9    8.25    1.02
  -4   4  -9    6.92    0.78
  -4   4 -10    6.23    1.18
  -4   4 -10    5.63    0.97
  -4   4 -10    5.20    0.88
  -4   4 -10    5.75    0.68
  -4   4 -11   22.27    1.94
  -4   4 -11   22.97    1.85
  -4   4 -11   22.16    1.75
  -4   4 -11   21.98    1.21
  -4   4 -12   77.80    3.68
  -4   4 -12   72.42    3.36
  -4   4 -12   79.44    3.42
  -4   4 -13   52.52    3.16
  -4   4 -13   48.97    2.85
  -4   4 -13   51.69    2.81
  -4   4 -14    0.84    1.03
  -4   4 -14    0.50    0.68
  -4   4 -14   -0.91    0.92
  -4   4 -15   48.40    3.26
  -4   4 -15   45.70    2.92
  -4   4 -15   49.25    2.97
  -4   4 -16    9.95    1.72
  -4   4 -16    9.69    1.49
  -4   4 -17    1.83    1.02
  -4   4 -18    0.91    1.07
  -4   4 -19   14.58    2.11
  -4   4 -20    1.12    1.09
   4  -3 -22    4.79    1.34
   4  -3 -21   -1.64    1.21
   4  -3 -20   11.27    1.90
   4  -3 -19    2.05    1.18
   4  -3 -18    2.86    1.20
   4  -3 -17    3.73    1.18
   4  -3 -16   38.46    2.73
   4  -3 -15   36.92    2.59
   4  -3 -14    0.61    0.69
   4  -3 -13   20.23    1.80
   4  -3 -13   20.49    1.87
  -4   3  13   24.01    1.19
   4  -3 -12   -0.82    0.78
   4  -3 -12    0.11    0.87
  -4   3  12    0.19    0.31
   4  -3 -11  151.36    4.45
   4  -3 -11  152.59    4.75
  -4   3  11  145.96    3.56
   4  -3 -10  109.90    3.56
   4  -3 -10  112.48    3.85
  -4   3  10  110.77    3.03
   4  -3  -9  302.37    6.27
   4  -3  -9  307.45    6.75
  -4   3   9  306.51    5.84
   4  -3  -8  212.43    5.13
  -4   3   8  208.51    4.52
  -4   3   7   49.23    1.25
  -4   3   7   52.31    2.14
  -4   3   7   53.10    2.03
  -4   3   6   28.65    1.06
  -4   3   6   31.91    1.56
  -4   3   6   31.37    1.59
  -4   3   5    8.95    0.87
  -4   3   5    7.80    0.61
  -4   3   5    8.86    0.85
  -4   3   4    4.03    0.50
  -4   3   4    4.54    0.66
  -4   3   3   43.00    1.62
  -4   3   3   47.24    1.73
  -4   3   2   11.18    0.88
   4  -3  -2   13.49    0.50
   4  -3  -2   11.97    0.66
  -4   3   1  182.71    4.01
   4  -3  -1  187.30    2.78
   4  -3  -1  190.88    3.08
  -4   3   0  116.00    3.17
   4  -3   0  122.56    2.19
  -4   3   0  123.79    2.23
   4  -3   0  126.53    2.18
  -4   3  -1  482.41    8.31
   4  -3   1  518.17    7.18
  -4   3  -1  493.52    7.04
   4  -3   1  502.01    6.54
  -4   3  -1  489.19    6.54
  -4   3  -2  172.10    4.13
  -4   3  -2  163.67    3.17
   4  -3   2  174.00    3.34
  -4   3  -2  167.20    3.87
  -4   3  -2  160.94    2.91
  -4   3  -2  162.99    2.57
  -4   3  -3 2472.15   31.25
  -4   3  -3 2539.99   32.68
  -4   3  -3 2469.36   30.77
  -4   3  -3 2459.63   30.15
  -4   3  -4  657.41    9.97
  -4   3  -4  673.67   10.96
  -4   3  -4  665.50   10.24
  -4   3  -4  657.29    9.43
  -4   3  -4  652.96    8.91
  -4   3  -5    7.57    0.76
  -4   3  -5   10.13    1.13
  -4   3  -5    8.22    0.71
  -4   3  -5    9.12    0.85
  -4   3  -6  161.98    4.04
  -4   3  -6  155.26    4.39
  -4   3  -6  157.04    3.64
  -4   3  -6  155.87    3.71
  -4   3  -7  134.93    3.87
  -4   3  -7  135.84    4.09
  -4   3  -7  133.49    3.43
  -4   3  -7  129.93    3.32
  -4   3  -8   37.46    2.10
  -4   3  -8   38.33    2.17
  -4   3  -8   35.34    1.76
  -4   3  -8   34.27    1.57
  -4   3  -9    0.60    0.67
  -4   3  -9    0.61    0.60
  -4   3  -9    1.19    0.50
  -4   3  -9    0.99    0.39
  -4   3 -10    1.24    0.77
  -4   3 -10    0.15    0.59
  -4   3 -10    0.16    0.56
  -4   3 -10    0.95    0.43
  -4   3 -11   23.46    1.89
  -4   3 -11   19.00    1.85
  -4   3 -11   24.37    1.72
  -4   3 -12   96.00    4.03
  -4   3 -12   82.76    3.64
  -4   3 -12   92.34    3.54
  -4   3 -13   26.54    2.11
  -4   3 -13   25.10    2.19
  -4   3 -13   21.57    1.75
  -4   3 -14    4.97    1.08
  -4   3 -14    5.89    1.27
  -4   3 -14    7.93    1.19
  -4   3 -15   24.24    2.33
  -4   3 -15   23.22    2.01
  -4   3 -15   24.55    2.03
  -4   3 -16   25.41    2.43
  -4   3 -17    6.24    1.43
  -4   3 -18   -0.53    1.07
  -4   3 -19    9.55    1.85
   4  -2 -22    7.71    1.76
   4  -2 -21   10.24    1.88
   4  -2 -20   30.05    2.89
   4  -2 -19    1.60    1.13
   4  -2 -18   -0.06    0.94
   4  -2 -18    0.71    1.06
   4  -2 -17    6.43    1.39
   4  -2 -17    4.85    1.35
   4  -2 -16   58.47    3.35
   4  -2 -16   59.36    3.51
   4  -2 -15   55.55    3.17
   4  -2 -15   60.33    3.36
   4  -2 -14   -1.21    1.03
   4  -2 -14   -0.89    1.05
   4  -2 -13    0.60    0.78
   4  -2 -13   -0.07    0.84
  -4   2  13    0.70    0.36
   4  -2 -12  187.58    5.43
   4  -2 -12  200.47    5.75
  -4   2  12  197.35    4.13
   4  -2 -11  211.14    5.72
  -4   2  11  213.95    4.45
   4  -2 -10   13.99    1.48
  -4   2  10   11.49    0.95
   4  -2  -9    0.99    0.72
  -4   2   9   -0.42    0.39
   4  -2  -8  337.86    6.80
  -4   2   8  321.93    6.08
   4  -2  -7   99.79    2.16
   4  -2  -7  100.63    3.16
  -4   2   7  101.27    2.87
   4  -2  -6   20.87    0.95
  -4   2   6   22.03    1.27
   4  -2  -6   23.91    1.42
   4  -2  -5    1.07    0.32
  -4   2   5    0.37    0.24
  -4   2   5    0.98    0.47
   4  -2  -5    1.01    0.45
  -4   2   5    0.34    0.51
   4  -2  -4   27.01    1.17
  -4   2   4   25.49    1.16
   4  -2  -4   26.79    1.25
  -4   2   4   28.37    1.42
  -4   2   4   26.06    1.38
   4  -2  -3   25.61    1.21
  -4   2   3   26.23    1.25
  -4   2   3   25.94    1.37
  -4   2   3   25.84    1.29
  -4   2   2   18.86    1.11
  -4   2   2   19.79    0.91
   4  -2  -2   20.57    0.81
  -4   2   1   24.45    1.31
  -4   2   1   27.60    0.97
  -4   2   1   27.05    0.94
   4  -2  -1   29.94    0.94
  -4   2   0 1416.77   19.75
  -4   2   0 1455.66   19.88
   4  -2   0 1474.62   18.47
  -4   2   0 1427.14   18.65
  -4   2  -1  461.37    7.90
   4  -2   1  488.00    7.10
  -4   2  -1  487.21    8.22
  -4   2  -1  491.39    7.20
  -4   2  -2  629.50    9.33
  -4   2  -2  665.65   10.45
  -4   2  -2  644.51    8.44
  -4   2  -2  635.92    9.93
  -4   2  -3  301.71    5.47
  -4   2  -3  308.12    6.21
  -4   2  -3  313.54    4.64
  -4   2  -3  302.08    5.72
  -4   2  -4   53.66    2.01
  -4   2  -4   56.36    2.36
  -4   2  -4   59.09    1.60
  -4   2  -4   56.38    2.05
  -4   2  -5    1.56    0.53
  -4   2  -5    2.21    0.55
   4  -2   5    2.45    0.33
  -4   2  -5    1.99    0.36
  -4   2  -5    1.51    0.42
  -4   2  -6  161.61    4.17
  -4   2  -6  172.32    4.58
  -4   2  -6  159.14    3.46
  -4   2  -6  172.39    3.87
  -4   2  -7   31.05    1.79
  -4   2  -7   29.01    1.80
  -4   2  -7   30.48    1.43
  -4   2  -7   31.98    1.49
  -4   2  -8  335.95    7.13
  -4   2  -8  335.25    7.31
  -4   2  -8  331.08    6.23
  -4   2  -8  334.48    6.08
  -4   2  -9   78.37    3.27
  -4   2  -9   82.94    3.30
  -4   2  -9   83.42    2.77
  -4   2  -9   76.19    2.32
  -4   2 -10    8.88    1.21
  -4   2 -10    6.44    1.17
  -4   2 -10    9.51    1.05
  -4   2 -10    8.04    0.71
  -4   2 -11   13.02    1.50
  -4   2 -11   11.67    1.36
  -4   2 -11   13.22    1.22
  -4   2 -12  154.38    5.24
  -4   2 -12  158.61    5.02
  -4   2 -12  150.27    4.43
  -4   2 -13   59.55    3.35
  -4   2 -13   62.28    3.08
  -4   2 -13   64.06    2.89
  -4   2 -14   17.90    1.76
  -4   2 -14   18.12    1.99
  -4   2 -14   18.05    1.63
  -4   2 -15    1.36    1.04
  -4   2 -16    3.39    1.22
  -4   2 -17    1.46    1.04
  -4   2 -18   -0.73    0.97
  -4   2 -19    1.92    1.32
   4  -1 -22    4.43    1.54
   4  -1 -21    8.79    1.86
   4  -1 -21    4.82    1.53
   4  -1 -20   12.27    1.96
   4  -1 -20   21.29    2.50
   4  -1 -19    1.59    1.15
   4  -1 -19    4.67    1.51
   4  -1 -18    6.57    1.49
   4  -1 -18    6.12    1.42
   4  -1 -17    9.32    1.56
   4  -1 -17   11.11    1.72
   4  -1 -16   16.26    1.95
   4  -1 -16   17.52    1.94
   4  -1 -15   68.54    3.58
   4  -1 -15   66.47    3.58
   4  -1 -14   -0.45    0.82
   4  -1 -14   -0.42    0.98
   4  -1 -13   18.85    1.92
  -4   1  13   17.60    1.04
   4  -1 -12   23.39    1.99
  -4   1  12   23.12    1.25
   4  -1 -11  160.08    4.91
  -4   1  11  157.79    3.66
   4  -1 -10   21.19    0.78
   4  -1 -10   21.52    1.73
  -4   1  10   22.17    1.27
   4  -1  -9    6.23    0.47
   4  -1  -9    5.83    0.96
  -4   1   9    6.68    0.77
   4  -1  -8   62.50    1.70
   4  -1  -8   69.82    2.72
  -4   1   8   64.64    2.24
   4  -1  -7   27.46    1.12
   4  -1  -7   33.78    1.77
  -4   1   7   31.10    1.51
   4  -1  -6   80.85    2.14
   4  -1  -6   84.30    2.69
  -4   1   6   79.87    2.55
   4  -1  -5   49.43    1.66
   4  -1  -5   51.98    1.89
  -4   1   5   48.86    1.94
  -4   1   4   38.90    1.48
   4  -1  -4   39.74    1.54
   4  -1  -4   39.70    1.55
  -4   1   4   38.63    1.70
  -4   1   4   38.52    1.69
  -4   1   3    6.82    0.69
  -4   1   3    8.06    0.82
   4  -1  -3    7.98    0.63
  -4   1   3    7.66    0.62
  -4   1   3    8.48    0.81
  -4   1   2   20.89    1.15
   4  -1  -2   21.46    0.86
  -4   1   2   20.91    1.11
  -4   1   2   21.46    0.91
   4  -1  -2   22.52    0.99
  -4   1   1   17.78    1.12
  -4   1   1   18.57    0.72
  -4   1   1   16.44    0.86
   4  -1  -1   19.71    0.90
   4  -1   0  220.78    3.84
  -4   1   0  217.54    4.61
  -4   1   0  207.74    4.49
  -4   1   0  209.90    3.08
  -4   1   0  210.03    4.00
  -4   1  -1    5.90    0.75
  -4   1  -1    7.00    0.87
  -4   1  -1    7.03    0.67
  -4   1  -2   38.58    1.70
  -4   1  -2   43.87    2.01
  -4   1  -2   41.76    1.79
  -4   1  -3  136.16    3.27
  -4   1  -3  143.55    3.82
  -4   1  -3  134.40    3.40
  -4   1  -3  126.01    2.02
  -4   1  -3  134.37    2.17
  -4   1  -4   91.30    2.72
  -4   1  -4   92.33    3.09
  -4   1  -4   91.42    2.68
  -4   1  -4   86.37    1.75
   4  -1   4   90.77    1.73
  -4   1  -4   86.89    1.83
  -4   1  -5    4.26    0.70
  -4   1  -5    3.23    0.69
   4  -1   5    3.44    0.36
  -4   1  -5    3.30    0.38
  -4   1  -5    3.16    0.56
  -4   1  -6   39.17    2.08
  -4   1  -6   35.38    1.85
   4  -1   6   38.42    1.37
  -4   1  -6   34.73    1.31
  -4   1  -6   37.08    1.65
  -4   1  -7    0.74    0.64
  -4   1  -7    1.82    0.65
  -4   1  -7    1.59    0.40
  -4   1  -7    1.85    0.47
  -4   1  -8    3.82    0.81
  -4   1  -8    4.03    0.92
  -4   1  -8    3.81    0.58
  -4   1  -8    3.70    0.56
  -4   1  -9  153.37    4.60
  -4   1  -9  157.35    4.78
  -4   1  -9  150.93    3.71
  -4   1  -9  153.38    3.43
  -4   1 -10    0.64    0.63
  -4   1 -10   -0.06    0.78
  -4   1 -10   -0.19    0.48
   4  -1  10   -0.05    0.27
  -4   1 -11    2.06    0.69
  -4   1 -11    0.87    0.89
  -4   1 -11    1.24    0.50
  -4   1 -12   35.94    2.26
  -4   1 -12   34.33    2.48
  -4   1 -12   34.43    1.90
  -4   1 -13   43.13    2.55
  -4   1 -13   45.37    2.96
  -4   1 -13   41.57    2.21
  -4   1 -14    9.86    1.33
  -4   1 -14    9.69    1.49
  -4   1 -15   17.45    2.10
  -4   1 -16    1.87    1.32
  -4   1 -17   26.81    2.63
  -4   1 -18    1.69    1.25
  -4   1 -19    0.86    1.05
   4   0 -23    6.35    1.76
   4   0 -23    7.10    1.84
   4   0 -22    0.60    0.99
   4   0 -22    2.17    1.23
   4   0 -21    1.08    1.05
   4   0 -21    0.56    1.14
   4   0 -20    6.21    1.53
   4   0 -20    5.91    1.59
   4   0 -19   20.00    2.39
   4   0 -19   19.68    2.34
   4   0 -18   16.87    2.12
   4   0 -18   20.45    2.34
   4   0 -17    0.89    1.02
   4   0 -17   -0.43    1.16
   4   0 -16   45.50    3.08
   4   0 -16   47.26    3.17
   4   0 -15   68.90    3.81
   4   0 -14  295.57    7.82
   4   0 -14  279.84    5.19
   4   0 -13   -0.30    1.02
   4   0 -13    1.61    0.46
   4   0 -12    8.28    0.56
   4   0 -12    6.62    1.15
  -4   0  12    9.32    0.85
   4   0 -11   41.81    1.37
   4   0 -11   41.62    2.45
  -4   0  11   43.12    1.81
   4   0 -10  139.23    2.93
   4   0 -10  134.24    4.42
  -4   0  10  142.23    3.57
   4   0  -9    7.74    0.62
   4   0  -9    7.61    1.08
  -4   0   9    7.60    0.80
   4   0  -8   31.96    1.29
   4   0  -8   30.51    1.83
  -4   0   8   30.56    1.54
   4   0  -7  605.52    8.95
  -4   0   7  576.95    9.54
   4   0  -7  601.44   10.07
  -4   0   6 1400.20   19.81
   4   0  -6 1467.34   20.01
  -4   0   5    3.37    0.72
   4   0  -5    3.50    0.69
  -4   0   4    6.72    0.79
   4   0  -4    6.54    0.65
  -4   0   4    6.25    0.78
  -4   0   3   23.64    1.28
   4   0  -3   23.47    1.06
  -4   0   3   23.14    1.07
  -4   0   3   21.81    1.33
  -4   0   2  272.28    5.30
   4   0  -2  280.81    4.43
  -4   0   2  264.94    5.05
  -4   0   2  277.34    4.50
  -4   0   1  150.83    3.78
  -4   0   1  157.37    3.86
  -4   0   1  162.67    2.71
   4   0  -1  165.10    2.67
   4   0  -1  162.57    2.70
  -4   0   1  150.84    3.38
  -4   0   0  132.05    3.43
  -4   0   0  132.54    3.44
  -4   0   0  122.56    3.15
   4   0   0  131.04    2.20
  -4   0  -1   79.11    2.55
  -4   0  -1   82.56    2.70
  -4   0  -1   78.91    1.49
  -4   0  -1   84.57    2.45
   4   0   1   78.36    1.46
  -4   0  -2   66.12    2.32
  -4   0  -2   71.46    2.52
  -4   0  -2   67.58    1.48
  -4   0  -2   67.39    2.26
  -4   0  -3  121.01    3.25
  -4   0  -3  120.37    3.52
  -4   0  -3  117.81    3.25
  -4   0  -3  123.10    2.38
  -4   0  -4    1.40    0.53
  -4   0  -4    1.12    0.51
  -4   0  -4    0.92    0.44
   4   0   4    1.46    0.22
  -4   0  -4    1.14    0.26
  -4   0  -5  139.08    3.88
  -4   0  -5  147.63    4.07
  -4   0  -5  143.44    3.59
   4   0   5  141.35    2.71
  -4   0  -5  137.49    2.91
  -4   0  -6  191.00    4.87
  -4   0  -6  198.80    5.03
  -4   0  -6  201.95    4.39
   4   0   6  199.33    3.72
  -4   0  -6  189.22    3.85
  -4   0  -7   34.34    1.57
  -4   0  -7   33.14    2.00
  -4   0  -7   34.44    1.99
  -4   0  -7   31.76    1.43
  -4   0  -8   14.35    1.00
  -4   0  -8   16.60    1.51
  -4   0  -8   16.03    1.41
  -4   0  -8   15.21    1.09
   4   0   9   15.26    1.00
  -4   0  -9   15.35    1.41
  -4   0  -9   15.56    1.51
  -4   0  -9   15.80    1.16
   4   0  10   46.50    1.67
  -4   0 -10   45.74    2.67
  -4   0 -10   49.51    2.58
  -4   0 -10   46.12    2.12
  -4   0 -11   14.42    1.61
  -4   0 -11   17.72    1.56
  -4   0 -11   16.62    1.35
  -4   0 -12   11.08    1.31
  -4   0 -12   11.23    1.54
  -4   0 -12    9.67    1.13
  -4   0 -13   12.15    1.70
  -4   0 -13    9.64    1.17
  -4   0 -14   24.20    2.39
  -4   0 -14   24.73    1.85
  -4   0 -15   -0.15    0.96
  -4   0 -16   12.14    1.94
  -4   0 -17   26.76    2.74
  -4   0 -18    8.91    1.91
   4   1 -23    4.18    1.44
   4   1 -23    5.86    1.68
   4   1 -22    7.50    1.80
   4   1 -22   10.89    2.04
   4   1 -21    2.60    1.50
   4   1 -21    1.36    1.19
   4   1 -20    2.37    1.20
   4   1 -20    3.38    1.28
   4   1 -19   14.26    2.10
   4   1 -19   16.61    2.23
   4   1 -18    1.50    1.07
   4   1 -18    3.61    1.24
   4   1 -17   39.31    3.06
   4   1 -16   44.80    3.17
   4   1 -15    5.81    1.37
   4   1 -14  220.30    4.70
   4   1 -14  224.42    6.77
   4   1 -13   21.65    1.33
   4   1 -13   20.28    1.96
   4   1 -12  196.83    4.45
   4   1 -12  195.75    5.94
   4   1 -11    7.95    0.87
  -4  -1  11    7.63    0.81
   4   1 -11    9.51    1.39
  -4  -1  10  373.05    6.93
   4   1 -10  368.94    8.03
  -4  -1   9   68.63    2.46
   4   1  -9   71.28    2.97
  -4  -1   8   35.14    1.75
   4   1  -8   36.04    1.99
  -4  -1   7  316.89    6.27
   4   1  -7  312.58    6.47
  -4  -1   6   26.79    1.53
   4   1  -6   24.70    1.48
  -4  -1   5  149.16    3.85
   4   1  -5  148.31    3.57
  -4  -1   4  218.52    4.86
   4   1  -4  213.81    4.31
   4   1  -3    5.29    0.58
  -4  -1   3    5.15    0.53
  -4  -1   3    5.42    0.72
   4   1  -2  227.96    4.00
  -4  -1   2  239.93    4.03
  -4  -1   2  227.01    4.59
   4   1  -2  241.46    4.08
  -4  -1   1   40.50    1.54
   4   1  -1   40.82    1.14
  -4  -1   1   39.52    1.05
   4   1  -1   40.43    1.21
  -4  -1   1   39.64    1.69
  -4  -1   0   14.64    1.17
   4   1   0   13.75    0.53
  -4  -1   0   12.90    0.68
   4   1   0   16.21    0.74
  -4  -1   0   15.19    1.10
  -4  -1  -1   17.13    1.24
  -4  -1  -1   17.84    1.25
   4   1   1   19.13    0.78
  -4  -1  -1   18.99    0.81
  -4  -1  -2  410.32    7.38
  -4  -1  -2  398.84    7.24
  -4  -1  -2  397.93    6.11
   4   1   2  396.96    5.89
  -4  -1  -3   26.51    1.69
  -4  -1  -3   24.73    1.46
   4   1   3   22.73    0.70
  -4  -1  -3   22.00    1.41
  -4  -1  -3   22.52    1.04
  -4  -1  -4   22.58    1.48
  -4  -1  -4   26.24    1.68
  -4  -1  -4   25.13    1.47
   4   1   4   23.17    0.86
  -4  -1  -4   24.85    1.14
  -4  -1  -5  284.21    6.27
  -4  -1  -5  304.00    6.43
  -4  -1  -5  290.02    5.76
   4   1   5  282.13    4.71
  -4  -1  -5  281.70    5.10
  -4  -1  -6  171.95    4.70
  -4  -1  -6  163.54    4.59
   4   1   6  163.41    3.98
  -4  -1  -6  156.73    3.88
   4   1   6  163.11    3.38
  -4  -1  -6  155.65    3.58
   4   1   7   12.57    1.02
  -4  -1  -7   13.81    1.40
  -4  -1  -7   14.18    1.35
  -4  -1  -7   11.26    0.91
   4   1   8   73.88    2.43
  -4  -1  -8   73.13    3.20
  -4  -1  -8   72.21    2.50
   4   1   9    0.69    0.39
  -4  -1  -9    0.12    0.74
  -4  -1  -9    0.36    0.44
   4   1  10   66.89    2.15
  -4  -1 -10   71.02    3.37
  -4  -1 -10   69.85    2.69
  -4  -1 -11    2.86    1.01
  -4  -1 -11    2.54    0.70
  -4  -1 -12   72.27    3.73
  -4  -1 -12   73.36    3.03
  -4  -1 -13    4.87    1.23
  -4  -1 -13    4.55    0.95
  -4  -1 -14   41.05    2.97
  -4  -1 -14   40.41    2.42
  -4  -1 -15    9.44    1.71
  -4  -1 -16    1.25    1.05
  -4  -1 -17    3.75    1.37
  -4  -1 -18    3.20    1.44
   4   2 -23    5.28    1.59
   4   2 -23    1.87    1.22
   4   2 -22   40.14    3.54
   4   2 -22   41.40    3.62
   4   2 -21   10.99    1.94
   4   2 -21   12.49    2.12
   4   2 -20    2.34    1.25
   4   2 -20    3.62    1.28
   4   2 -19    4.66    1.39
   4   2 -19    5.33    1.47
   4   2 -18    5.50    1.43
   4   2 -17   46.85    3.35
   4   2 -16    1.78    1.11
   4   2 -15   28.34    1.55
   4   2 -15   29.36    2.57
   4   2 -14    9.10    0.95
   4   2 -14   11.42    1.72
   4   2 -13  125.75    3.58
   4   2 -13  134.34    4.97
   4   2 -12   92.20    3.01
   4   2 -12   96.68    4.04
   4   2 -11    3.20    0.67
   4   2 -11    2.26    0.92
   4   2 -10   61.70    2.42
   4   2 -10   62.21    2.91
  -4  -2   9   55.32    2.28
   4   2  -9   52.92    2.21
   4   2  -9   51.31    2.56
  -4  -2   8   36.37    1.89
   4   2  -8   37.07    2.04
  -4  -2   7   45.26    2.11
   4   2  -7   44.45    2.11
  -4  -2   6    3.93    0.74
   4   2  -6    1.49    0.56
  -4  -2   5   52.60    2.27
   4   2  -5   51.84    2.06
   4   2  -4   74.51    2.39
  -4  -2   3  338.09    6.22
   4   2  -3  339.27    5.81
  -4  -2   2   12.24    0.97
  -4  -2   2   17.62    0.86
   4   2  -2   13.76    0.92
   4   2  -1  209.03    3.67
  -4  -2   1  211.64    4.15
  -4  -2   1  205.81    3.90
  -4  -2   1  208.87    4.69
  -4  -2   0  696.21   11.48
   4   2   0  696.20    9.53
  -4  -2   0  720.79   10.09
  -4  -2   0  706.15   11.28
  -4  -2  -1  851.92   13.52
   4   2   1  887.16   11.48
  -4  -2  -1  904.76   13.61
  -4  -2  -1  873.24   12.24
  -4  -2  -2  136.17    3.80
  -4  -2  -2  135.40    3.85
  -4  -2  -2  142.33    3.14
  -4  -2  -3  372.31    7.13
   4   2   3  376.02    5.53
  -4  -2  -3  384.89    7.40
  -4  -2  -3  363.51    6.31
   4   2   4  183.57    4.52
   4   2   4  185.12    3.39
  -4  -2  -4  183.93    4.01
  -4  -2  -4  184.54    4.85
  -4  -2  -5   36.28    2.07
   4   2   5   32.59    1.75
   4   2   5   31.10    1.26
  -4  -2  -5   34.86    1.61
   4   2   6   22.10    1.42
  -4  -2  -6   20.43    1.68
  -4  -2  -6   21.42    1.28
   4   2   7   40.66    1.92
  -4  -2  -7   41.86    2.40
  -4  -2  -7   44.53    1.95
   4   2   8    0.29    0.37
  -4  -2  -8    0.50    0.72
  -4  -2  -8   -0.09    0.48
   4   2   9   29.90    1.57
  -4  -2  -9   32.17    2.32
  -4  -2  -9   31.86    1.80
  -4  -2 -10   32.95    2.41
  -4  -2 -10   36.10    2.02
  -4  -2 -11   35.61    2.64
  -4  -2 -11   37.02    2.15
  -4  -2 -12    5.34    1.40
  -4  -2 -12    3.33    0.80
  -4  -2 -13   14.57    1.92
  -4  -2 -13   16.49    1.55
  -4  -2 -14    4.67    1.32
  -4  -2 -14    7.76    1.11
  -4  -2 -15   16.29    2.06
  -4  -2 -16    1.40    1.16
  -4  -2 -17   11.56    1.93
   4   3 -23    0.03    0.98
   4   3 -23   -1.26    1.31
   4   3 -22    9.26    1.90
   4   3 -22   11.00    2.16
   4   3 -21    7.10    1.54
   4   3 -21   12.90    2.15
   4   3 -20    1.39    1.15
   4   3 -20    0.24    1.16
   4   3 -19   10.67    1.92
   4   3 -18   18.33    2.29
   4   3 -17    7.17    1.57
   4   3 -16   28.48    2.60
   4   3 -15   36.03    1.91
   4   3 -15   31.92    2.69
   4   3 -14    0.44    0.46
   4   3 -14    0.09    0.82
   4   3 -13    2.94    0.72
   4   3 -13    1.12    0.88
   4   3 -12   33.90    1.90
   4   3 -12   32.61    2.37
   4   3 -11   86.96    3.10
   4   3 -11   85.16    3.65
   4   3 -10    6.33    0.89
   4   3 -10    6.08    1.07
   4   3  -9   24.82    1.66
   4   3  -9   26.31    1.84
   4   3  -8    8.47    1.00
   4   3  -8   10.09    1.19
   4   3  -7  184.73    4.78
   4   3  -7  200.36    4.97
   4   3  -6  435.26    8.47
   4   3  -6  460.18    8.29
   4   3  -5   51.17    2.10
   4   3  -4    0.74    0.41
   4   3  -3  352.74    6.13
  -4  -3   2   44.70    1.78
   4   3  -2   43.93    1.59
   4   3  -1   73.14    2.01
  -4  -3   1   71.21    2.14
  -4  -3   1   69.39    2.62
  -4  -3   1   70.31    2.22
   4   3   0  347.19    7.31
   4   3   0  376.31    5.82
  -4  -3   0  365.68    6.34
  -4  -3   0  353.86    7.12
   4   3   1  184.16    4.76
   4   3   1  189.97    3.42
  -4  -3  -1  184.40    3.99
  -4  -3  -1  192.52    4.89
   4   3   2  103.14    3.48
   4   3   2  112.18    2.66
  -4  -3  -2  116.21    3.73
  -4  -3  -2  115.46    3.03
   4   3   3   71.88    2.81
  -4  -3  -3   79.02    3.05
  -4  -3  -3   75.51    2.44
   4   3   4   17.26    1.36
   4   3   4   16.87    0.91
  -4  -3  -4   16.99    1.49
  -4  -3  -4   17.71    1.20
   4   3   5   12.36    1.17
  -4  -3  -5   11.26    1.36
  -4  -3  -5   11.39    1.04
   4   3   6    7.56    0.95
  -4  -3  -6    9.84    1.31
  -4  -3  -6    9.75    1.00
   4   3   7   50.84    2.32
  -4  -3  -7   53.83    2.88
  -4  -3  -7   56.67    2.41
   4   3   8    3.76    0.73
  -4  -3  -8    4.85    1.12
  -4  -3  -8    5.11    0.87
   4   3   9    1.09    0.55
  -4  -3  -9    1.44    1.03
  -4  -3  -9   -0.50    0.53
  -4  -3 -10    7.50    1.33
  -4  -3 -10    6.90    1.04
  -4  -3 -11   18.88    2.06
  -4  -3 -11   16.73    1.52
  -4  -3 -12   -0.66    1.06
  -4  -3 -12    0.77    0.67
  -4  -3 -13   23.21    2.35
  -4  -3 -13   21.19    1.82
  -4  -3 -14   -0.71    1.02
  -4  -3 -15    5.52    1.41
  -4  -3 -16   -1.18    1.33
  -4  -3 -17    9.72    1.92
   4   4 -23   12.57    2.23
   4   4 -23   14.49    2.41
   4   4 -22    1.05    1.20
   4   4 -22    1.43    1.22
   4   4 -21   -0.95    1.29
   4   4 -21    2.20    1.24
   4   4 -20    0.59    1.07
   4   4 -19    9.88    1.75
   4   4 -18   30.51    2.84
   4   4 -17    7.49    1.58
   4   4 -16   14.62    2.03
   4   4 -15    6.83    0.98
   4   4 -15    6.77    1.42
   4   4 -14   62.88    2.76
   4   4 -14   59.66    3.48
   4   4 -13    8.15    1.05
   4   4 -13    7.16    1.41
   4   4 -12   44.33    2.31
   4   4 -12   39.34    2.60
   4   4 -11    8.99    1.11
   4   4 -11    5.74    1.14
   4   4 -10  170.68    4.75
   4   4 -10  161.87    5.08
   4   4  -9   93.70    3.40
   4   4  -9   89.34    3.57
   4   4  -8   33.43    1.96
   4   4  -8   29.25    1.89
   4   4  -7   12.91    1.30
   4   4  -7   12.89    1.23
   4   4  -6  134.35    4.22
   4   4  -6  137.27    3.93
   4   4  -5  175.98    4.35
   4   4  -4  196.52    4.43
   4   4  -3  490.72    8.16
  -4  -4   2  150.47    3.59
   4   4  -2  153.84    3.56
  -4  -4   2  145.67    3.73
   4   4  -1  428.33    8.51
  -4  -4   1  418.39    7.03
   4   4  -1  448.11    7.17
  -4  -4   1  414.98    8.28
  -4  -4   1  448.19    7.64
   4   4   0  179.59    4.90
   4   4   0  187.23    3.75
  -4  -4   0  183.20    4.23
  -4  -4   0  175.15    4.75
   4   4   1   76.96    3.09
   4   4   1   80.92    2.19
  -4  -4  -1   78.90    2.58
  -4  -4  -1   79.25    3.11
   4   4   2  267.40    6.26
  -4  -4  -2  275.84    6.50
  -4  -4  -2  271.55    5.61
   4   4   3   40.48    2.19
  -4  -4  -3   39.16    2.28
  -4  -4  -3   39.01    1.89
   4   4   4    2.22    0.73
  -4  -4  -4    2.55    0.83
  -4  -4  -4    2.90    0.67
   4   4   4    3.55    0.44
   4   4   5   33.53    2.02
  -4  -4  -5   34.41    2.24
  -4  -4  -5   35.11    1.88
   4   4   6   60.21    2.67
  -4  -4  -6   61.30    3.08
  -4  -4  -6   63.99    2.68
   4   4   7   22.86    1.61
  -4  -4  -7   21.60    1.96
  -4  -4  -7   22.63    1.63
   4   4   8   51.52    2.41
  -4  -4  -8   53.56    2.60
  -4  -4  -8   58.78    3.16
   4   4   9    0.75    0.50
  -4  -4  -9    1.18    0.66
  -4  -4 -10   -0.76    1.06
  -4  -4 -10    0.42    0.60
  -4  -4 -11   38.20    2.86
  -4  -4 -11   37.38    2.39
  -4  -4 -12    1.29    1.09
  -4  -4 -12    1.13    0.71
  -4  -4 -13   63.16    3.94
  -4  -4 -13   58.94    3.21
  -4  -4 -14   -0.06    1.06
  -4  -4 -15   15.80    2.23
  -4  -4 -16    3.05    1.28
   4   5 -23   -2.40    1.66
   4   5 -22   14.45    2.25
   4   5 -22   11.98    2.25
   4   5 -21   11.94    2.03
   4   5 -20    4.79    1.44
   4   5 -19    1.40    1.16
   4   5 -18   36.56    3.17
   4   5 -17   47.98    3.44
   4   5 -16   24.53    2.49
   4   5 -15    1.37    0.59
   4   5 -15    2.13    1.16
   4   5 -14    1.05    0.62
   4   5 -14    0.45    0.89
   4   5 -13   92.48    3.65
   4   5 -13   96.38    4.27
   4   5 -12  126.16    4.29
   4   5 -12  133.33    5.03
   4   5 -11    1.46    0.90
   4   5 -11    2.32    1.11
   4   5 -10  296.27    6.98
   4   5 -10  301.66    7.43
   4   5  -9  140.83    4.60
   4   5  -9  140.61    4.61
   4   5  -8   11.23    1.39
   4   5  -8    9.90    1.18
   4   5  -7    9.15    1.23
   4   5  -7    9.75    1.19
   4   5  -6   62.14    2.93
   4   5  -6   61.93    2.63
   4   5  -5   24.77    1.85
   4   5  -5   26.76    1.62
   4   5  -4    9.40    1.02
   4   5  -3   18.30    1.61
   4   5  -3   20.57    1.36
   4   5  -2    1.98    0.76
   4   5  -2    3.37    0.64
  -4  -5   2    2.86    0.50
  -4  -5   2    3.39    0.72
   4   5  -1   10.86    1.32
  -4  -5   1   12.19    0.88
   4   5  -1   11.57    0.96
  -4  -5   1    9.44    1.15
  -4  -5   1   11.74    1.13
   4   5   0    6.85    1.07
   4   5   0    7.66    0.79
  -4  -5   0    7.09    0.89
  -4  -5   0    5.19    0.96
   4   5   1    2.71    0.86
   4   5   1    3.87    0.63
  -4  -5  -1    2.13    0.60
  -4  -5  -1    3.16    0.81
  -4  -5  -2  269.99    5.97
  -4  -5  -2  259.82    6.73
   4   5   3  261.32    6.36
  -4  -5  -3  244.34    6.46
  -4  -5  -3  253.77    5.79
   4   5   4    2.98    0.88
  -4  -5  -4    2.12    0.99
  -4  -5  -4    1.99    0.64
   4   5   5    0.57    0.65
  -4  -5  -5    0.52    0.75
  -4  -5  -5    1.34    0.57
   4   5   6   19.33    1.68
  -4  -5  -6   21.58    1.65
  -4  -5  -6   23.02    2.03
   4   5   7    3.17    0.81
  -4  -5  -7    4.19    1.14
  -4  -5  -7    2.73    0.82
   4   5   8    4.89    0.95
  -4  -5  -8    5.38    1.32
  -4  -5  -8    4.23    0.84
   4   5   9    8.66    1.10
  -4  -5  -9    8.99    1.48
  -4  -5  -9    7.93    1.27
  -4  -5 -10   11.73    1.77
  -4  -5 -10   10.40    1.40
  -4  -5 -11   58.18    3.69
  -4  -5 -11   62.94    3.34
  -4  -5 -12    1.41    1.17
  -4  -5 -12    2.04    0.97
  -4  -5 -13   68.35    4.16
  -4  -5 -14    1.20    0.82
  -4  -5 -15    4.78    1.48
   4   6 -22    0.64    1.34
   4   6 -21   23.95    2.91
   4   6 -20    0.77    1.04
   4   6 -19    1.39    1.12
   4   6 -18   -0.49    1.16
   4   6 -17   20.84    2.34
   4   6 -16    7.67    1.19
   4   6 -16    4.15    1.29
   4   6 -15    1.00    0.65
   4   6 -15    3.61    1.17
   4   6 -14   -0.34    0.72
   4   6 -14   -0.40    1.01
   4   6 -13   77.31    3.50
   4   6 -13   68.88    3.72
   4   6 -12   99.92    3.98
   4   6 -12  101.36    4.41
   4   6 -11   47.45    2.72
   4   6 -11   47.24    2.87
   4   6 -10   14.09    1.59
   4   6 -10   13.04    1.62
   4   6  -9   25.24    2.03
   4   6  -9   25.39    1.99
   4   6  -8   50.07    2.79
   4   6  -8   48.11    2.61
   4   6  -7   60.45    3.05
   4   6  -7   60.69    2.85
   4   6  -6   37.41    2.38
   4   6  -6   38.90    2.15
   4   6  -5   74.80    3.39
   4   6  -5   77.20    2.94
   4   6  -4    1.71    0.90
   4   6  -4    2.31    0.62
   4   6  -3  123.57    4.41
   4   6  -3  132.42    3.81
  -4  -6   3  120.00    3.86
   4   6  -2   20.06    1.73
  -4  -6   2   21.87    1.25
   4   6  -2   20.18    1.39
  -4  -6   2   20.56    1.52
   4   6  -1   48.71    2.75
  -4  -6   1   49.01    1.75
   4   6  -1   51.72    2.15
  -4  -6   1   52.24    2.41
   4   6   0   91.07    3.75
   4   6   0   89.86    2.84
  -4  -6   0   86.61    3.17
  -4  -6   0   81.98    3.39
   4   6   1   57.23    2.99
   4   6   1   64.61    2.33
  -4  -6  -1   59.90    2.66
  -4  -6  -1   57.81    2.90
   4   6   2  235.72    6.26
  -4  -6  -2  216.99    5.46
  -4  -6  -2  218.34    6.09
   4   6   3   19.79    1.75
  -4  -6  -3   20.96    1.66
  -4  -6  -3   20.18    1.98
   4   6   4   19.11    1.72
  -4  -6  -4   25.78    2.14
  -4  -6  -4   26.43    1.87
   4   6   5   -0.44    0.70
  -4  -6  -5    0.25    0.93
  -4  -6  -5   -0.03    0.64
   4   6   6   86.15    3.59
  -4  -6  -6   89.73    4.10
  -4  -6  -6   81.51    3.41
   4   6   7   38.03    2.37
  -4  -6  -7   38.97    2.89
  -4  -6  -7   37.53    2.36
   4   6   8   24.76    1.91
  -4  -6  -8   24.66    2.32
  -4  -6  -8   21.98    1.86
  -4  -6  -9   13.17    1.81
  -4  -6  -9   14.07    1.57
  -4  -6 -10    8.56    1.66
  -4  -6 -10    8.04    1.36
  -4  -6 -11   49.81    3.53
  -4  -6 -11   45.15    2.94
  -4  -6 -12    6.17    1.67
  -4  -6 -13    5.49    1.62
  -4  -6 -14    3.93    1.47
   4   7 -22    2.66    1.44
   4   7 -21    9.64    2.05
   4   7 -20   -1.46    1.33
   4   7 -19    3.62    1.38
   4   7 -18    6.71    1.69
   4   7 -17   11.74    1.93
   4   7 -16   -0.01    0.77
   4   7 -16    0.38    0.92
   4   7 -15    7.61    1.28
   4   7 -15    8.76    1.63
   4   7 -14    2.57    0.96
   4   7 -14    0.98    0.86
   4   7 -13    9.69    1.43
   4   7 -13    6.41    1.24
   4   7 -12    4.15    1.10
   4   7 -12    0.79    0.96
   4   7 -11    1.82    0.97
   4   7 -11    0.76    0.96
   4   7 -10   18.75    1.87
   4   7 -10   20.61    1.91
   4   7  -9   28.32    2.21
   4   7  -9   26.40    2.10
   4   7  -8   -0.21    0.97
   4   7  -8    0.41    0.77
   4   7  -7    5.48    1.02
   4   7  -7    8.14    1.20
   4   7  -6    0.03    1.08
   4   7  -6    2.21    0.76
   4   7  -5   98.28    4.14
   4   7  -5   98.28    3.66
   4   7  -4   88.65    3.93
   4   7  -4   93.23    3.41
   4   7  -3   13.58    1.71
   4   7  -3   17.04    1.44
  -4  -7   3   16.41    1.54
   4   7  -2    5.74    1.25
   4   7  -2    7.89    1.02
  -4  -7   2    7.93    0.78
  -4  -7   2    7.77    1.19
   4   7  -1  143.50    5.04
  -4  -7   1  134.61    3.15
   4   7  -1  142.51    4.05
  -4  -7   1  144.96    4.49
   4   7   0   -1.43    1.03
   4   7   0   -0.20    0.57
  -4  -7   0    0.07    0.89
  -4  -7   0   -0.33    0.66
   4   7   1    6.98    1.17
   4   7   1   10.02    1.01
  -4  -7  -1   12.11    1.30
  -4  -7  -1    9.62    1.31
   4   7   2    8.65    1.17
  -4  -7  -2   11.77    1.61
  -4  -7  -2   11.58    1.30
   4   7   3    5.35    1.10
  -4  -7  -3    7.60    1.34
  -4  -7  -3    8.02    1.14
   4   7   4  120.89    4.61
  -4  -7  -4  131.37    4.44
  -4  -7  -4  124.60    4.94
   4   7   5   32.26    2.40
  -4  -7  -5   31.19    2.70
  -4  -7  -5   35.50    2.36
   4   7   6   14.50    1.64
  -4  -7  -6   16.31    2.00
  -4  -7  -6   15.70    1.62
   4   7   7    9.94    1.33
  -4  -7  -7   10.54    1.63
  -4  -7  -7   11.10    1.39
   4   7   8   21.01    1.86
  -4  -7  -8   22.08    2.28
  -4  -7  -8   21.72    1.97
  -4  -7  -9    4.15    1.37
  -4  -7  -9    5.38    1.11
  -4  -7 -10    2.72    1.40
  -4  -7 -10    1.26    0.92
  -4  -7 -11   19.84    2.49
  -4  -7 -11   18.98    1.99
  -4  -7 -12    1.99    1.24
  -4  -7 -13    2.16    1.30
  -4  -7 -14    1.95    1.39
   4   8 -21    4.00    1.65
   4   8 -20   18.01    2.50
   4   8 -19    6.63    1.72
   4   8 -18    4.80    1.63
   4   8 -17   16.12    2.19
   4   8 -16   13.19    1.73
   4   8 -16   11.71    1.94
   4   8 -15   12.81    1.71
   4   8 -15    9.70    1.79
   4   8 -14    4.09    1.16
   4   8 -14    5.72    1.37
   4   8 -13   60.82    3.44
   4   8 -13   64.60    3.79
   4   8 -12   15.00    1.76
   4   8 -12   15.80    1.82
   4   8 -11    2.74    1.04
   4   8 -11    2.83    1.00
   4   8 -10   86.63    4.08
   4   8 -10   86.06    3.98
   4   8  -9   30.67    2.51
   4   8  -9   34.19    2.44
   4   8  -8   59.31    3.45
   4   8  -8   63.91    3.30
   4   8  -7   10.86    1.60
   4   8  -7   13.12    1.50
   4   8  -6   15.99    1.85
   4   8  -6   22.36    1.89
   4   8  -5    6.29    1.46
   4   8  -5    6.15    1.13
   4   8  -4  361.97    9.02
   4   8  -4  372.37    8.09
   4   8  -3   16.07    1.90
   4   8  -3   17.63    1.58
  -4  -8   3   17.82    1.26
  -4  -8   3   19.15    1.75
   4   8  -2    8.84    1.53
   4   8  -2    9.67    1.18
  -4  -8   2    9.97    0.89
  -4  -8   2   10.63    1.33
   4   8  -1   10.18    1.66
  -4  -8   1    8.57    0.73
   4   8  -1    8.50    1.13
  -4  -8   1    8.96    1.23
   4   8   0  104.77    4.50
   4   8   0  107.11    3.64
  -4  -8   0  110.23    4.15
   4   8   1    1.11    0.94
   4   8   1    1.56    0.57
  -4  -8  -1    0.05    0.95
  -4  -8  -1   -0.04    0.75
   4   8   2   12.27    1.59
  -4  -8  -2   13.66    1.51
  -4  -8  -2   11.43    1.46
   4   8   3   67.43    3.58
  -4  -8  -3   67.70    3.21
  -4  -8  -3   66.39    3.53
   4   8   4   48.40    3.00
  -4  -8  -4   50.27    2.81
  -4  -8  -4   50.12    3.17
   4   8   5   10.35    1.52
  -4  -8  -5   13.08    1.61
  -4  -8  -5    9.86    1.60
   4   8   6    7.65    1.30
  -4  -8  -6    8.01    1.42
  -4  -8  -6    8.60    1.34
   4   8   7    1.95    0.86
  -4  -8  -7    2.37    1.18
  -4  -8  -7    1.71    0.86
  -4  -8  -8   11.44    1.82
  -4  -8  -8   12.01    1.60
  -4  -8  -9    6.26    1.60
  -4  -8  -9    6.91    1.32
  -4  -8 -10   -1.05    1.09
  -4  -8 -10   -0.09    0.78
  -4  -8 -11   10.24    1.83
  -4  -8 -12    4.51    1.63
  -4  -8 -13    3.17    1.42
   4   9 -21    3.92    1.69
   4   9 -20   31.75    3.31
   4   9 -19    3.34    1.49
   4   9 -18    3.86    1.37
   4   9 -17    3.02    1.28
   4   9 -16    6.61    1.43
   4   9 -16    2.62    1.07
   4   9 -15    4.76    1.34
   4   9 -15    3.64    1.23
   4   9 -14    4.91    1.31
   4   9 -14    2.76    1.17
   4   9 -13    2.38    1.18
   4   9 -13    2.66    1.26
   4   9 -12   28.83    2.58
   4   9 -12   20.95    2.23
   4   9 -11   49.89    3.31
   4   9 -11   46.81    3.21
   4   9 -10   23.47    2.35
   4   9 -10   25.76    2.33
   4   9  -9   33.39    2.70
   4   9  -9   31.29    2.46
   4   9  -8   38.08    2.86
   4   9  -8   37.85    2.67
   4   9  -7    7.62    1.47
   4   9  -7   11.51    1.55
   4   9  -6   23.89    2.37
   4   9  -6   23.71    2.05
   4   9  -5    8.04    1.58
   4   9  -5    9.87    1.37
   4   9  -4   45.87    3.16
   4   9  -4   39.61    2.48
   4   9  -3    9.97    1.65
   4   9  -3    8.87    1.26
  -4  -9   3    9.21    0.93
  -4  -9   3    8.82    1.26
   4   9  -2    1.75    1.12
   4   9  -2    3.25    0.86
  -4  -9   2    0.68    0.92
   4   9  -1   49.84    3.23
   4   9  -1   49.51    2.62
  -4  -9   1   54.07    3.02
   4   9   0   55.07    3.44
   4   9   0   55.97    2.75
  -4  -9   0   52.11    2.96
   4   9   1   19.98    2.18
   4   9   1   18.02    1.54
  -4  -9  -1   18.25    1.76
  -4  -9  -1   19.78    1.94
   4   9   2   71.50    3.88
   4   9   2   69.84    3.02
  -4  -9  -2   64.59    3.55
  -4  -9  -2   69.81    3.45
   4   9   3   27.53    2.40
  -4  -9  -3   33.78    2.38
  -4  -9  -3   36.25    2.75
   4   9   4    9.65    1.55
  -4  -9  -4   10.69    1.61
  -4  -9  -4    9.06    1.34
   4   9   5   23.29    2.28
  -4  -9  -5   24.22    2.16
  -4  -9  -5   26.65    2.52
   4   9   6   -0.66    0.90
  -4  -9  -6   -1.03    0.79
  -4  -9  -6   -0.49    0.88
   4   9   7   -0.14    0.72
  -4  -9  -7    1.06    0.88
  -4  -9  -7    0.93    1.07
  -4  -9  -8    1.12    1.05
  -4  -9  -8    1.24    0.84
  -4  -9  -9    4.41    1.38
  -4  -9  -9    6.08    1.38
  -4  -9 -10   -0.42    1.05
  -4  -9 -10    0.02    0.78
  -4  -9 -11    1.75    1.41
   4  10 -20   11.18    2.06
   4  10 -19   -0.66    1.17
   4  10 -18    1.36    1.04
   4  10 -17   -0.21    1.26
   4  10 -16    6.90    1.52
   4  10 -16    7.97    1.77
   4  10 -15    2.21    1.15
   4  10 -15    4.20    1.28
   4  10 -14    9.73    1.83
   4  10 -14   10.57    1.82
   4  10 -13    1.21    0.88
   4  10 -13   -0.14    1.01
   4  10 -12   20.32    2.30
   4  10 -12   16.35    2.07
   4  10 -11   38.80    3.10
   4  10 -11   44.90    3.22
   4  10 -10    2.76    1.15
   4  10 -10    4.74    1.28
   4  10  -9   28.47    2.65
   4  10  -9   33.11    2.69
   4  10  -8    3.51    1.38
   4  10  -8    1.52    0.88
   4  10  -7    1.65    1.06
   4  10  -7    1.36    0.76
   4  10  -6    0.10    1.20
   4  10  -6    2.60    1.06
   4  10  -5   -0.04    1.16
   4  10  -5   -0.04    0.89
   4  10  -4   11.90    1.83
   4  10  -4   12.66    1.55
   4  10  -3   52.18    3.55
   4  10  -3   50.32    2.88
  -4 -10   3   53.53    3.19
   4  10  -2    7.53    1.62
   4  10  -2   11.37    1.44
  -4 -10   2   11.35    1.59
   4  10  -1    3.80    1.33
   4  10  -1    1.91    0.76
  -4 -10   1    4.39    1.06
   4  10   0    8.15    1.68
   4  10   0    7.53    1.16
  -4 -10   0    6.44    1.29
   4  10   1   23.76    2.42
   4  10   1   23.88    1.91
  -4 -10  -1   25.33    2.22
   4  10   2   -1.10    0.89
   4  10   2    0.50    0.63
  -4 -10  -2    1.32    0.99
  -4 -10  -2   -0.34    0.80
   4  10   3   17.86    2.09
  -4 -10  -3   18.94    1.95
  -4 -10  -3   19.76    2.16
   4  10   4    3.21    1.27
  -4 -10  -4    3.16    1.05
  -4 -10  -4    3.32    1.21
   4  10   5    2.27    1.06
  -4 -10  -5    2.46    1.04
  -4 -10  -5    3.25    1.10
   4  10   6    0.55    0.86
  -4 -10  -6    0.16    0.94
  -4 -10  -6   -0.07    0.76
  -4 -10  -7    1.93    1.25
  -4 -10  -7    1.44    0.95
  -4 -10  -8    3.72    1.14
  -4 -10  -8    3.28    1.38
  -4 -10  -9   10.65    1.70
  -4 -10  -9   14.28    2.17
  -4 -10 -10    1.21    1.33
   4  11 -19    6.47    1.78
   4  11 -18    2.13    1.48
   4  11 -17    1.65    1.30
   4  11 -16   21.21    2.66
   4  11 -15   10.02    1.94
   4  11 -15   10.90    1.99
   4  11 -14    0.68    0.97
   4  11 -14    0.52    1.07
   4  11 -13    1.64    1.18
   4  11 -13    0.94    0.99
   4  11 -12    2.21    1.12
   4  11 -12    2.10    1.21
   4  11 -11   22.83    2.62
   4  11 -11   20.61    2.31
   4  11 -10   12.21    2.00
   4  11 -10   13.06    1.92
   4  11  -9    2.48    1.08
   4  11  -9    1.66    0.98
   4  11  -8    2.35    1.31
   4  11  -8    2.90    1.07
   4  11  -7    0.75    1.01
   4  11  -7   -0.95    0.92
   4  11  -6   48.33    3.53
   4  11  -6   49.83    3.22
   4  11  -5   18.68    2.36
   4  11  -5   15.96    1.88
   4  11  -4    5.73    1.44
   4  11  -4    6.16    1.23
   4  11  -3    1.65    1.23
   4  11  -3    1.13    0.75
  -4 -11   3    1.54    0.90
   4  11  -2    2.55    1.13
   4  11  -2    4.15    1.02
  -4 -11   2    2.78    0.97
   4  11  -1   -0.68    1.11
   4  11  -1    0.20    0.69
  -4 -11   1    0.88    0.77
   4  11   0   43.23    3.45
   4  11   0   44.44    2.78
  -4 -11   0   47.73    3.15
   4  11   1    2.04    1.09
   4  11   1    1.07    0.77
  -4 -11  -1    0.34    0.78
   4  11   2    2.27    1.31
   4  11   2    2.04    0.77
  -4 -11  -2    1.18    0.91
   4  11   3    2.46    1.28
  -4 -11  -3   -0.47    0.93
  -4 -11  -3    0.35    0.99
   4  11   4   48.03    3.53
  -4 -11  -4   50.14    3.28
  -4 -11  -4   50.12    3.50
  -4 -11  -5    0.77    1.02
  -4 -11  -5    3.43    1.19
  -4 -11  -6    0.94    0.98
  -4 -11  -6    1.84    1.26
  -4 -11  -7    1.06    1.27
  -4 -11  -7    1.30    0.99
  -4 -11  -8   10.82    1.99
  -4 -11  -8   13.27    1.85
  -4 -11  -9    4.61    1.65
   4  12 -18    8.22    2.10
   4  12 -17    0.55    1.06
   4  12 -16    0.85    1.20
   4  12 -15   14.11    2.28
   4  12 -14   12.58    2.09
   4  12 -14   13.62    2.27
   4  12 -13    6.14    1.70
   4  12 -13    6.61    1.64
   4  12 -12    1.11    1.10
   4  12 -12    2.80    1.35
   4  12 -11    8.29    1.80
   4  12 -11    7.64    1.64
   4  12 -10    3.77    1.60
   4  12 -10    2.64    1.15
   4  12  -9    0.95    1.11
   4  12  -9    1.40    1.03
   4  12  -8    4.56    1.48
   4  12  -8    5.26    1.28
   4  12  -7    3.02    1.28
   4  12  -7    4.38    1.19
   4  12  -6   -0.30    1.06
   4  12  -6    0.03    0.87
   4  12  -5    0.37    1.12
   4  12  -5    0.44    0.84
   4  12  -4    2.16    1.12
   4  12  -4    3.04    1.07
   4  12  -3   16.90    2.31
   4  12  -3   18.13    1.98
  -4 -12   3   16.74    2.09
   4  12  -2    0.20    1.01
   4  12  -2   -0.47    0.74
  -4 -12   2    0.48    0.86
   4  12  -1   -0.77    1.05
   4  12  -1    0.01    0.76
  -4 -12   1   -0.33    1.11
   4  12   0    3.41    1.55
   4  12   0    3.81    1.09
  -4 -12   0    2.31    1.00
   4  12   1   25.15    2.74
   4  12   1   25.01    2.15
  -4 -12  -1   30.54    2.69
   4  12   2    2.02    1.34
  -4 -12  -2    0.32    0.94
   4  12   3    5.92    1.70
  -4 -12  -3    1.73    1.16
  -4 -12  -4   31.27    2.80
  -4 -12  -5   49.81    3.78
  -4 -12  -5   57.81    3.73
  -4 -12  -6    3.18    1.33
  -4 -12  -6    2.47    1.11
  -4 -12  -7    1.25    1.08
  -4 -12  -7    0.45    0.85
   4  13 -17    0.61    1.17
   4  13 -16   -0.18    1.35
   4  13 -15   13.31    2.43
   4  13 -14   13.29    2.32
   4  13 -13    1.16    1.19
   4  13 -13    2.10    1.31
   4  13 -12   -0.88    1.37
   4  13 -12   -1.10    1.06
   4  13 -11    2.73    1.49
   4  13 -11    3.75    1.21
   4  13 -10    2.17    1.27
   4  13 -10    0.63    0.98
   4  13  -9   -1.37    1.39
   4  13  -9   -0.09    1.11
   4  13  -8    5.25    1.62
   4  13  -8    7.39    1.58
   4  13  -7   15.20    2.41
   4  13  -7   10.98    1.84
   4  13  -6   -0.75    1.38
   4  13  -6    0.49    0.86
   4  13  -5    2.62    1.53
   4  13  -5   -0.57    1.00
   4  13  -4    3.10    1.45
   4  13  -4    1.70    0.93
   4  13  -3   13.57    1.86
  -4 -13   3   13.60    1.99
   4  13  -2    3.33    1.08
  -4 -13   2    2.05    1.09
   4  13  -1   17.74    2.51
   4  13  -1   13.02    1.79
  -4 -13   1   12.41    1.96
   4  13   0    8.56    1.95
   4  13   0    4.96    1.10
  -4 -13   0    4.82    1.33
   4  13   1    4.30    1.48
  -4 -13  -1   -1.96    1.22
  -4 -13  -2    0.18    0.99
  -4 -13  -3   -0.96    0.90
  -4 -13  -4    3.23    1.18
  -4 -13  -5   28.06    2.79
  -4 -13  -6    4.99    1.48
   4  14 -16    0.87    1.38
   4  14 -15    3.68    1.56
   4  14 -14    0.08    1.22
   4  14 -13    5.17    1.55
   4  14 -12    0.78    1.07
   4  14 -11   13.96    2.28
   4  14 -10   -1.94    1.66
   4  14 -10   -0.14    1.01
   4  14  -9    2.19    1.36
   4  14  -9    2.29    1.19
   4  14  -8    6.50    1.95
   4  14  -8    2.00    1.16
   4  14  -7    9.82    2.18
   4  14  -7   11.03    1.92
   4  14  -6   -0.48    1.29
   4  14  -6    2.35    1.30
   4  14  -5    3.50    1.77
   4  14  -5   -1.60    1.28
   4  14  -4    6.41    2.05
   4  14  -4    6.98    1.41
   4  14  -3   32.69    3.46
   4  14  -3   26.61    2.63
   4  14  -2   10.66    2.25
   4  14  -2    9.64    1.74
  -4 -14   2    9.36    1.81
  -4 -14   1    0.88    0.89
  -4 -14   0    1.72    1.00
  -4 -14  -1   -0.71    0.95
  -4 -14  -2    8.11    1.64
  -4 -14  -3    0.73    0.93
  -4 -14  -4   -1.56    1.16
  -4 -14  -5    7.47    1.75
   4  15 -14   -1.73    1.48
   4  15 -13   -0.89    1.36
   4  15 -12    1.28    1.17
   4  15 -11   -1.04    1.33
   4  15 -10    0.04    1.16
   4  15  -9   26.00    2.94
   4  15  -8    0.43    1.12
   4  15  -7   10.51    1.93
   4  15  -6    1.85    1.18
   4  15  -5   31.33    3.10
   4  15  -4    3.94    1.43
   4  15  -3    1.77    1.18
  -4 -15   2    7.85    1.78
  -4 -15   1    8.60    1.80
  -4 -15   0   -0.40    1.20
  -4 -15  -1   10.77    1.93
  -4 -15  -2   -1.61    1.31
  -4 -15  -3   -0.95    1.12
   4  16 -11    2.66    1.52
   4  16 -10   27.17    3.15
   4  16  -9    2.44    1.41
   4  16  -8   -1.18    1.28
   4  16  -7    2.56    1.31
   4  16  -6    2.72    1.24
   4  16  -5    1.83    1.09
   4  16  -4    1.14    1.06
   4  17  -6    1.16    1.02
   5 -19  -2    1.40    0.96
   5 -19  -1   -1.19    1.12
   5 -19   0   -0.86    1.18
  -5  19  -1    6.97    1.90
   5 -19   1    1.93    1.21
  -5  19  -2   21.35    2.69
   5 -19   2   15.06    2.15
  -5  19  -3    6.90    1.68
   5 -19   3    4.40    1.47
  -5  19  -4    0.96    1.21
   5 -19   4   -1.46    1.39
  -5  19  -5   -0.77    1.23
  -5  19  -6    4.68    1.74
  -5  19  -7    4.29    1.53
  -5  19  -8    2.74    1.62
   5 -18  -5    0.81    1.04
   5 -18  -4    0.60    1.00
   5 -18  -3    1.65    1.04
   5 -18  -2   11.40    1.93
   5 -18  -1    3.88    1.23
   5 -18   0   -0.73    1.18
   5 -18   1    1.19    1.01
  -5  18  -2   24.20    2.65
   5 -18   2   17.59    2.27
  -5  18  -3   28.49    2.94
   5 -18   3   21.06    2.54
  -5  18  -4    0.15    1.12
   5 -18   4    0.15    1.14
  -5  18  -5    3.28    1.36
   5 -18   5    1.77    1.09
  -5  18  -6    3.08    1.47
  -5  18  -7   -0.76    1.37
  -5  18  -8   -1.33    1.16
  -5  18  -9    0.38    1.08
  -5  18 -10   -0.42    1.22
  -5  18 -11    7.40    1.90
  -5  18 -12    2.24    1.45
   5 -17  -8    8.08    1.80
   5 -17  -7   -0.73    1.33
   5 -17  -6    1.21    1.06
   5 -17  -5   12.44    2.08
   5 -17  -4    4.78    1.37
   5 -17  -3    7.65    1.77
   5 -17  -2   12.26    1.96
   5 -17  -1    1.23    0.99
   5 -17   0   -0.30    1.09
   5 -17   1    4.32    1.36
   5 -17   2    1.30    1.07
  -5  17  -3   24.27    2.61
   5 -17   3   25.85    2.58
  -5  17  -4   14.61    2.16
   5 -17   4   11.37    1.80
  -5  17  -5    0.94    1.06
   5 -17   5    0.45    1.02
  -5  17  -6    1.01    1.13
  -5  17  -7    2.97    1.39
  -5  17  -8   -0.58    1.15
  -5  17  -9    6.78    1.81
  -5  17 -10    2.91    1.46
  -5  17 -11   13.90    2.26
  -5  17 -12    0.94    1.14
  -5  17 -13    0.14    1.10
  -5  17 -14    7.64    1.90
   5 -16 -10    3.52    1.35
   5 -16  -9    5.07    1.57
   5 -16  -8    8.13    1.65
   5 -16  -7    4.87    1.49
   5 -16  -6   -0.39    0.86
   5 -16  -5   10.50    1.86
   5 -16  -4    1.19    0.92
   5 -16  -3    9.90    1.65
   5 -16  -2    2.59    1.12
   5 -16  -1    4.52    1.29
   5 -16   0    0.62    0.96
   5 -16   1   -1.66    1.13
   5 -16   2    4.53    1.39
  -5  16  -3   22.12    2.43
   5 -16   3   13.19    1.87
  -5  16  -4   20.95    2.33
   5 -16   4   17.69    2.07
  -5  16  -5    2.11    1.23
   5 -16   5    0.43    0.80
  -5  16  -6    7.13    1.60
  -5  16  -7    9.90    1.77
  -5  16  -8    3.65    1.22
  -5  16  -9    3.93    1.44
  -5  16 -10    0.07    1.40
  -5  16 -11    1.78    1.14
  -5  16 -12    8.35    1.80
  -5  16 -13    0.43    1.07
  -5  16 -14    5.01    1.65
  -5  16 -15   14.48    2.37
   5 -15 -11   14.84    2.31
   5 -15 -10   -2.03    1.41
   5 -15  -9    2.31    1.32
   5 -15  -8   -0.37    0.84
   5 -15  -7    0.27    1.11
   5 -15  -6    2.48    1.17
   5 -15  -5    6.60    1.41
   5 -15  -4   -0.24    0.94
   5 -15  -3    1.67    1.12
   5 -15  -2   -0.40    0.79
   5 -15  -1   10.83    1.61
   5 -15   0    3.26    1.13
   5 -15   1    1.09    0.88
   5 -15   2   -0.43    0.88
   5 -15   3   27.81    2.41
  -5  15  -4   12.17    1.80
   5 -15   4    8.71    1.47
  -5  15  -5    8.23    1.64
   5 -15   5    6.03    1.26
  -5  15  -6    0.42    0.87
  -5  15  -7    2.15    1.19
  -5  15  -8   -1.14    1.21
  -5  15  -9    5.89    1.54
  -5  15 -10   -0.16    1.04
  -5  15 -11    6.03    1.57
  -5  15 -12   23.77    2.64
  -5  15 -13    1.26    1.29
  -5  15 -14    2.29    1.30
  -5  15 -15   13.81    2.26
  -5  15 -16    6.63    1.80
  -5  15 -17   -3.20    1.47
   5 -14 -13    0.98    1.10
   5 -14 -12   41.05    3.65
   5 -14 -11    4.10    1.54
   5 -14 -10   11.82    2.07
   5 -14  -9   12.08    2.05
   5 -14  -8   52.95    3.66
   5 -14  -7    0.79    1.10
   5 -14  -6    8.91    1.60
   5 -14  -5    0.95    0.83
   5 -14  -4   23.11    2.27
   5 -14  -3    4.82    1.11
   5 -14  -2   -0.89    0.89
   5 -14  -1   22.16    2.15
   5 -14   0  104.13    4.48
   5 -14   1   16.82    1.84
   5 -14   2   17.46    1.80
   5 -14   3   47.41    2.95
  -5  14  -4   19.59    2.10
   5 -14   4   12.00    1.43
  -5  14  -5   12.19    1.76
   5 -14   5    7.37    1.21
  -5  14  -6   -0.92    1.16
  -5  14  -7   -0.51    1.12
  -5  14  -8    7.89    1.51
  -5  14  -9    2.87    1.16
  -5  14 -10    0.01    1.03
  -5  14 -11   10.50    1.86
  -5  14 -12   37.06    3.21
  -5  14 -13    1.88    0.91
  -5  14 -13    1.71    1.15
  -5  14 -14    0.96    1.16
  -5  14 -15   -0.62    0.90
  -5  14 -16    3.16    1.37
  -5  14 -17   -0.34    1.03
  -5  14 -18    0.75    1.14
  -5  14 -18   -0.56    1.33
   5 -13 -14    2.81    1.28
   5 -13 -13   11.03    2.09
   5 -13 -12   22.13    2.61
   5 -13 -11    0.78    1.16
   5 -13 -10   -0.14    1.03
   5 -13  -9    3.33    1.18
   5 -13  -8   22.55    2.49
   5 -13  -7   15.38    1.97
   5 -13  -6    5.33    1.30
   5 -13  -5    4.34    1.07
   5 -13  -4   15.35    1.78
   5 -13  -3    1.92    0.90
   5 -13  -2    2.60    1.23
   5 -13  -1  133.52    4.85
   5 -13   0  151.80    5.14
   5 -13   1    7.05    1.24
   5 -13   2    2.09    0.89
   5 -13   3    3.52    0.96
  -5  13  -4   19.88    2.06
   5 -13   4   18.04    1.77
  -5  13  -5   51.81    3.15
   5 -13   5   53.71    3.00
  -5  13  -6    9.67    1.51
  -5  13  -7    0.64    0.88
  -5  13  -8   18.12    2.12
  -5  13  -9    0.13    0.89
  -5  13 -10    0.01    1.07
  -5  13 -11    0.17    0.93
  -5  13 -12   60.38    3.86
  -5  13 -13   12.45    1.73
  -5  13 -13   15.76    2.15
  -5  13 -14    2.71    1.04
  -5  13 -14    6.31    1.57
  -5  13 -15    0.17    0.90
  -5  13 -15    0.11    0.97
  -5  13 -16    1.71    1.01
  -5  13 -16    2.26    1.16
  -5  13 -17    6.00    1.47
  -5  13 -17    3.51    1.24
  -5  13 -17    5.45    1.74
  -5  13 -18    3.21    1.28
  -5  13 -18    2.06    1.15
  -5  13 -18    1.73    1.33
  -5  13 -19    2.10    1.08
   5 -12 -15    2.82    1.28
   5 -12 -14   -1.62    1.36
   5 -12 -13    0.17    0.99
   5 -12 -12    8.76    1.75
   5 -12 -11   14.32    2.05
   5 -12 -10    3.50    1.26
   5 -12  -9    8.95    1.11
   5 -12  -9    9.80    1.64
   5 -12  -8   -0.10    0.47
   5 -12  -8    1.90    1.04
   5 -12  -7  122.16    3.75
   5 -12  -7  130.64    5.19
   5 -12  -6    4.64    1.22
   5 -12  -6    4.03    0.66
   5 -12  -5    7.20    1.19
   5 -12  -4   -1.26    0.94
   5 -12  -3  125.20    4.60
   5 -12  -2   20.33    1.92
   5 -12  -1    1.83    0.95
   5 -12   0   11.58    1.42
   5 -12   1    2.37    0.85
   5 -12   2  183.56    5.40
   5 -12   3   23.88    1.90
  -5  12  -4    8.22    1.34
   5 -12   4    9.08    1.26
  -5  12  -5  104.13    4.28
   5 -12   5   99.77    3.94
  -5  12  -6   27.50    2.32
  -5  12  -7   10.19    1.51
  -5  12  -8   -0.95    0.91
  -5  12  -9    2.42    1.02
  -5  12 -10   -1.05    1.12
  -5  12 -11    1.46    0.88
  -5  12 -12   23.47    2.10
  -5  12 -12   29.02    2.58
  -5  12 -13    0.82    0.93
  -5  12 -13    0.60    0.89
  -5  12 -14    1.41    0.92
  -5  12 -14    0.60    0.90
  -5  12 -15   -0.28    0.82
  -5  12 -15   -0.34    1.11
  -5  12 -16   21.21    2.33
  -5  12 -16   18.84    2.29
  -5  12 -16   18.07    2.54
  -5  12 -17    6.30    1.49
  -5  12 -17    6.69    1.54
  -5  12 -17    5.67    1.52
  -5  12 -18   -0.27    0.95
  -5  12 -18    2.36    1.13
  -5  12 -18    2.52    1.14
  -5  12 -19    1.48    1.09
   5 -11 -17    7.22    1.87
   5 -11 -16   25.31    2.86
   5 -11 -15    2.50    1.35
   5 -11 -14    3.64    1.30
   5 -11 -13    0.76    0.65
   5 -11 -13    2.19    1.04
   5 -11 -12    2.34    0.84
   5 -11 -12    0.97    1.09
   5 -11 -11    8.03    1.14
   5 -11 -11    8.28    1.64
   5 -11 -10    8.92    1.12
   5 -11 -10   11.07    1.69
   5 -11  -9    0.00    0.49
   5 -11  -9    1.13    0.92
   5 -11  -8   30.82    2.52
   5 -11  -8   26.74    1.69
   5 -11  -7   44.97    2.11
   5 -11  -7   40.66    2.81
   5 -11  -6   37.18    1.79
   5 -11  -6   35.29    2.47
   5 -11  -5   -0.02    0.97
   5 -11  -5    0.76    0.43
   5 -11  -4    4.82    0.94
   5 -11  -3   13.80    1.48
   5 -11  -2    3.92    0.93
   5 -11  -1    8.37    1.20
   5 -11   0   86.64    3.40
   5 -11   1    2.54    0.86
   5 -11   2   38.37    2.23
   5 -11   3   13.79    1.34
  -5  11  -4   67.16    3.24
   5 -11   4   68.23    3.03
  -5  11  -5   31.90    2.31
   5 -11   5   33.23    2.10
  -5  11  -6   93.75    3.91
  -5  11  -7   26.79    2.23
  -5  11  -8    4.42    1.06
  -5  11  -9   -0.08    0.92
  -5  11 -10   19.91    1.81
  -5  11 -10   19.00    1.97
  -5  11 -11    3.04    0.80
  -5  11 -11    4.87    1.20
  -5  11 -12    9.97    1.43
  -5  11 -12   10.35    1.62
  -5  11 -13   46.26    2.98
  -5  11 -13   46.89    3.19
  -5  11 -14   15.85    1.90
  -5  11 -14   12.26    1.81
  -5  11 -15   13.75    1.90
  -5  11 -15    9.73    1.62
  -5  11 -15    8.60    1.89
  -5  11 -16   31.82    3.07
  -5  11 -16   36.12    2.96
  -5  11 -16   37.30    3.10
  -5  11 -17    3.80    1.24
  -5  11 -17    5.79    1.66
  -5  11 -17    3.82    1.26
  -5  11 -18    0.58    0.92
  -5  11 -18   -0.73    0.89
  -5  11 -18   -1.14    1.10
  -5  11 -19    2.27    1.02
   5 -10 -17   27.23    2.87
   5 -10 -16    1.15    0.78
   5 -10 -16    2.90    1.35
   5 -10 -15   -0.48    0.72
   5 -10 -15    3.19    1.37
   5 -10 -14   11.09    1.44
   5 -10 -14   12.18    1.86
   5 -10 -13    0.15    0.62
   5 -10 -13   -0.14    0.78
   5 -10 -12    4.07    0.96
   5 -10 -12    5.25    1.41
   5 -10 -11   18.75    1.58
   5 -10 -11   17.96    2.07
   5 -10 -10   37.10    2.11
   5 -10 -10   31.90    2.54
   5 -10  -9   23.10    2.14
   5 -10  -9   21.28    1.52
   5 -10  -8   86.51    2.91
   5 -10  -8   78.30    3.72
   5 -10  -7   67.63    3.39
   5 -10  -7   72.22    2.53
   5 -10  -6    3.03    0.56
   5 -10  -6    2.50    0.90
   5 -10  -5   92.52    3.77
   5 -10  -5   95.05    2.63
   5 -10  -4  108.83    4.00
   5 -10  -3    1.17    0.74
  -5  10   2   -0.10    0.22
   5 -10  -2    0.51    0.72
  -5  10   1    1.36    0.26
   5 -10  -1    1.88    0.71
  -5  10   0   44.90    1.34
   5 -10   0   44.27    2.32
  -5  10  -1  201.79    3.67
   5 -10   1  207.31    5.20
   5 -10   2    5.63    0.89
   5 -10   3   55.96    2.53
  -5  10  -4   94.22    3.62
   5 -10   4   94.38    3.37
  -5  10  -5  103.30    3.83
  -5  10  -6    5.05    1.04
  -5  10  -7   -0.26    0.75
  -5  10  -8   19.22    1.77
  -5  10  -9    4.82    0.90
  -5  10  -9    5.91    1.09
  -5  10 -10    8.29    1.23
  -5  10 -10    8.38    1.27
  -5  10 -11    0.61    0.70
  -5  10 -11    0.03    0.72
  -5  10 -12   18.84    1.86
  -5  10 -12   18.78    1.95
  -5  10 -13   43.07    2.93
  -5  10 -13   52.39    3.36
  -5  10 -14    9.36    1.53
  -5  10 -14    8.56    1.49
  -5  10 -14   12.23    1.93
  -5  10 -15   -0.64    0.76
  -5  10 -15    1.71    1.02
  -5  10 -15    1.22    1.06
  -5  10 -16   13.66    2.06
  -5  10 -16   11.08    1.73
  -5  10 -16   10.97    1.72
  -5  10 -17   14.06    1.96
  -5  10 -17   10.03    1.80
  -5  10 -17   13.56    1.94
  -5  10 -18   -0.68    0.91
  -5  10 -19    1.04    0.88
   5  -9 -19    8.56    1.57
   5  -9 -18    8.09    1.48
   5  -9 -18   10.23    1.91
   5  -9 -17    4.18    1.11
   5  -9 -17    2.49    1.15
   5  -9 -16   13.94    1.71
   5  -9 -16   13.35    2.00
   5  -9 -15    8.58    1.34
   5  -9 -15    6.08    1.41
   5  -9 -14    1.54    0.81
   5  -9 -14    1.13    0.99
   5  -9 -13    0.11    0.55
   5  -9 -13   -0.70    0.96
   5  -9 -12    0.76    0.67
   5  -9 -12    0.04    0.82
   5  -9 -11   32.11    2.01
   5  -9 -11   33.95    2.52
   5  -9 -10   25.29    1.63
   5  -9 -10   27.02    2.20
   5  -9  -9    8.85    0.99
   5  -9  -9    7.38    1.24
   5  -9  -8   58.57    2.97
   5  -9  -8   59.25    2.26
   5  -9  -7   70.93    3.19
   5  -9  -7   67.60    2.31
   5  -9  -6    2.21    0.48
   5  -9  -6    2.79    0.85
   5  -9  -5   95.81    2.48
   5  -9  -5   90.95    3.46
  -5   9   4   15.30    0.86
   5  -9  -4   14.59    1.42
   5  -9  -4   17.26    0.90
  -5   9   3   33.58    1.16
   5  -9  -3   36.31    2.07
  -5   9   2    1.91    0.26
   5  -9  -2    1.52    0.58
  -5   9   1    6.31    0.38
   5  -9  -1    5.46    0.84
  -5   9   0   22.55    0.79
   5  -9   0   25.05    1.59
   5  -9   1  480.83    8.52
  -5   9  -1  455.19    6.63
   5  -9   2   45.16    2.08
   5  -9   3   33.43    1.80
  -5   9  -4    0.38    0.69
   5  -9   4    1.51    0.58
  -5   9  -5  224.96    5.73
  -5   9  -6    9.46    1.20
  -5   9  -7   58.07    2.53
  -5   9  -7   59.42    2.84
  -5   9  -8   -0.67    0.63
  -5   9  -8   -0.53    0.78
  -5   9  -9    3.09    0.69
  -5   9  -9    2.83    0.82
  -5   9 -10    6.59    1.11
  -5   9 -10    7.77    1.24
  -5   9 -11   28.35    2.09
  -5   9 -11   26.66    2.12
  -5   9 -12    1.64    0.84
  -5   9 -12   -0.20    0.81
  -5   9 -13   30.88    2.75
  -5   9 -13   32.53    2.50
  -5   9 -13   32.74    2.53
  -5   9 -14    4.24    1.23
  -5   9 -14    5.33    1.25
  -5   9 -14    4.54    1.34
  -5   9 -15    0.15    0.84
  -5   9 -15    0.35    0.97
  -5   9 -15   -0.35    0.84
  -5   9 -16    4.32    1.23
  -5   9 -16    2.89    1.08
  -5   9 -16    1.43    0.88
  -5   9 -17   10.83    1.85
  -5   9 -17   10.15    1.72
  -5   9 -17   11.46    1.76
  -5   9 -18   -0.84    1.01
  -5   9 -19    2.82    1.22
   5  -8 -20    0.10    0.85
   5  -8 -19    4.34    1.19
   5  -8 -19    3.21    1.24
   5  -8 -18   22.99    2.28
   5  -8 -18   27.41    2.73
   5  -8 -17   -0.10    0.78
   5  -8 -17    1.99    1.12
   5  -8 -16    4.05    1.10
   5  -8 -16    2.25    1.16
   5  -8 -15    1.35    0.80
   5  -8 -15    1.46    0.94
   5  -8 -14    6.28    1.12
   5  -8 -14    9.61    1.59
   5  -8 -13    6.24    1.07
  -5   8  13    7.43    1.01
   5  -8 -13    7.02    1.40
   5  -8 -12   14.92    1.40
  -5   8  12   14.23    1.35
   5  -8 -12   15.11    1.74
   5  -8 -11    7.40    0.97
  -5   8  11    8.71    1.05
   5  -8 -11    7.67    1.33
   5  -8 -10   26.34    1.63
   5  -8 -10   25.21    2.06
   5  -8  -9    2.68    0.61
   5  -8  -9    2.15    0.84
   5  -8  -8   51.60    2.01
   5  -8  -8   49.97    2.64
   5  -8  -7   77.99    2.37
   5  -8  -7   77.25    3.18
   5  -8  -6   96.40    3.49
   5  -8  -6  100.20    2.51
   5  -8  -5    4.03    0.47
   5  -8  -5    3.23    0.72
   5  -8  -4  114.39    3.57
   5  -8  -4  106.91    2.28
   5  -8  -3   16.60    1.34
   5  -8  -2  136.29    3.87
   5  -8  -1   39.09    1.89
  -5   8   0    0.52    0.13
   5  -8   0   -0.76    0.58
   5  -8   1  212.80    4.71
  -5   8  -1  198.22    3.18
   5  -8   2  277.79    5.65
   5  -8   3   13.10    1.04
  -5   8  -4   32.21    1.46
  -5   8  -4   31.96    1.78
  -5   8  -5   67.51    2.39
  -5   8  -5   69.86    2.76
  -5   8  -6  130.14    3.67
  -5   8  -6  136.40    4.09
  -5   8  -7   34.89    1.92
  -5   8  -7   37.09    2.11
  -5   8  -8    0.87    0.58
  -5   8  -8    0.39    0.55
  -5   8  -9    2.87    0.75
  -5   8  -9    3.99    0.91
  -5   8 -10   -0.90    0.75
  -5   8 -10    0.27    0.63
  -5   8 -11   35.61    2.81
  -5   8 -11   36.12    2.39
  -5   8 -11   33.04    2.31
  -5   8 -12    1.97    0.84
  -5   8 -12    3.62    1.04
  -5   8 -12    2.91    1.08
  -5   8 -13   29.14    2.56
  -5   8 -13   24.85    2.19
  -5   8 -13   28.33    2.32
  -5   8 -14    5.92    1.31
  -5   8 -14    6.18    1.37
  -5   8 -14    7.97    1.36
  -5   8 -15    2.11    1.08
  -5   8 -15    1.65    0.91
  -5   8 -15    0.78    0.77
  -5   8 -16    0.33    0.90
  -5   8 -16    0.61    0.78
  -5   8 -16    0.34    0.80
  -5   8 -17    8.63    1.58
  -5   8 -17    7.93    1.60
  -5   8 -18   11.56    1.92
  -5   8 -19    0.70    1.04
   5  -7 -21    3.58    1.20
   5  -7 -20    1.17    0.89
   5  -7 -20    1.80    1.18
   5  -7 -19   13.12    1.84
   5  -7 -19   12.25    1.93
   5  -7 -18   13.62    1.76
   5  -7 -18   13.11    1.97
   5  -7 -17    7.19    1.28
   5  -7 -17    8.96    1.64
   5  -7 -16    4.45    1.05
   5  -7 -16    4.24    1.21
   5  -7 -15    0.86    0.75
  -5   7  15    0.37    0.59
   5  -7 -15    1.65    0.90
   5  -7 -14    5.62    1.11
   5  -7 -14    6.16    1.38
  -5   7  14    6.37    1.05
  -5   7  13   -0.46    0.54
   5  -7 -13    0.15    0.55
  -5   7  13    0.68    0.56
   5  -7 -13   -1.25    1.04
   5  -7 -12    2.91    0.77
   5  -7 -12    2.38    0.93
  -5   7  12    2.98    0.73
   5  -7 -11    2.52    0.69
  -5   7  11    1.43    0.66
   5  -7 -11    2.75    1.12
   5  -7 -10  126.76    3.70
  -5   7  10  141.17    4.02
   5  -7 -10  133.21    4.58
  -5   7   9   50.58    1.71
   5  -7  -9   55.94    2.19
  -5   7   9   56.56    2.38
   5  -7  -9   56.68    2.80
   5  -7  -8   35.48    1.59
   5  -7  -8   34.32    2.10
   5  -7  -7   30.51    1.35
   5  -7  -7   29.73    1.89
   5  -7  -6   82.40    2.11
   5  -7  -6   75.94    2.90
   5  -7  -5  129.03    2.59
   5  -7  -5  126.76    3.70
   5  -7  -4   96.53    3.03
   5  -7  -4   96.19    1.90
   5  -7  -3  117.93    3.34
   5  -7  -2   92.01    2.88
   5  -7  -1  221.92    4.73
   5  -7   0   15.41    1.06
  -5   7  -1  521.68    7.05
   5  -7   1  547.57    8.57
  -5   7  -2  170.88    3.19
   5  -7   2  190.63    4.00
  -5   7  -3   66.24    1.91
   5  -7   3   69.81    2.21
  -5   7  -4   26.76    1.30
  -5   7  -4   28.10    1.57
  -5   7  -5   19.35    1.25
  -5   7  -5   21.12    1.45
  -5   7  -6   79.41    2.73
  -5   7  -6   83.40    2.98
  -5   7  -7   27.19    1.68
  -5   7  -7   30.84    1.79
  -5   7  -8   10.86    1.19
  -5   7  -8   11.28    1.20
  -5   7  -9    3.37    0.87
  -5   7  -9    4.10    0.81
  -5   7  -9    3.26    1.04
  -5   7 -10    0.99    0.70
  -5   7 -10    2.61    0.89
  -5   7 -10    1.10    0.90
  -5   7 -11   42.22    2.85
  -5   7 -11   37.21    2.45
  -5   7 -11   40.85    2.52
  -5   7 -12   15.69    1.90
  -5   7 -12   16.86    1.80
  -5   7 -12   16.08    1.66
  -5   7 -13   27.90    2.42
  -5   7 -13   26.72    2.31
  -5   7 -13   25.31    2.16
  -5   7 -14   12.31    1.74
  -5   7 -14   11.13    1.64
  -5   7 -14    9.58    1.40
  -5   7 -15    2.76    1.09
  -5   7 -15    3.18    1.12
  -5   7 -15    2.56    0.94
  -5   7 -16    3.78    1.21
  -5   7 -16    2.40    1.04
  -5   7 -17    4.63    1.36
  -5   7 -18   14.54    2.06
  -5   7 -19    1.07    1.09
   5  -6 -21   14.31    2.02
   5  -6 -20    1.69    0.95
   5  -6 -20   -0.47    0.94
   5  -6 -19   14.70    1.92
   5  -6 -19   15.76    2.11
   5  -6 -18   16.43    1.91
   5  -6 -18   17.37    2.18
   5  -6 -17   33.67    2.52
   5  -6 -17   37.20    2.96
   5  -6 -16   33.13    2.47
  -5   6  16   37.48    2.45
   5  -6 -16   40.45    2.96
   5  -6 -15    6.10    1.15
  -5   6  15    5.51    1.04
   5  -6 -15    6.71    1.43
   5  -6 -14    3.37    0.90
  -5   6  14    3.43    0.87
   5  -6 -14    3.41    0.98
   5  -6 -13   24.60    1.86
  -5   6  13   25.65    1.63
  -5   6  13   24.72    1.84
   5  -6 -13   24.18    2.09
   5  -6 -12   15.13    1.42
  -5   6  12   14.73    1.30
  -5   6  12   13.58    1.39
   5  -6 -12   15.87    1.67
   5  -6 -11  120.83    3.78
  -5   6  11  128.82    3.93
  -5   6  11  126.11    4.03
   5  -6 -11  129.13    4.51
   5  -6 -10   45.38    2.11
  -5   6  10   44.25    2.25
   5  -6 -10   44.04    2.53
   5  -6  -9   42.12    1.88
  -5   6   9   38.30    1.26
  -5   6   9   43.47    2.12
   5  -6  -9   42.96    2.35
   5  -6  -8   19.55    1.19
  -5   6   8   17.80    0.97
  -5   6   8   18.27    1.31
   5  -6  -8   18.09    1.54
  -5   6   7   60.10    2.05
   5  -6  -7   63.10    1.98
  -5   6   7   65.78    2.46
   5  -6  -7   68.34    2.73
  -5   6   6   62.66    2.19
   5  -6  -6   62.32    1.77
   5  -6  -6   60.95    2.46
   5  -6  -5   98.30    2.08
   5  -6  -5   99.54    3.06
   5  -6  -4  280.92    4.06
   5  -6  -4  289.49    5.63
   5  -6  -3    2.49    0.55
   5  -6  -2  290.62    5.42
   5  -6  -1  135.76    3.23
   5  -6   0    5.14    0.63
  -5   6  -1  154.41    2.53
   5  -6   1  160.08    3.35
  -5   6  -2  767.92   10.69
   5  -6   2  829.03   11.32
  -5   6  -3  139.21    3.01
  -5   6  -4  114.20    2.91
  -5   6  -4  116.29    3.14
  -5   6  -5   35.68    1.65
  -5   6  -5   33.80    1.67
  -5   6  -6   52.29    2.74
  -5   6  -6   48.97    2.12
  -5   6  -6   48.25    2.08
  -5   6  -7   86.18    3.75
  -5   6  -7   90.28    3.09
  -5   6  -7   83.61    2.92
  -5   6  -8    7.31    1.12
  -5   6  -8    7.03    0.98
  -5   6  -8    5.51    1.03
  -5   6  -9   -0.01    0.88
  -5   6  -9    1.50    0.83
  -5   6  -9    1.11    0.66
  -5   6  -9    0.32    0.49
  -5   6 -10   10.13    1.38
  -5   6 -10    7.85    1.33
  -5   6 -10    6.93    1.05
  -5   6 -10    8.24    1.07
  -5   6 -11   20.46    1.96
  -5   6 -11   20.39    1.86
  -5   6 -11   18.88    1.67
  -5   6 -11   20.46    1.45
  -5   6 -12    9.44    1.41
  -5   6 -12    9.37    1.53
  -5   6 -12    9.47    1.24
  -5   6 -13   20.25    2.05
  -5   6 -13   17.96    1.93
  -5   6 -13   19.11    1.84
  -5   6 -14    6.43    1.29
  -5   6 -14    5.86    1.19
  -5   6 -14    5.12    1.13
  -5   6 -15   18.67    2.12
  -5   6 -15   18.58    2.12
  -5   6 -15   21.32    2.07
  -5   6 -16   -1.67    1.21
  -5   6 -16    1.43    1.01
  -5   6 -17   13.09    1.99
  -5   6 -18   22.54    2.51
  -5   6 -19    5.74    1.41
   5  -5 -22   -0.96    0.99
   5  -5 -21   24.82    2.56
   5  -5 -21   21.19    2.54
   5  -5 -20    0.41    0.87
   5  -5 -20   -0.24    0.89
   5  -5 -19   -2.06    1.16
   5  -5 -18    5.16    1.22
  -5   5  18    3.38    0.91
   5  -5 -17   12.64    1.70
  -5   5  17   12.25    1.53
   5  -5 -16   32.19    2.41
  -5   5  16   32.46    2.37
   5  -5 -15    0.27    0.70
  -5   5  15   -0.24    0.68
   5  -5 -14   60.39    3.08
  -5   5  14   56.85    2.96
   5  -5 -13   19.86    1.70
  -5   5  13   19.77    1.36
  -5   5  13   19.15    1.65
  -5   5  12    1.99    0.59
   5  -5 -12    1.55    0.64
  -5   5  12    0.85    0.64
   5  -5 -11   27.44    1.73
  -5   5  11   26.64    1.62
  -5   5  11   27.87    1.94
  -5   5  10    3.00    0.68
   5  -5 -10    4.85    0.81
  -5   5  10    3.49    0.80
  -5   5   9  132.13    2.43
   5  -5  -9  141.49    3.66
  -5   5   9  145.53    4.13
  -5   5   9  147.08    4.06
  -5   5   8   24.58    1.06
   5  -5  -8   29.10    1.46
  -5   5   8   29.48    1.69
  -5   5   7  347.98    5.85
   5  -5  -7  344.99    6.04
  -5   5   7  355.96    6.87
   5  -5  -6    3.64    0.49
  -5   5   6    2.69    0.47
  -5   5   6    2.82    0.63
   5  -5  -6    2.13    0.51
  -5   5   5   12.01    0.94
   5  -5  -5   13.20    0.68
   5  -5  -5   13.05    1.01
  -5   5   4   14.42    1.09
   5  -5  -4   15.69    0.63
   5  -5  -4   13.26    0.99
  -5   5   3  111.99    3.29
   5  -5  -3  121.26    2.93
  -5   5   2   34.96    1.84
   5  -5  -2   37.26    1.41
  -5   5   1  238.65    5.43
   5  -5  -1  241.12    4.37
  -5   5   0   13.72    1.27
  -5   5   0   13.40    0.50
   5  -5   0   14.78    0.85
  -5   5   0   15.10    0.81
  -5   5  -1   36.24    2.06
  -5   5  -1   40.41    1.10
  -5   5  -1   39.71    1.29
   5  -5   1   39.21    1.30
  -5   5  -2   29.13    1.85
  -5   5  -2   31.60    1.14
  -5   5  -2   32.94    1.19
   5  -5   2   33.06    1.15
  -5   5  -3  113.99    3.82
  -5   5  -3  108.91    2.64
  -5   5  -3  113.94    2.78
  -5   5  -3  118.57    2.50
  -5   5  -4   80.78    3.30
  -5   5  -4   71.97    2.28
  -5   5  -4   78.86    2.33
  -5   5  -4   76.89    1.94
  -5   5  -5    6.20    1.07
  -5   5  -5    7.38    0.88
  -5   5  -5    5.28    0.66
  -5   5  -5    5.59    0.51
  -5   5  -6   69.10    3.11
  -5   5  -6   68.90    2.52
  -5   5  -6   66.47    2.33
  -5   5  -7   74.13    3.33
  -5   5  -7   76.24    2.85
  -5   5  -7   75.79    2.68
  -5   5  -7   79.46    2.85
  -5   5  -8   32.61    2.26
  -5   5  -8   34.96    2.08
  -5   5  -8   34.45    1.92
  -5   5  -8   32.51    1.78
  -5   5  -9   40.58    2.35
  -5   5  -9   35.14    2.38
  -5   5  -9   41.06    2.18
  -5   5  -9   38.26    1.92
  -5   5 -10    1.42    0.84
  -5   5 -10    0.91    0.79
  -5   5 -10    1.53    0.70
  -5   5 -10    1.51    0.57
  -5   5 -11   19.69    1.80
  -5   5 -11   19.36    1.87
  -5   5 -11   19.90    1.66
  -5   5 -11   20.54    1.40
  -5   5 -12    0.98    0.72
  -5   5 -12    0.32    0.70
  -5   5 -12    0.58    0.63
  -5   5 -13   15.69    1.73
  -5   5 -13   17.12    1.87
  -5   5 -13   19.24    1.74
  -5   5 -14   10.30    1.61
  -5   5 -14   11.07    1.63
  -5   5 -14    9.92    1.36
  -5   5 -15    5.47    1.30
  -5   5 -15    9.18    1.57
  -5   5 -16    4.45    1.21
  -5   5 -17    2.03    1.15
  -5   5 -18    9.77    1.82
  -5   5 -19    2.91    1.40
   5  -4 -22   -0.65    1.03
   5  -4 -21    7.73    1.59
   5  -4 -20    4.63    1.40
   5  -4 -19    1.73    1.05
   5  -4 -18   13.05    1.85
   5  -4 -17   11.34    1.67
   5  -4 -16  106.65    4.43
   5  -4 -15    5.56    1.20
   5  -4 -14    5.56    1.11
  -5   4  13    6.29    0.80
   5  -4 -13    6.48    1.13
  -5   4  12  103.07    3.21
   5  -4 -12  102.89    3.66
  -5   4  11  297.98    6.19
   5  -4 -11  287.39    6.51
  -5   4  10   14.08    1.19
   5  -4 -10   13.50    1.25
  -5   4  10   11.91    1.28
   5  -4  -9  174.04    4.33
  -5   4   9  179.89    4.79
  -5   4   9  180.03    4.46
   5  -4  -8   90.65    2.73
  -5   4   8   85.34    2.02
  -5   4   8   92.36    3.14
  -5   4   8   91.60    3.04
  -5   4   7  149.63    3.18
  -5   4   7  156.79    4.18
  -5   4   7  158.44    4.17
  -5   4   6  109.77    2.75
  -5   4   6  113.36    3.31
  -5   4   6  108.96    3.37
  -5   4   5   78.05    2.33
  -5   4   5   78.09    2.61
  -5   4   5   75.96    2.75
  -5   4   4   89.02    2.64
  -5   4   3   74.76    2.54
   5  -4  -3   87.46    1.64
   5  -4  -3   78.92    2.16
   5  -4  -2    9.95    0.66
   5  -4  -2   11.01    0.42
  -5   4   1  197.24    4.75
   5  -4  -1  210.17    3.09
   5  -4  -1  208.42    3.58
  -5   4   0   54.75    2.27
   5  -4   0   54.73    1.37
  -5   4   0   52.00    1.35
   5  -4   0   54.24    1.42
  -5   4  -1   72.35    2.79
  -5   4  -1   74.22    1.80
   5  -4   1   69.86    1.84
   5  -4   1   75.07    1.54
  -5   4  -1   73.00    1.55
  -5   4  -2  202.51    5.03
  -5   4  -2  203.34    3.77
  -5   4  -2  200.99    3.17
  -5   4  -3 1051.44   14.59
  -5   4  -3 1054.64   15.80
  -5   4  -3 1067.85   14.24
  -5   4  -3 1043.45   13.59
  -5   4  -4  270.26    5.14
  -5   4  -4  286.59    6.44
  -5   4  -4  281.96    5.85
  -5   4  -4  264.10    4.77
  -5   4  -4  260.70    4.11
  -5   4  -5   15.17    1.13
  -5   4  -5   17.68    1.56
  -5   4  -5   15.73    1.25
  -5   4  -5   16.99    1.03
  -5   4  -5   15.34    0.75
  -5   4  -6   29.75    1.68
  -5   4  -6   28.79    1.97
  -5   4  -6   29.95    1.66
  -5   4  -6   28.74    1.45
  -5   4  -6   29.38    1.17
  -5   4  -7   53.20    2.39
  -5   4  -7   55.24    2.80
  -5   4  -7   55.56    2.19
  -5   4  -7   54.64    2.29
  -5   4  -8  389.77    7.94
  -5   4  -8  386.61    8.50
  -5   4  -8  381.47    7.29
  -5   4  -8  385.52    7.36
  -5   4  -9    2.03    0.89
  -5   4  -9    0.24    0.71
  -5   4  -9    2.89    0.69
  -5   4  -9    0.78    0.49
  -5   4 -10   17.88    1.68
  -5   4 -10   18.71    1.80
  -5   4 -10   18.92    1.47
  -5   4 -10   19.90    1.32
  -5   4 -11   25.93    2.07
  -5   4 -11   24.94    2.13
  -5   4 -11   31.21    1.95
  -5   4 -12   29.76    2.35
  -5   4 -12   29.85    2.40
  -5   4 -12   33.03    2.08
  -5   4 -13    5.99    1.19
  -5   4 -13    6.98    1.30
  -5   4 -13    4.92    0.85
  -5   4 -14    5.64    1.32
  -5   4 -14    5.37    1.27
  -5   4 -15   10.03    1.54
  -5   4 -15   11.70    1.69
  -5   4 -16    4.14    1.18
  -5   4 -17    0.00    0.85
  -5   4 -18    1.13    0.96
  -5   4 -19    0.53    0.96
   5  -3 -22   -0.08    0.88
   5  -3 -21    8.96    1.65
   5  -3 -20   26.25    2.62
   5  -3 -19   -0.24    0.97
   5  -3 -18   14.30    1.91
   5  -3 -17   11.08    1.69
   5  -3 -16   69.34    3.68
   5  -3 -15   41.51    2.76
   5  -3 -15   44.37    2.96
   5  -3 -14    0.48    0.72
   5  -3 -14    0.14    0.86
  -5   3  14    0.31    0.35
   5  -3 -13  135.11    4.65
   5  -3 -13  147.76    5.03
  -5   3  13  144.10    3.76
   5  -3 -12    8.07    1.17
   5  -3 -12    9.00    1.40
  -5   3  12    9.16    0.93
   5  -3 -11    2.38    0.98
  -5   3  11    0.36    0.42
   5  -3 -10   16.84    1.58
  -5   3  10   15.63    1.23
   5  -3  -9   76.16    3.04
  -5   3   9   80.36    2.79
   5  -3  -8   37.07    1.98
  -5   3   8   33.52    1.88
  -5   3   8   34.49    1.78
  -5   3   7   22.75    1.05
  -5   3   7   24.28    1.57
  -5   3   7   22.24    1.45
  -5   3   6  287.50    5.83
  -5   3   6  285.69    5.79
  -5   3   5  304.46    5.65
  -5   3   5  329.12    6.31
  -5   3   5  317.12    6.31
  -5   3   4  229.41    4.73
  -5   3   4  223.02    5.09
  -5   3   4  236.57    4.94
  -5   3   3    1.33    0.64
   5  -3  -3   35.85    1.11
  -5   3   2  216.18    4.85
   5  -3  -2  233.41    3.71
   5  -3  -1   14.20    0.64
  -5   3   1   14.68    1.23
  -5   3   1   14.58    0.70
   5  -3  -1   16.00    0.62
   5  -3   0 1627.02   20.66
  -5   3   0 1647.62   22.67
  -5   3   0 1615.53   20.94
   5  -3   0 1575.11   20.03
  -5   3  -1  107.85    3.22
   5  -3   1  103.23    2.40
  -5   3  -1  106.05    3.41
  -5   3  -1  104.04    2.45
  -5   3  -2 3071.68   38.59
  -5   3  -2 3053.65   40.33
  -5   3  -2 2938.02   37.63
  -5   3  -2 3064.01   39.75
  -5   3  -3  182.68    3.87
  -5   3  -3  188.09    4.86
  -5   3  -3  172.95    4.35
  -5   3  -3  179.63    3.21
  -5   3  -4  171.41    3.88
  -5   3  -4  165.97    4.66
  -5   3  -4  161.28    4.11
  -5   3  -4  167.04    3.19
  -5   3  -4  159.53    2.61
  -5   3  -5   22.77    1.38
  -5   3  -5   24.10    1.76
  -5   3  -5   21.18    1.06
  -5   3  -5   21.43    1.43
  -5   3  -6   16.92    1.26
  -5   3  -6   15.16    1.42
  -5   3  -6   16.09    1.00
  -5   3  -6   15.58    1.21
  -5   3  -7    5.83    0.95
  -5   3  -7    7.72    1.03
  -5   3  -7    6.80    0.73
  -5   3  -7    7.92    0.89
  -5   3  -8   73.84    3.04
  -5   3  -8   69.87    3.22
  -5   3  -8   73.95    2.48
  -5   3  -8   73.66    2.66
  -5   3  -9  177.51    5.09
  -5   3  -9  175.04    5.36
  -5   3  -9  173.68    4.30
  -5   3  -9  180.38    4.36
  -5   3 -10   34.11    2.27
  -5   3 -10   34.74    2.34
  -5   3 -10   34.16    1.83
  -5   3 -10   34.35    1.69
  -5   3 -11    2.04    0.72
  -5   3 -11    2.37    0.94
  -5   3 -11    1.41    0.51
  -5   3 -12   30.38    2.33
  -5   3 -12   32.01    2.38
  -5   3 -12   28.64    1.83
  -5   3 -13   19.19    1.96
  -5   3 -13   18.86    1.93
  -5   3 -14   51.21    3.06
  -5   3 -14   55.00    3.37
  -5   3 -15   25.78    2.42
  -5   3 -16    0.55    0.92
  -5   3 -17    8.08    1.62
  -5   3 -18   -0.71    1.08
  -5   3 -19    4.30    1.33
   5  -2 -22    2.66    1.33
   5  -2 -21   20.32    2.43
   5  -2 -20   17.41    2.25
   5  -2 -19    1.97    1.14
   5  -2 -19    2.14    1.29
   5  -2 -18    0.65    0.91
   5  -2 -18    1.53    1.22
   5  -2 -17   57.64    3.48
   5  -2 -17   58.88    3.63
   5  -2 -16   14.00    1.71
   5  -2 -16   15.70    1.97
   5  -2 -15   33.93    2.56
   5  -2 -15   38.50    2.79
   5  -2 -14   26.75    2.13
   5  -2 -14   24.72    2.12
  -5   2  14   27.83    1.48
   5  -2 -13   67.51    3.34
  -5   2  13   61.42    2.30
   5  -2 -12    8.19    1.31
  -5   2  12    6.96    0.85
   5  -2 -11   35.66    2.28
  -5   2  11   35.70    1.84
   5  -2 -10   34.86    2.15
  -5   2  10   34.65    1.81
   5  -2  -9   88.93    2.17
   5  -2  -9   90.67    3.35
  -5   2   9   92.15    3.04
   5  -2  -8   73.47    2.04
   5  -2  -8   79.53    2.90
  -5   2   8   73.90    2.68
   5  -2  -7   73.92    2.16
  -5   2   7   70.46    2.64
   5  -2  -7   73.15    2.68
  -5   2   7   74.16    2.80
  -5   2   6    5.94    0.62
  -5   2   6    6.97    0.90
   5  -2  -6    6.05    0.80
  -5   2   6    8.97    0.99
   5  -2  -5  620.41    9.66
  -5   2   5  645.13   10.34
  -5   2   5  637.97   10.35
  -5   2   4  126.62    3.20
  -5   2   4  128.04    3.61
  -5   2   4  132.81    3.48
  -5   2   3   66.66    2.31
  -5   2   3   66.35    2.32
   5  -2  -3   71.44    1.91
   5  -2  -2    2.45    0.38
  -5   2   2    1.14    0.50
  -5   2   2    1.39    0.31
  -5   2   1  228.31    5.07
  -5   2   1  222.69    3.78
   5  -2  -1  227.58    3.94
  -5   2   1  213.97    4.03
  -5   2   0  318.12    6.44
  -5   2   0  328.73    6.36
  -5   2   0  310.28    4.61
  -5   2   0  307.47    5.42
  -5   2  -1   64.14    2.48
  -5   2  -1   69.15    2.70
  -5   2  -1   67.53    2.10
  -5   2  -2  517.22    8.14
  -5   2  -2  534.65    9.38
  -5   2  -2  497.17    6.60
  -5   2  -2  488.12    8.79
  -5   2  -3   60.60    2.17
  -5   2  -3   63.29    2.72
  -5   2  -3   58.14    2.33
  -5   2  -3   60.37    1.29
  -5   2  -4  242.27    5.74
  -5   2  -4  229.42    4.92
  -5   2  -4  221.55    5.04
  -5   2  -4  220.28    3.57
  -5   2  -4  226.74    3.33
  -5   2  -5   24.56    1.53
  -5   2  -5   24.75    1.78
  -5   2  -5   23.37    0.93
  -5   2  -5   22.57    1.44
  -5   2  -6   33.03    1.84
  -5   2  -6   27.31    1.96
   5  -2   6   31.60    1.12
  -5   2  -6   30.11    1.19
  -5   2  -6   33.50    1.75
  -5   2  -7    1.91    0.81
  -5   2  -7    2.01    0.69
  -5   2  -7    1.24    0.37
  -5   2  -7    1.61    0.53
  -5   2  -8   13.14    1.43
  -5   2  -8   13.37    1.46
  -5   2  -8   11.42    0.87
  -5   2  -8   12.31    1.08
  -5   2  -9  158.00    4.87
  -5   2  -9  154.12    4.98
  -5   2  -9  152.99    3.72
  -5   2  -9  155.63    3.92
  -5   2 -10   20.22    1.81
  -5   2 -10   21.87    1.82
  -5   2 -10   19.48    1.31
  -5   2 -10   20.04    1.27
  -5   2 -11   14.18    1.60
  -5   2 -11   14.19    1.65
  -5   2 -11   14.56    1.20
  -5   2 -12    9.16    1.36
  -5   2 -12   10.79    1.55
  -5   2 -13   18.69    1.87
  -5   2 -13   18.91    1.97
  -5   2 -14   76.29    4.03
  -5   2 -14   73.39    3.69
  -5   2 -15    1.31    0.98
  -5   2 -16    2.53    1.10
  -5   2 -17    1.52    1.01
  -5   2 -18    4.30    1.23
   5  -1 -23    5.07    1.62
   5  -1 -22   -0.35    1.10
   5  -1 -22    0.43    1.01
   5  -1 -21    7.05    1.66
   5  -1 -21    7.75    1.83
   5  -1 -20    6.00    1.43
   5  -1 -20    9.27    1.80
   5  -1 -19    1.95    1.08
   5  -1 -19    2.27    1.43
   5  -1 -18   15.22    1.99
   5  -1 -18   13.34    1.98
   5  -1 -17    7.89    1.52
   5  -1 -17    8.96    1.64
   5  -1 -16   77.84    3.99
   5  -1 -16   79.57    4.10
   5  -1 -15   35.74    2.69
   5  -1 -14   64.10    3.50
  -5   1  14   65.49    2.37
   5  -1 -13  210.46    6.32
  -5   1  13  208.93    4.81
   5  -1 -12   40.42    1.21
   5  -1 -12   47.20    2.82
  -5   1  12   42.52    1.97
   5  -1 -11   30.14    1.17
   5  -1 -11   28.70    2.03
  -5   1  11   28.06    1.62
   5  -1 -10   58.19    1.80
   5  -1 -10   59.96    2.80
  -5   1  10   57.00    2.36
   5  -1  -9   31.52    1.35
  -5   1   9   30.93    1.72
   5  -1  -9   30.62    1.90
  -5   1   8   17.38    1.30
   5  -1  -8   18.09    1.45
  -5   1   7    3.51    0.71
   5  -1  -7    3.15    0.68
  -5   1   6    3.49    0.75
   5  -1  -6    2.19    0.63
  -5   1   6    1.32    0.59
  -5   1   5  122.55    3.54
   5  -1  -5  126.36    3.25
  -5   1   5  125.26    3.60
  -5   1   4  550.43    9.05
   5  -1  -4  573.62    8.73
  -5   1   4  572.76    9.46
  -5   1   4  555.48    9.61
  -5   1   3   49.66    2.08
   5  -1  -3   52.29    1.62
  -5   1   3   49.67    2.01
  -5   1   3   52.67    1.73
  -5   1   2   28.87    1.59
   5  -1  -2   32.07    1.08
  -5   1   2   29.42    1.13
  -5   1   1   48.01    2.10
  -5   1   1   49.51    1.31
   5  -1  -1   54.18    1.21
  -5   1   1   54.38    1.84
  -5   1   0  136.40    3.85
  -5   1   0  140.44    2.23
  -5   1   0  147.40    3.46
  -5   1  -1   72.45    2.62
  -5   1  -1   67.99    2.68
  -5   1  -1   74.40    2.36
  -5   1  -2   18.61    1.34
  -5   1  -2   20.28    1.48
  -5   1  -2   20.72    1.27
  -5   1  -3   30.24    1.67
  -5   1  -3   28.48    1.83
  -5   1  -3   31.06    1.62
  -5   1  -3   30.78    0.78
  -5   1  -4  160.30    4.15
  -5   1  -4  164.51    4.14
  -5   1  -4  152.94    4.44
  -5   1  -4  156.28    2.73
  -5   1  -5    8.13    0.92
  -5   1  -5    6.85    0.95
  -5   1  -5    7.07    1.01
  -5   1  -5    7.17    0.53
  -5   1  -6   81.84    3.30
  -5   1  -6   92.00    3.21
  -5   1  -6   90.32    2.97
   5  -1   6   90.03    1.97
  -5   1  -6   86.31    2.17
  -5   1  -7   18.42    1.55
  -5   1  -7   18.44    1.59
  -5   1  -7   19.08    1.33
   5  -1   7   19.97    0.96
  -5   1  -7   19.23    1.04
  -5   1  -8  100.32    3.13
  -5   1  -8   94.53    3.63
  -5   1  -8  104.59    3.80
  -5   1  -8   93.16    2.66
  -5   1  -9   15.20    1.14
  -5   1  -9   14.85    1.47
  -5   1  -9   16.16    1.66
  -5   1  -9   17.15    1.17
  -5   1 -10    3.04    0.84
  -5   1 -10    1.23    0.84
  -5   1 -10    2.00    0.49
  -5   1 -11   57.97    3.08
  -5   1 -11   62.46    3.25
  -5   1 -11   59.50    2.43
  -5   1 -12    0.11    0.62
  -5   1 -12    0.57    0.88
  -5   1 -12    0.42    0.48
  -5   1 -13   -0.99    0.78
  -5   1 -13    1.46    1.00
  -5   1 -14   -0.05    0.87
  -5   1 -15    2.46    1.21
  -5   1 -16   19.57    2.30
  -5   1 -17   23.45    2.64
  -5   1 -18    9.45    1.90
   5   0 -23    5.44    1.51
   5   0 -23    7.56    1.74
   5   0 -22    2.18    1.28
   5   0 -22   -0.06    1.03
   5   0 -21    2.00    1.25
   5   0 -21    2.69    1.44
   5   0 -20   40.11    3.24
   5   0 -20   43.45    3.46
   5   0 -19    3.49    1.27
   5   0 -19    3.38    1.32
   5   0 -18    3.76    1.11
   5   0 -18    3.04    1.19
   5   0 -17    1.45    1.13
   5   0 -16  100.38    4.71
   5   0 -15  178.96    6.17
   5   0 -14   31.96    1.72
   5   0 -14   34.23    2.60
  -5   0  13   99.82    3.14
   5   0 -13   93.73    4.12
  -5   0  12   95.82    3.12
   5   0 -12   92.16    3.91
  -5   0  11   36.18    1.90
   5   0 -11   32.91    2.25
  -5   0  10    0.05    0.44
   5   0 -10   -1.62    0.99
  -5   0   9    8.83    0.98
   5   0  -9    7.14    1.05
  -5   0   8   19.29    1.39
   5   0  -8   20.04    1.52
  -5   0   7  357.38    7.13
   5   0  -7  361.70    7.16
  -5   0   6   -0.22    0.53
   5   0  -6    1.02    0.57
  -5   0   5   20.26    1.43
  -5   0   5   21.86    1.46
   5   0  -5   22.06    1.29
   5   0  -4    1.82    0.47
  -5   0   4    0.91    0.65
   5   0  -3   24.27    1.11
  -5   0   3   27.31    1.52
  -5   0   3   25.21    1.16
  -5   0   2  219.71    3.84
   5   0  -2  217.89    3.76
  -5   0   2  213.28    4.64
   5   0  -2  222.98    3.79
  -5   0   1    7.15    0.91
   5   0  -1    6.81    0.42
  -5   0   1    7.49    0.47
   5   0  -1    7.99    0.48
  -5   0   1    6.97    0.77
  -5   0   0  408.17    7.64
  -5   0   0  413.48    7.69
   5   0   0  392.62    5.58
  -5   0  -1    0.55    0.57
  -5   0  -1    1.46    0.55
  -5   0  -1    1.12    0.65
   5   0   1    1.68    0.21
  -5   0  -2   26.23    1.61
  -5   0  -2   28.10    1.80
  -5   0  -2   29.37    1.63
  -5   0  -2   27.86    0.85
  -5   0  -3    9.28    1.01
  -5   0  -3   10.17    1.15
  -5   0  -3   11.67    1.13
  -5   0  -3   10.23    0.58
  -5   0  -4  304.74    6.46
  -5   0  -4  312.45    6.57
  -5   0  -4  334.82    7.10
  -5   0  -4  313.38    5.06
  -5   0  -5  127.49    4.01
  -5   0  -5  126.13    4.18
  -5   0  -5  132.74    3.83
   5   0   5  136.06    2.25
  -5   0  -5  133.04    2.91
  -5   0  -6    1.46    0.63
  -5   0  -6    1.37    0.68
  -5   0  -6    1.39    0.56
   5   0   6    1.42    0.26
  -5   0  -6    1.89    0.39
  -5   0  -7   35.43    2.17
  -5   0  -7   33.51    2.17
  -5   0  -7   36.23    1.88
   5   0   7   39.66    1.37
  -5   0  -7   34.91    1.49
  -5   0  -8  100.04    3.12
  -5   0  -8  107.52    3.95
  -5   0  -8   97.06    3.82
  -5   0  -8  101.31    2.88
   5   0   9   30.84    1.65
  -5   0  -9   33.10    2.31
  -5   0  -9   31.75    2.21
  -5   0  -9   34.11    1.70
   5   0  10    3.52    0.62
  -5   0 -10    3.78    1.10
  -5   0 -10    4.90    1.00
  -5   0 -10    4.29    0.71
  -5   0 -11    9.52    1.31
  -5   0 -11    9.62    1.42
  -5   0 -11   11.25    1.10
  -5   0 -12   18.86    1.99
  -5   0 -12   19.28    1.50
  -5   0 -13   -0.68    0.89
  -5   0 -14    6.89    1.49
  -5   0 -15    4.87    1.38
  -5   0 -16   22.06    2.51
  -5   0 -17   25.04    2.73
   5   1 -23    7.25    1.72
   5   1 -23    8.87    1.98
   5   1 -22    4.97    1.65
   5   1 -22    9.41    2.07
   5   1 -21    2.49    1.23
   5   1 -21    0.48    1.09
   5   1 -20   31.34    3.04
   5   1 -20   37.12    3.33
   5   1 -19   28.57    2.81
   5   1 -19   32.39    3.00
   5   1 -18    7.53    1.56
   5   1 -17   -1.42    1.25
   5   1 -16    1.64    1.04
   5   1 -15  227.33    5.20
   5   1 -15  214.21    7.08
   5   1 -14    0.88    0.55
   5   1 -14   -0.06    0.98
   5   1 -13  131.34    3.84
   5   1 -13  126.65    4.88
  -5  -1  12    3.08    0.72
   5   1 -12    4.22    1.09
  -5  -1  11   56.15    2.45
   5   1 -11   51.87    2.85
  -5  -1  10   15.32    1.32
   5   1 -10   16.70    1.60
  -5  -1   9   -0.10    0.47
   5   1  -9    0.51    0.62
  -5  -1   8   16.48    1.34
   5   1  -8   17.67    1.45
  -5  -1   7   37.68    2.04
   5   1  -7   38.34    1.96
  -5  -1   6   16.64    1.37
   5   1  -6   16.40    1.26
  -5  -1   5  367.21    7.37
   5   1  -5  374.91    6.72
  -5  -1   5  359.99    7.23
  -5  -1   4   24.15    1.52
   5   1  -4   23.98    1.26
  -5  -1   3  522.57    7.90
   5   1  -3  499.79    7.81
  -5  -1   3  508.47    8.74
  -5  -1   2  133.33    3.42
   5   1  -2  130.86    2.72
  -5  -1   2  132.11    2.71
   5   1  -2  128.64    2.74
   5   1  -1   22.44    0.83
   5   1  -1   21.69    0.94
  -5  -1   1   21.47    1.39
  -5  -1   0  132.89    3.86
   5   1   0  121.38    2.01
  -5  -1   0  119.07    3.52
   5   1   0  122.23    2.55
  -5  -1  -1  135.12    3.99
  -5  -1  -1  146.01    3.92
   5   1   1  130.78    2.58
  -5  -1  -1  132.95    2.64
  -5  -1  -2   30.24    1.85
  -5  -1  -2   28.95    1.10
  -5  -1  -2   28.01    1.76
  -5  -1  -3  134.05    3.98
  -5  -1  -3  131.58    3.94
  -5  -1  -3  129.98    2.84
  -5  -1  -4  125.66    3.80
  -5  -1  -4  132.15    3.99
  -5  -1  -4  120.62    2.85
  -5  -1  -5   83.19    2.99
   5   1   5   83.42    1.73
  -5  -1  -5   86.44    2.44
  -5  -1  -5   87.06    3.36
  -5  -1  -6    0.65    0.66
  -5  -1  -6    0.67    0.46
   5   1   6    0.80    0.25
  -5  -1  -6    0.84    0.38
   5   1   7    2.39    0.59
  -5  -1  -7    0.75    0.76
  -5  -1  -7    1.80    0.43
   5   1   8    2.32    0.60
  -5  -1  -8    2.46    0.96
  -5  -1  -8    2.07    0.52
   5   1   9  129.33    3.69
  -5  -1  -9  136.48    4.90
  -5  -1  -9  133.00    3.72
  -5  -1 -10   13.28    1.64
  -5  -1 -10   12.64    1.14
  -5  -1 -11    5.40    1.36
  -5  -1 -11    6.51    0.93
  -5  -1 -12   17.28    2.05
  -5  -1 -13   -0.52    1.12
  -5  -1 -14   -1.29    1.18
  -5  -1 -15   -0.58    1.01
  -5  -1 -16    7.80    1.69
  -5  -1 -17   11.11    1.98
   5   2 -23    3.45    1.50
   5   2 -23    5.23    1.62
   5   2 -22   15.42    2.38
   5   2 -22   18.18    2.60
   5   2 -21   -0.59    1.18
   5   2 -21    3.59    1.48
   5   2 -20    0.23    1.21
   5   2 -19   25.68    2.71
   5   2 -18    3.71    1.17
   5   2 -17   -0.83    1.22
   5   2 -16   18.03    2.18
   5   2 -15   70.23    2.80
   5   2 -15   70.29    3.88
   5   2 -14    5.96    0.91
   5   2 -14    6.84    1.36
   5   2 -13   17.21    1.47
   5   2 -13   17.52    1.82
   5   2 -12   -0.06    0.52
   5   2 -12    1.08    0.88
   5   2 -11   47.50    2.29
   5   2 -11   46.04    2.70
  -5  -2  10   46.28    2.28
   5   2 -10   44.47    2.49
  -5  -2   9   19.84    1.53
   5   2  -9   18.20    1.57
  -5  -2   8  114.32    3.69
   5   2  -8  112.01    3.70
  -5  -2   7   56.23    2.56
   5   2  -7   52.10    2.35
  -5  -2   6   56.80    2.59
   5   2  -6   53.45    2.23
  -5  -2   5  399.68    7.97
   5   2  -5  389.58    7.11
   5   2  -4   10.70    0.90
  -5  -2   4    9.84    0.99
   5   2  -3   84.42    2.40
  -5  -2   3   90.96    2.91
  -5  -2   2   31.54    1.59
   5   2  -2   30.87    1.30
  -5  -2   1    1.16    0.71
   5   2  -1    1.40    0.31
  -5  -2   1    0.50    0.53
  -5  -2   0   79.16    3.11
   5   2   0   79.57    1.77
  -5  -2   0   79.19    2.16
  -5  -2   0   82.60    2.97
  -5  -2  -1  627.02   10.91
   5   2   1  611.87    8.23
  -5  -2  -1  627.14   10.89
  -5  -2  -1  624.12    9.18
  -5  -2  -2   59.04    2.67
   5   2   2   63.17    1.30
   5   2   2   61.39    1.28
  -5  -2  -2   59.38    2.67
  -5  -2  -2   58.53    1.89
  -5  -2  -3    6.07    0.99
  -5  -2  -3    5.46    0.87
   5   2   3    6.48    0.40
   5   2   3    6.80    0.38
  -5  -2  -3    6.40    0.66
   5   2   4   44.95    2.27
  -5  -2  -4   44.37    2.23
   5   2   4   42.28    1.19
  -5  -2  -4   49.11    2.56
  -5  -2  -4   45.08    1.78
   5   2   5  181.02    4.83
   5   2   5  178.92    3.29
  -5  -2  -5  191.60    5.34
  -5  -2  -5  183.99    4.17
   5   2   6    3.34    0.76
  -5  -2  -6    2.98    1.02
  -5  -2  -6    4.70    0.69
   5   2   7   17.58    1.41
  -5  -2  -7   18.38    1.32
  -5  -2  -7   18.52    1.79
   5   2   8    2.41    0.67
  -5  -2  -8    3.41    1.08
  -5  -2  -8    3.47    0.74
   5   2   9  139.12    3.98
  -5  -2  -9  157.69    5.38
  -5  -2  -9  151.36    4.27
  -5  -2 -10   87.75    4.23
  -5  -2 -10   86.24    3.23
  -5  -2 -11    2.16    0.99
  -5  -2 -11    2.13    0.69
  -5  -2 -12   18.85    2.12
  -5  -2 -13   -0.63    1.12
  -5  -2 -14   -0.88    1.19
  -5  -2 -15    3.92    1.19
  -5  -2 -16    2.41    1.34
   5   3 -23    1.59    1.28
   5   3 -23    2.25    1.39
   5   3 -22   16.91    2.46
   5   3 -22   21.71    2.84
   5   3 -21   -0.64    1.22
   5   3 -20    6.25    1.66
   5   3 -19    4.93    1.50
   5   3 -18   27.94    2.81
   5   3 -17   -0.74    1.16
   5   3 -16   26.84    2.55
   5   3 -15   42.57    2.29
   5   3 -15   44.68    3.11
   5   3 -14    4.50    0.89
   5   3 -14    2.45    1.11
   5   3 -13  136.24    4.29
   5   3 -13  132.55    5.03
   5   3 -12   33.70    2.06
   5   3 -12   32.57    2.36
   5   3 -11   24.91    1.79
   5   3 -11   26.02    2.07
   5   3 -10    4.87    0.81
   5   3 -10    6.54    1.09
   5   3  -9    4.48    0.81
   5   3  -9    3.32    0.83
   5   3  -8    3.88    0.85
   5   3  -8    3.74    0.81
  -5  -3   7   63.55    2.90
   5   3  -7   60.77    2.81
   5   3  -7   67.15    2.74
  -5  -3   6   11.35    1.27
   5   3  -6   10.22    1.21
   5   3  -6   12.59    1.16
  -5  -3   5  137.60    4.29
   5   3  -5  136.10    3.70
   5   3  -4   10.47    0.93
  -5  -3   4   10.20    1.01
   5   3  -3    6.59    0.71
  -5  -3   3    6.93    0.88
   5   3  -2   92.46    2.46
  -5  -3   2   91.72    2.82
  -5  -3   1   58.03    2.68
   5   3  -1   58.10    2.71
   5   3  -1   57.71    1.77
  -5  -3   1   54.11    1.98
  -5  -3   1   59.22    2.63
  -5  -3   0   36.48    2.13
   5   3   0   33.19    2.10
   5   3   0   35.13    1.27
  -5  -3   0   34.00    1.54
  -5  -3   0   37.24    2.08
   5   3   1  152.04    4.56
   5   3   1  152.30    2.93
  -5  -3  -1  145.53    3.52
  -5  -3  -1  144.52    4.51
   5   3   2   73.77    3.10
   5   3   2   78.42    1.83
  -5  -3  -2   79.78    3.28
  -5  -3  -2   74.85    2.40
  -5  -3  -3   -0.75    0.80
   5   3   3   -0.09    0.60
   5   3   3    0.43    0.23
  -5  -3  -3    0.28    0.36
   5   3   4   34.98    2.11
   5   3   4   33.61    1.24
  -5  -3  -4   38.13    1.79
  -5  -3  -4   37.46    2.31
   5   3   5   92.07    3.43
  -5  -3  -5   95.30    3.88
  -5  -3  -5   91.62    2.97
[truncated: 1,432,384 more chars]
