# Supplementary material for: Geometrical variations of two manganese(II) complexes with closely related quinoline-based tripodal ligands
Source: Acta Crystallogr E Crystallogr Commun. 2021 Sep 28;77(Pt 10):982–8. doi: 10.1107/S2056989021009786 (PMC8491528; doi:10.1107/S2056989021009786)
Supplement: Supplementary file 2 [file e-77-00982-1sup2.hkl]

data_1
#1BPh42__cdotCH2Cl21.45                                                     
_shelx_title ' sf-mndqmea_a.res in P-1'                                         
_shelx_refln_list_code          4                                               
_shelx_F_calc_maximum      264.89                                               
_exptl_crystal_F_000       890.99                                               
_reflns_d_resolution_high  0.6558                                               
                                                                                
loop_                                                                           
 _space_group_symop_operation_xyz                                               
 'x, y, z'                                                                      
 '-x, -y, -z'                                                                   
                                                                                
_cell_length_a    11.6553                                                       
_cell_length_b    13.6846                                                       
_cell_length_c    16.1109                                                       
_cell_angle_alpha  96.842                                                       
_cell_angle_beta  105.959                                                       
_cell_angle_gamma 111.907                                                       
                                                                                
_shelx_F_squared_multiplier     1.000                                           
                                                                                
loop_                                                                           
 _refln_index_h                                                                 
 _refln_index_k                                                                 
 _refln_index_l                                                                 
 _refln_F_squared_calc                                                          
 _refln_F_squared_meas                                                          
 _refln_F_squared_sigma                                                         
 _refln_observed_status                                                         
   2   0   0        793.42        801.37         6.76 o                         
   3   0   0        238.83        415.01         9.06 o                         
   4   0   0        986.43        926.23        13.87 o                         
   5   0   0       2607.40       2869.94        45.14 o                         
   6   0   0        907.55        984.59        12.18 o                         
   7   0   0          3.32          0.00         2.25 o                         
   8   0   0        191.54        180.74         4.96 o                         
   9   0   0        101.34         92.30         8.03 o                         
  10   0   0          5.18         -0.07         7.21 o                         
  11   0   0        205.96        209.58        19.69 o                         
  12   0   0         98.43         90.98        14.77 o                         
  13   0   0          6.01          6.64         8.71 o                         
  14   0   0          0.41         -1.28         7.78 o                         
 -15   1   0         21.83         36.39        11.99 o                         
 -14   1   0          0.11          7.21         7.71 o                         
 -13   1   0          2.69          8.85         8.13 o                         
 -12   1   0          4.99          0.14         8.35 o                         
 -11   1   0        141.14        144.71        16.41 o                         
 -10   1   0         96.88         82.55         8.02 o                         
  -9   1   0         18.07         27.66         4.75 o                         
  -8   1   0         30.47         21.98         3.53 o                         
  -7   1   0          4.40          2.50         2.73 o                         
  -6   1   0        216.59        226.94        11.85 o                         
  -5   1   0       1030.33       1009.10        20.14 o                         
  -4   1   0       1391.78       1520.03        16.89 o                         
  -3   1   0        185.34        199.56         2.87 o                         
  -2   1   0       2007.68       2228.72        34.76 o                         
   1   1   0        153.94        100.58         2.74 o                         
   2   1   0       3215.68       3469.15        22.38 o                         
   3   1   0        181.11        247.23         3.27 o                         
   4   1   0         86.72        102.34         3.60 o                         
   5   1   0        894.27        876.35        16.31 o                         
   6   1   0        831.64        836.41        13.18 o                         
   7   1   0         23.50         27.11         2.41 o                         
   8   1   0        887.08        915.58        23.54 o                         
   9   1   0        113.02         97.70         8.58 o                         
  10   1   0         85.13         71.24         8.42 o                         
  11   1   0        109.59        116.81        15.27 o                         
  12   1   0         92.39         82.85        13.77 o                         
  13   1   0         79.53         89.98        15.06 o                         
  14   1   0          0.74         -5.64         5.64 o                         
 -15   2   0         86.07         94.62        16.63 o                         
 -14   2   0         21.58         19.12        10.06 o                         
 -13   2   0         16.83         13.63         8.06 o                         
 -12   2   0          4.07         -3.92         7.14 o                         
 -11   2   0        290.56        290.07        11.95 o                         
 -10   2   0        944.20        949.01        20.65 o                         
  -9   2   0        142.09        121.51         7.08 o                         
  -8   2   0         86.77         91.29        11.88 o                         
  -7   2   0        495.77        561.35         8.37 o                         
  -6   2   0        511.25        514.31        12.00 o                         
  -5   2   0       2071.71       2245.62        29.97 o                         
  -4   2   0      10204.54      10307.27        88.96 o                         
  -3   2   0        154.08        203.83         2.70 o                         
  -2   2   0       3363.42       3803.24        35.37 o                         
  -1   2   0       3008.56       3335.08        32.39 o                         
   0   2   0         39.83         96.09         2.64 o                         
   1   2   0      11684.72      11931.47        91.97 o                         
   2   2   0       3113.19       2972.28        42.97 o                         
   3   2   0        685.40        610.10         6.92 o                         
   4   2   0       5021.32       5031.88        37.46 o                         
   5   2   0        620.86        570.00         8.24 o                         
   6   2   0        114.87         89.41         4.29 o                         
   7   2   0        131.08        132.95         8.87 o                         
   8   2   0        282.25        283.27        13.55 o                         
   9   2   0        117.07        127.08        10.02 o                         
  10   2   0        147.98        146.35        16.13 o                         
  11   2   0        174.80        197.87        19.77 o                         
  12   2   0         34.65         39.79        27.94 o                         
  13   2   0         10.98          4.71         7.14 o                         
  14   2   0          0.86         -1.28         8.13 o                         
 -15   3   0        111.41        117.81        19.05 o                         
 -14   3   0         71.90         99.76        16.27 o                         
 -13   3   0         48.09         29.26        10.13 o                         
 -12   3   0          4.44         -2.12         4.95 o                         
 -11   3   0        361.90        341.23        16.84 o                         
 -10   3   0       1295.51       1303.54        25.74 o                         
  -9   3   0        258.80        228.10         9.09 o                         
  -8   3   0         67.14         69.07         3.13 o                         
  -7   3   0          8.96          8.66         1.33 o                         
  -6   3   0        388.63        385.34         6.90 o                         
  -5   3   0      10930.71      11522.12        88.21 o                         
  -4   3   0        866.51        879.43        12.11 o                         
  -3   3   0       7700.36       8894.96        80.10 o                         
  -2   3   0       7199.64       6967.42        64.84 o                         
  -1   3   0       4155.73       4113.38        68.93 o                         
   0   3   0      22998.20      23730.78       162.32 o                         
   1   3   0        424.44        372.48         5.64 o                         
   2   3   0       1055.50        897.99        10.03 o                         
   3   3   0       1005.25        949.03        19.99 o                         
   4   3   0       2295.85       2591.48        42.17 o                         
   5   3   0        210.84        250.47         5.44 o                         
   6   3   0        152.04        170.55         4.60 o                         
   7   3   0        513.89        527.05         9.46 o                         
   8   3   0        189.00        186.82        10.63 o                         
   9   3   0         98.11         84.09         7.09 o                         
  10   3   0         93.27         89.41        13.13 o                         
  11   3   0         85.81         68.00        13.27 o                         
  12   3   0          8.39         -7.78         8.99 o                         
  13   3   0         16.11         13.56         8.71 o                         
 -15   4   0         28.46         37.39        11.63 o                         
 -14   4   0         19.16          4.14         7.71 o                         
 -13   4   0          0.78          2.83         5.78 o                         
 -12   4   0          4.91         -1.94         5.03 o                         
 -11   4   0        244.61        214.94        13.42 o                         
 -10   4   0        717.13        700.04        16.48 o                         
  -9   4   0         10.32          4.13         3.55 o                         
  -8   4   0         39.71         37.95         2.62 o                         
  -7   4   0        284.17        343.05         7.26 o                         
  -6   4   0        998.15       1127.49        12.88 o                         
  -5   4   0        367.54        383.73         5.36 o                         
  -4   4   0         65.22         44.96         1.90 o                         
  -3   4   0         53.42         82.23         3.48 o                         
  -2   4   0         11.74          8.48         1.08 o                         
  -1   4   0       2091.45       2268.78        28.33 o                         
   0   4   0       3985.72       4083.92        30.88 o                         
   1   4   0        938.87       1118.19        14.83 o                         
   2   4   0       5308.58       6038.69        43.67 o                         
   3   4   0        673.14        771.14        17.12 o                         
   4   4   0       1138.23       1300.67        16.16 o                         
   5   4   0        614.67        623.28        10.49 o                         
   6   4   0         80.27         77.46         3.77 o                         
   7   4   0          8.45          5.37         3.25 o                         
   8   4   0        305.25        354.02        16.98 o                         
   9   4   0         38.80         38.39         9.92 o                         
  10   4   0         79.14         55.09        11.70 o                         
  11   4   0         45.57         51.45        12.49 o                         
  12   4   0          9.10         20.34         9.70 o                         
  13   4   0         55.59         64.36        14.84 o                         
 -16   5   0          1.90         -0.86         8.71 o                         
 -15   5   0         33.39         31.75        11.20 o                         
 -14   5   0         82.20        101.43        11.23 o                         
 -13   5   0          0.77         -4.37         5.78 o                         
 -12   5   0         17.51         17.17         6.10 o                         
 -11   5   0         99.14        110.28         9.99 o                         
 -10   5   0        479.83        464.62        12.94 o                         
  -9   5   0         57.19         61.20         4.59 o                         
  -8   5   0         51.54         44.54         2.04 o                         
  -7   5   0          4.40          4.47         0.94 o                         
  -6   5   0          0.02          3.37         1.02 o                         
  -5   5   0         73.76        100.36         2.84 o                         
  -4   5   0        493.45        453.19        13.34 o                         
  -3   5   0        250.54        231.38         5.17 o                         
  -2   5   0       7273.15       7469.77        71.25 o                         
  -1   5   0        560.50        715.70        19.52 o                         
   0   5   0       1711.33       1794.99        23.31 o                         
   1   5   0        645.84        583.16        11.20 o                         
   2   5   0        399.33        419.20         7.13 o                         
   3   5   0        414.33        402.53         8.44 o                         
   4   5   0         71.49         49.48         3.25 o                         
   5   5   0        149.81        155.83         5.52 o                         
   6   5   0        653.67        675.72        12.08 o                         
   7   5   0        157.47        128.95        10.11 o                         
   8   5   0        115.50        123.31        14.41 o                         
   9   5   0        312.00        325.67        24.76 o                         
  10   5   0         68.13         71.93        12.92 o                         
  11   5   0        107.29        126.66        17.27 o                         
  12   5   0         25.92         46.95        12.70 o                         
 -16   6   0          2.89         -0.93         8.85 o                         
 -15   6   0         39.13         30.97         7.72 o                         
 -14   6   0        101.66        111.76        11.86 o                         
 -13   6   0          3.56         -2.47         5.17 o                         
 -12   6   0        109.76        110.72        10.18 o                         
 -11   6   0          8.58          2.25         5.33 o                         
 -10   6   0        142.28        123.62        13.99 o                         
  -9   6   0          7.99          5.33         1.74 o                         
  -8   6   0          4.19          1.79         0.90 o                         
  -7   6   0       2290.21       2408.66        24.49 o                         
  -6   6   0        505.63        558.35         7.90 o                         
  -5   6   0         36.24         36.68         4.50 o                         
  -4   6   0         24.85         20.05         3.71 o                         
  -3   6   0        585.85        525.41         9.58 o                         
  -2   6   0       5153.40       5379.94        89.66 o                         
  -1   6   0        341.91        253.75        12.42 o                         
   0   6   0        296.95        354.10         8.62 o                         
   1   6   0        393.07        352.03         9.09 o                         
   2   6   0         37.03         35.08         2.24 o                         
   3   6   0        713.80        715.35        11.24 o                         
   4   6   0        625.08        624.88        12.71 o                         
   5   6   0         53.72         46.72         3.60 o                         
   6   6   0        130.33        119.87         5.96 o                         
   7   6   0          0.88          2.04         6.49 o                         
   8   6   0         85.90         78.35        13.27 o                         
   9   6   0        445.15        468.53        29.90 o                         
  10   6   0          6.98         16.70        10.63 o                         
  11   6   0          0.18          7.92         8.49 o                         
  12   6   0          0.41          7.21         9.78 o                         
 -16   7   0          2.09         -1.92         5.97 o                         
 -15   7   0         47.92         55.83         9.43 o                         
 -14   7   0        115.56        110.89        11.60 o                         
 -13   7   0         11.25         12.95         5.44 o                         
 -12   7   0        222.61        213.46        14.43 o                         
 -11   7   0         75.10         39.45         9.21 o                         
 -10   7   0         30.57         29.78         6.04 o                         
  -9   7   0          0.88          0.02         1.59 o                         
  -8   7   0         95.77         96.34         4.93 o                         
  -7   7   0        160.85        172.32         7.54 o                         
  -6   7   0       2079.48       2040.18        38.75 o                         
  -5   7   0        119.58        109.96         7.56 o                         
  -4   7   0          6.77          9.80         2.18 o                         
  -3   7   0         43.46         45.22         3.35 o                         
  -2   7   0        538.38        519.77        18.62 o                         
  -1   7   0         86.69         93.26         8.28 o                         
   0   7   0        151.70        151.54        17.48 o                         
   1   7   0          4.84          5.57         2.41 o                         
   2   7   0        330.53        331.77         6.75 o                         
   3   7   0          2.55         -0.63         3.24 o                         
   4   7   0          3.16         -2.59         2.59 o                         
   5   7   0        113.04         98.79         5.21 o                         
   6   7   0         10.75          5.57         2.69 o                         
   7   7   0        140.14        120.33        16.70 o                         
   8   7   0        111.36        107.82        14.77 o                         
   9   7   0        152.08        159.48        18.55 o                         
  10   7   0          9.28         11.92         9.21 o                         
  11   7   0          2.13         -6.71         7.42 o                         
 -16   8   0         17.11         10.74         7.07 o                         
 -15   8   0         25.50         37.04         8.41 o                         
 -14   8   0         45.24         41.72         8.33 o                         
 -13   8   0          2.75          3.30         6.49 o                         
 -12   8   0        349.22        360.74        18.81 o                         
 -11   8   0        217.59        185.08        13.05 o                         
 -10   8   0         26.31         24.68         7.81 o                         
  -9   8   0          0.57          3.47         2.26 o                         
  -8   8   0        327.00        326.04        10.85 o                         
  -7   8   0        970.22       1011.72        25.44 o                         
  -6   8   0       2889.68       2968.82        53.38 o                         
  -5   8   0          2.75          2.40         4.57 o                         
  -4   8   0          9.78         19.86         2.13 o                         
  -3   8   0         65.03         36.46         5.28 o                         
  -2   8   0       2337.94       2536.11        51.66 o                         
  -1   8   0        841.30        771.52        25.90 o                         
   0   8   0          4.03          1.50         4.92 o                         
   1   8   0        911.81        826.48        36.29 o                         
   2   8   0        234.92        227.07         6.11 o                         
   3   8   0        185.83        180.16        10.16 o                         
   4   8   0        732.69        767.16        16.68 o                         
   5   8   0         45.18         47.52         4.71 o                         
   6   8   0          5.94          2.20         3.50 o                         
   7   8   0         99.91         92.76         8.78 o                         
   8   8   0         21.71         36.04         9.99 o                         
   9   8   0        120.00        127.94        17.48 o                         
  10   8   0         40.72          3.64         8.99 o                         
 -16   9   0         52.18         56.28        16.98 o                         
 -15   9   0         17.26          9.74         8.17 o                         
 -14   9   0         25.26         13.63         6.75 o                         
 -13   9   0         18.02         22.55         7.42 o                         
 -12   9   0        143.66        132.59        12.03 o                         
 -11   9   0        114.06        113.10        10.47 o                         
 -10   9   0         44.84         65.44         4.90 o                         
  -9   9   0          7.29         12.82         3.60 o                         
  -8   9   0         41.95         38.93         5.67 o                         
  -7   9   0       1773.66       1796.71        39.18 o                         
  -6   9   0        639.39        644.14        22.12 o                         
  -5   9   0        180.97        164.75         8.92 o                         
  -4   9   0         27.93         31.73         2.87 o                         
  -3   9   0         25.80         28.33         5.49 o                         
  -2   9   0        825.76        846.58        28.04 o                         
  -1   9   0        687.71        719.50        26.19 o                         
   0   9   0        135.47        121.09        11.20 o                         
   1   9   0         17.08         16.03         5.64 o                         
   2   9   0       1122.37       1074.92        39.91 o                         
   3   9   0         49.72         50.90         4.90 o                         
   4   9   0        388.41        388.63        12.41 o                         
   5   9   0        544.58        531.77        14.86 o                         
   6   9   0         85.69         84.46         8.40 o                         
   7   9   0          0.83          1.20        12.63 o                         
   8   9   0          1.29          4.78         6.78 o                         
   9   9   0         51.48         30.40        10.99 o                         
  10   9   0          6.47         10.35        10.06 o                         
 -16  10   0         57.47         68.76        15.70 o                         
 -15  10   0          0.03         11.71         7.04 o                         
 -14  10   0         23.10         20.27         7.37 o                         
 -13  10   0         50.56         57.63         9.05 o                         
 -12  10   0         86.58         78.11        12.92 o                         
 -11  10   0        137.11        118.42        13.13 o                         
 -10  10   0         74.93         72.83         6.16 o                         
  -9  10   0        314.02        289.16        16.45 o                         
  -8  10   0         70.63         82.27         8.35 o                         
  -7  10   0        216.39        234.12        13.49 o                         
  -6  10   0        138.05        131.44        10.56 o                         
  -5  10   0        310.86        319.28         8.28 o                         
  -4  10   0          2.87          1.43         4.57 o                         
  -3  10   0        231.90        207.94        14.13 o                         
  -2  10   0        470.39        465.75        21.41 o                         
  -1  10   0          1.51         10.85         5.99 o                         
   0  10   0         15.41         26.69         7.78 o                         
   1  10   0        330.30        333.47        21.23 o                         
   2  10   0        145.33        175.79        11.11 o                         
   3  10   0        195.89        197.12         9.21 o                         
   4  10   0         40.68         52.33         5.48 o                         
   5  10   0         32.96         29.68         4.37 o                         
   6  10   0        131.35        111.05         9.98 o                         
   7  10   0          0.88         -1.71         7.56 o                         
   8  10   0         49.80         30.83        11.92 o                         
   9  10   0        196.05        257.67        25.97 o                         
 -16  11   0        131.93        126.07        17.84 o                         
 -15  11   0         16.83         38.03        12.74 o                         
 -14  11   0         25.57         24.60         7.82 o                         
 -13  11   0         11.08         15.36         6.53 o                         
 -12  11   0        220.24        254.87        18.80 o                         
 -11  11   0        100.03        113.94        11.05 o                         
 -10  11   0        136.93        129.11         8.35 o                         
  -9  11   0        404.77        405.83        14.72 o                         
  -8  11   0         29.17         32.18         6.07 o                         
  -7  11   0        113.89         99.33         9.70 o                         
  -6  11   0        881.90        831.53        28.61 o                         
  -5  11   0        616.12        618.24        24.26 o                         
  -4  11   0          0.24          1.43         4.50 o                         
  -3  11   0        164.17        127.52        11.77 o                         
  -2  11   0        102.77         77.21        10.13 o                         
  -1  11   0        780.93        779.79        30.04 o                         
   0  11   0         92.95         98.04        11.56 o                         
   1  11   0         26.84         28.11         7.64 o                         
   2  11   0         86.73         75.04         8.00 o                         
   3  11   0          4.21         -1.36         4.56 o                         
   4  11   0        308.38        322.86        12.73 o                         
   5  11   0         43.37         49.18         7.14 o                         
   6  11   0         20.97         22.50         5.91 o                         
   7  11   0          1.32         -1.86         8.21 o                         
   8  11   0        144.14        174.33        22.12 o                         
 -15  12   0          0.09         -3.53         6.74 o                         
 -14  12   0         21.03         22.45         7.70 o                         
 -13  12   0        111.84        104.55        11.83 o                         
 -12  12   0        257.32        266.38        19.16 o                         
 -11  12   0         58.97         72.57        13.77 o                         
 -10  12   0        292.34        287.34        13.03 o                         
  -9  12   0        312.43        282.36        16.20 o                         
  -8  12   0          2.89         12.99         5.14 o                         
  -7  12   0         12.20         12.34         5.49 o                         
  -6  12   0        444.81        453.90        21.41 o                         
  -5  12   0         66.08         82.63        10.13 o                         
  -4  12   0        471.22        491.44        23.55 o                         
  -3  12   0        960.03        905.10        32.61 o                         
  -2  12   0         46.43         52.52        10.13 o                         
  -1  12   0        646.30        689.10        29.68 o                         
   0  12   0         51.46         61.01         9.70 o                         
   1  12   0          5.61          1.00         6.28 o                         
   2  12   0         57.67         57.43         7.17 o                         
   3  12   0          8.38         10.60         3.69 o                         
   4  12   0         15.16         22.56         4.75 o                         
   5  12   0         71.44         57.27         9.31 o                         
   6  12   0          2.55         11.32         9.99 o                         
   7  12   0          6.45          7.49         9.63 o                         
 -15  13   0          0.15          3.33         6.56 o                         
 -14  13   0         50.91         71.63        11.01 o                         
 -13  13   0         38.20         37.66         8.37 o                         
 -12  13   0         49.60         56.48         9.44 o                         
 -11  13   0          0.43          2.85         7.78 o                         
 -10  13   0        152.54        150.15        10.16 o                         
  -9  13   0         33.04         43.96         7.92 o                         
  -8  13   0          8.92          8.35         5.28 o                         
  -7  13   0         35.65         30.18         6.99 o                         
  -6  13   0        182.80        206.79        15.63 o                         
  -5  13   0       1155.82       1083.20        36.68 o                         
  -4  13   0       1298.93       1314.83        41.17 o                         
  -3  13   0         49.66         45.53         9.49 o                         
  -2  13   0        272.89        250.46        18.27 o                         
  -1  13   0        239.12        227.84        18.12 o                         
   0  13   0         47.90         48.88         9.78 o                         
   1  13   0          0.50         -8.35         8.35 o                         
   2  13   0         47.50         51.61         7.04 o                         
   3  13   0         29.36         23.63        10.53 o                         
   4  13   0         42.04         41.47         7.72 o                         
   5  13   0          4.91         -8.13         8.13 o                         
   6  13   0         31.94         24.70         6.93 o                         
 -15  14   0         15.73         29.34        14.02 o                         
 -14  14   0        145.12        136.45        13.82 o                         
 -13  14   0          1.21         -2.94         6.15 o                         
 -12  14   0         16.65         13.56         8.56 o                         
 -11  14   0          3.81          6.92         8.35 o                         
 -10  14   0         55.30         58.35        11.92 o                         
  -9  14   0          2.38          7.28         5.28 o                         
  -8  14   0         10.16         12.27         6.28 o                         
  -7  14   0         47.58         52.09         9.21 o                         
  -6  14   0        565.28        476.67        24.83 o                         
  -5  14   0        768.90        743.04        31.97 o                         
  -4  14   0        103.18        101.54        12.63 o                         
  -3  14   0         30.77         31.40         9.28 o                         
  -2  14   0          9.13          7.14         7.14 o                         
  -1  14   0        115.85        112.39        13.56 o                         
   0  14   0          1.73          6.92         7.92 o                         
   1  14   0         69.45         76.96         8.83 o                         
   2  14   0         49.31         33.31         6.62 o                         
   3  14   0          2.03         -2.03         5.23 o                         
   4  14   0         24.13         12.27         7.14 o                         
   5  14   0          6.56         -1.57         7.56 o                         
 -15  15   0         19.88          4.50         9.49 o                         
 -14  15   0         51.31         51.36        16.98 o                         
 -13  15   0          7.40          1.71        14.41 o                         
 -12  15   0         26.52         16.91         9.35 o                         
 -11  15   0         46.38         46.67        11.56 o                         
 -10  15   0         45.35         52.16         9.21 o                         
  -9  15   0        129.40        134.79        13.42 o                         
  -8  15   0        182.16        194.66        16.27 o                         
  -7  15   0          0.32         -1.78         5.35 o                         
  -6  15   0          7.15         -7.35         7.35 o                         
  -5  15   0         26.41         23.26         8.06 o                         
  -4  15   0          0.67         -1.71         6.71 o                         
  -3  15   0         13.89         16.41         7.49 o                         
  -2  15   0         11.50         10.20         7.06 o                         
  -1  15   0         65.88         48.67        10.42 o                         
   0  15   0        107.19        104.59        10.21 o                         
   1  15   0         20.69          9.69         5.37 o                         
   2  15   0          5.85         -4.81         5.11 o                         
   3  15   0         11.66          1.49         4.98 o                         
   4  15   0          0.79         -2.85         8.56 o                         
   5  15   0         21.20          6.07         6.64 o                         
 -14  16   0         33.80         41.67        13.06 o                         
 -13  16   0         13.25         20.90         7.76 o                         
 -12  16   0          8.71         36.11        12.13 o                         
 -11  16   0         94.46         94.76        16.13 o                         
 -10  16   0        171.60        148.85        15.13 o                         
  -9  16   0         81.03         84.49        11.85 o                         
  -8  16   0          1.05          4.71         6.07 o                         
  -7  16   0         27.34         29.40         9.13 o                         
  -6  16   0         47.28         37.68         9.21 o                         
  -5  16   0         15.94          4.42         6.85 o                         
  -4  16   0         13.81          4.92         6.35 o                         
  -3  16   0          3.67         -0.43         6.14 o                         
  -2  16   0          0.13         -8.71         8.71 o                         
  -1  16   0          0.01         -7.56         8.42 o                         
   0  16   0          1.24          3.23         5.47 o                         
   1  16   0         27.71         27.95         6.88 o                         
   2  16   0         27.18         34.53         7.12 o                         
   3  16   0          3.45         -0.78         7.99 o                         
 -13  17   0         10.90         15.84        10.35 o                         
 -12  17   0          6.80         34.25        12.84 o                         
 -11  17   0          8.81         21.48        10.06 o                         
 -10  17   0          8.78          4.78         5.49 o                         
  -9  17   0         16.67         15.20         7.35 o                         
  -8  17   0          0.36          8.06         6.85 o                         
  -7  17   0         19.67         13.27         7.99 o                         
  -6  17   0         16.93          9.21         6.92 o                         
  -5  17   0          7.95         -2.14         7.78 o                         
  -4  17   0         32.07         48.45        10.92 o                         
  -3  17   0        151.22        153.63        17.20 o                         
  -2  17   0         19.34         31.61        10.28 o                         
  -1  17   0         46.46         45.01         9.03 o                         
   0  17   0          0.68         -0.23         5.36 o                         
   1  17   0         26.04         38.08         7.88 o                         
   2  17   0         19.56         19.20         9.70 o                         
 -13  18   0          9.88          3.85         7.56 o                         
 -12  18   0          4.84         34.82        12.56 o                         
 -11  18   0          0.53          4.92         8.56 o                         
 -10  18   0         37.03         46.52        10.35 o                         
  -9  18   0         23.15         18.77         7.99 o                         
  -8  18   0         19.17         -0.14         6.78 o                         
  -7  18   0          9.27          3.64         5.64 o                         
  -6  18   0          0.58         -2.57         6.07 o                         
  -5  18   0         10.19         -5.21         8.42 o                         
  -4  18   0         71.86         86.56        13.70 o                         
  -3  18   0         38.83         64.01        13.34 o                         
  -2  18   0          0.25          3.18         8.31 o                         
  -1  18   0          9.80         24.17         7.31 o                         
   0  18   0          3.27         16.55        10.35 o                         
 -11  19   0          0.02         18.34         9.78 o                         
 -10  19   0          7.33         -4.92         6.35 o                         
  -9  19   0          1.06          0.07         5.78 o                         
  -8  19   0         15.75         -3.64         7.21 o                         
  -7  19   0         14.19         16.98         8.63 o                         
  -6  19   0          2.26         -2.28         8.21 o                         
  -5  19   0          9.07         -6.14         8.42 o                         
  -4  19   0         22.47         38.82        11.06 o                         
  -3  19   0         14.53         29.54        10.77 o                         
 -10  20   0          4.13          5.14         7.06 o                         
  -9  20   0          5.52         11.06         7.92 o                         
  -8  20   0         22.68         39.67         9.99 o                         
   7 -20   1         13.39          4.00         6.28 o                         
   8 -20   1          0.54         12.06         8.63 o                         
   9 -20   1          0.56          2.50         7.14 o                         
  10 -20   1          1.70         11.42         7.99 o                         
   3 -19   1          0.04          3.91        13.81 o                         
   4 -19   1         47.28         58.53        17.34 o                         
   5 -19   1         16.71         29.52        17.98 o                         
   6 -19   1        108.35        148.49        18.27 o                         
   7 -19   1         65.61         70.72        13.06 o                         
   8 -19   1          0.28         10.06         7.35 o                         
   9 -19   1          6.03          1.64         6.28 o                         
  10 -19   1          0.55         12.56         7.28 o                         
  11 -19   1          3.58         -8.92         9.56 o                         
  -1 -18   1          4.32          0.78         6.71 o                         
   0 -18   1          1.25         -4.14         7.99 o                         
   1 -18   1         81.37         99.51        11.45 o                         
   2 -18   1         45.08         58.30        12.88 o                         
   3 -18   1         67.63        104.09        11.24 o                         
   4 -18   1          4.35         19.34        10.63 o                         
   5 -18   1         14.49          8.49         7.21 o                         
   6 -18   1         14.18         17.48         8.49 o                         
   7 -18   1         27.68         28.26         8.63 o                         
   8 -18   1         11.56         15.27         8.06 o                         
   9 -18   1          0.99          6.21         7.14 o                         
  10 -18   1          3.14          5.35         5.21 o                         
  11 -18   1          4.70          5.49         8.56 o                         
  12 -18   1         45.13         83.35        17.27 o                         
  13 -18   1         29.88         29.33         9.70 o                         
  -2 -17   1          4.69         19.48         9.13 o                         
  -1 -17   1          0.26         -4.27         7.78 o                         
   0 -17   1          1.65         -3.50         5.38 o                         
   1 -17   1         17.01         17.38         5.89 o                         
   2 -17   1         44.93         69.24        14.02 o                         
   3 -17   1         21.88         24.55         9.78 o                         
   4 -17   1         60.28         79.21        12.99 o                         
   5 -17   1         28.11         30.83         9.70 o                         
   6 -17   1         43.03         38.25         9.13 o                         
   7 -17   1         13.73          4.64         6.28 o                         
   8 -17   1          8.62          7.42         6.21 o                         
   9 -17   1          0.23         -3.57         5.71 o                         
  10 -17   1         11.95         11.49         6.85 o                         
  11 -17   1         42.45         67.50        15.13 o                         
  12 -17   1         56.19         39.18        13.06 o                         
  13 -17   1         11.69         20.48        10.70 o                         
  -3 -16   1         41.75         52.01         8.75 o                         
  -2 -16   1         26.53         16.65         6.13 o                         
  -1 -16   1         26.75         27.05        10.74 o                         
   0 -16   1          0.12          5.04         7.92 o                         
   1 -16   1          2.20         -0.48         5.93 o                         
   2 -16   1        102.31        123.31        16.13 o                         
   3 -16   1          1.68         -2.64         7.21 o                         
   4 -16   1          9.66          8.06         6.21 o                         
   5 -16   1          6.02         -8.06         8.06 o                         
   6 -16   1         14.76          0.64         6.71 o                         
   7 -16   1         52.00         52.45        10.28 o                         
   8 -16   1        158.56        151.56        15.27 o                         
   9 -16   1        337.47        334.95        21.69 o                         
  10 -16   1        124.49        137.43        14.13 o                         
  11 -16   1         16.44         29.26        11.20 o                         
  12 -16   1         41.39         49.31        12.49 o                         
  13 -16   1          0.46         -0.11         6.03 o                         
  14 -16   1          6.70        -10.28        10.28 o                         
  -4 -15   1         52.94         61.37        12.84 o                         
  -3 -15   1          5.63          2.81         4.89 o                         
  -2 -15   1          3.48         -1.30         6.81 o                         
  -1 -15   1          5.49          2.72        13.77 o                         
   0 -15   1         26.05         32.18        14.91 o                         
   1 -15   1         15.10          7.06         7.14 o                         
   2 -15   1          0.52          3.00         5.64 o                         
   3 -15   1         14.76          5.07         5.71 o                         
   4 -15   1        137.09        148.42        15.48 o                         
   5 -15   1          4.36          7.78         6.28 o                         
   6 -15   1          4.71         -5.49         5.49 o                         
   7 -15   1        649.06        671.04        30.11 o                         
   8 -15   1        489.45        581.21        27.83 o                         
   9 -15   1         80.84         95.69        11.63 o                         
  10 -15   1          2.57         12.34         6.21 o                         
  11 -15   1         19.12         16.41         9.92 o                         
  12 -15   1         58.83         48.95        12.27 o                         
  13 -15   1          0.27         -7.17         7.17 o                         
  14 -15   1          4.54         -0.37         5.97 o                         
  -5 -14   1          8.99         16.03         7.14 o                         
  -4 -14   1          6.18          6.28         6.35 o                         
  -3 -14   1          6.12          1.05         4.89 o                         
  -2 -14   1         11.91          7.23         5.74 o                         
  -1 -14   1        125.37        151.54        11.78 o                         
   0 -14   1        157.67        188.42        12.61 o                         
   1 -14   1          0.72         -3.35         6.71 o                         
   2 -14   1         21.21         29.76         9.13 o                         
   3 -14   1          4.03         11.99         7.42 o                         
   4 -14   1        344.53        310.40        20.55 o                         
   5 -14   1         99.80        120.02        13.13 o                         
   6 -14   1        201.02        175.75        15.13 o                         
   7 -14   1         39.77         49.24         8.99 o                         
   8 -14   1         47.02         54.45         8.71 o                         
   9 -14   1          0.46          3.50         4.71 o                         
  10 -14   1         56.92         63.67         7.38 o                         
  11 -14   1         12.60         11.42         8.56 o                         
  12 -14   1         83.54         69.00        14.27 o                         
  13 -14   1         23.46         21.74         7.61 o                         
  14 -14   1          0.29          9.52        10.99 o                         
  15 -14   1         56.19         46.60         9.73 o                         
  -6 -13   1        111.20        105.11        18.48 o                         
  -5 -13   1        188.84        219.02        15.62 o                         
  -4 -13   1         94.89        100.90        10.85 o                         
  -3 -13   1        130.39        120.55         8.91 o                         
  -2 -13   1         16.99         22.81         6.96 o                         
  -1 -13   1        214.68        223.36        13.34 o                         
   0 -13   1         66.39         67.15        11.13 o                         
   1 -13   1          0.56          1.57         6.71 o                         
   2 -13   1         10.07         10.99         6.42 o                         
   3 -13   1        168.99        193.74        15.98 o                         
   4 -13   1        219.64        224.63        16.91 o                         
   5 -13   1         46.83         50.31         8.85 o                         
   6 -13   1        196.30        176.82        14.41 o                         
   7 -13   1          9.23          5.35         5.49 o                         
   8 -13   1         15.52         11.63         4.71 o                         
   9 -13   1          9.17          7.35         4.07 o                         
  10 -13   1        141.44        155.71        10.27 o                         
  11 -13   1         25.12         31.97        10.35 o                         
  12 -13   1        120.28        139.23        18.87 o                         
  13 -13   1          2.47          8.71         8.38 o                         
  14 -13   1          5.14         -9.77        10.45 o                         
  15 -13   1        135.56        155.07        15.47 o                         
  -7 -12   1         34.34         31.54        12.34 o                         
  -6 -12   1        338.57        363.99        29.11 o                         
  -5 -12   1        155.70        165.94        12.98 o                         
  -4 -12   1          1.33         -2.29         3.84 o                         
  -3 -12   1          8.94         11.50         4.14 o                         
  -2 -12   1         71.25         75.96         6.91 o                         
  -1 -12   1        309.29        338.69        15.04 o                         
   0 -12   1        333.85        378.98        22.19 o                         
   1 -12   1          7.31         19.98         7.06 o                         
   2 -12   1         96.22         79.21        10.35 o                         
   3 -12   1        141.47        160.91        14.06 o                         
   4 -12   1         26.36         32.75         7.99 o                         
   5 -12   1          5.64         16.91         6.07 o                         
   6 -12   1          9.38          7.64         5.42 o                         
   7 -12   1         40.10         36.53         6.78 o                         
   8 -12   1          5.40          6.35         4.21 o                         
   9 -12   1          2.85         -0.29         3.65 o                         
  10 -12   1        381.17        372.58        22.01 o                         
  11 -12   1        149.45        147.50        17.77 o                         
  12 -12   1         10.77          9.36         6.46 o                         
  13 -12   1         15.42          9.89        11.35 o                         
  14 -12   1         84.93         84.05        11.73 o                         
  15 -12   1        184.47        242.61        18.69 o                         
  -8 -11   1          5.55         17.55        10.85 o                         
  -7 -11   1         12.93          1.43         9.70 o                         
  -6 -11   1         58.26         51.15         7.85 o                         
  -5 -11   1        194.01        198.97        10.20 o                         
  -4 -11   1          0.59          1.60         3.33 o                         
  -3 -11   1         19.52         17.73         4.03 o                         
  -2 -11   1        136.17        139.37         8.17 o                         
  -1 -11   1         25.83         16.63         5.85 o                         
   0 -11   1        771.44        778.94        30.68 o                         
   1 -11   1        307.15        274.94        17.70 o                         
   2 -11   1          0.67          4.35         5.07 o                         
   3 -11   1        479.87        465.39        21.91 o                         
   4 -11   1        293.87        280.72        16.55 o                         
   5 -11   1          9.56         18.12         6.14 o                         
   6 -11   1        300.42        274.08        15.63 o                         
   7 -11   1          8.67          2.21         3.92 o                         
   8 -11   1          0.12          4.57         3.92 o                         
   9 -11   1         82.86         87.73         7.10 o                         
  10 -11   1        252.65        255.29        11.40 o                         
  11 -11   1        296.06        259.91        16.16 o                         
  12 -11   1         26.55         22.45         9.49 o                         
  13 -11   1         15.56         23.19         7.16 o                         
  14 -11   1         69.00         81.29        11.58 o                         
  15 -11   1         86.99        108.05        13.14 o                         
  -9 -10   1         34.11         38.46        12.99 o                         
  -8 -10   1         36.61         23.19        11.06 o                         
  -7 -10   1         46.46         49.88        11.77 o                         
  -6 -10   1          3.61         -2.87         4.58 o                         
  -5 -10   1         62.67         71.47         8.64 o                         
  -4 -10   1         26.96         23.48         5.03 o                         
  -3 -10   1        464.62        451.36        13.90 o                         
  -2 -10   1         40.69         59.09         5.65 o                         
  -1 -10   1          7.30         -3.03         5.21 o                         
   0 -10   1          6.97          3.57         5.57 o                         
   1 -10   1        182.28        191.81        14.27 o                         
   2 -10   1        374.52        372.20        18.84 o                         
   3 -10   1          8.34          9.49         5.28 o                         
   4 -10   1        287.92        256.53        14.99 o                         
   5 -10   1       1460.22       1453.25        21.40 o                         
   6 -10   1        702.50        613.78        15.01 o                         
   7 -10   1         21.93         38.25         6.07 o                         
   8 -10   1          0.05          0.00         3.07 o                         
   9 -10   1        160.42        156.39         8.62 o                         
  10 -10   1        345.71        360.89        17.71 o                         
  11 -10   1        174.57        176.47        12.87 o                         
  12 -10   1         40.46         35.33         7.33 o                         
  13 -10   1          1.25          3.00         5.28 o                         
  14 -10   1          2.65         -0.27         6.92 o                         
  15 -10   1         47.84         60.70        10.43 o                         
  16 -10   1          8.24         13.99        10.77 o                         
 -10  -9   1         48.72         41.24        11.63 o                         
  -9  -9   1         39.10          9.56         9.85 o                         
  -8  -9   1          4.70         -9.85         9.85 o                         
  -7  -9   1          6.44          1.28         8.56 o                         
  -6  -9   1        406.50        396.39        13.01 o                         
  -5  -9   1         78.95         74.35         6.00 o                         
  -4  -9   1        394.16        364.68        12.04 o                         
  -3  -9   1        140.09        122.48         4.77 o                         
  -2  -9   1        376.94        371.06        11.62 o                         
  -1  -9   1          8.43          4.50         3.88 o                         
   0  -9   1        257.14        229.56        14.91 o                         
   1  -9   1       1235.18       1110.68        32.97 o                         
   2  -9   1         93.96         80.78         8.99 o                         
   3  -9   1         63.53         97.40         9.06 o                         
   4  -9   1        194.39        186.36         6.80 o                         
   5  -9   1       3291.85       3319.49        91.48 o                         
   6  -9   1        267.36        244.30         7.91 o                         
   7  -9   1          3.36          6.42         3.50 o                         
   8  -9   1          2.39          3.62         2.85 o                         
   9  -9   1        233.44        206.65         8.99 o                         
  10  -9   1        785.43        776.47        34.25 o                         
  11  -9   1         96.23         93.49        10.81 o                         
  12  -9   1         25.41         30.91         7.14 o                         
  13  -9   1         37.24         53.71         8.50 o                         
  14  -9   1          6.16          1.16         6.13 o                         
  15  -9   1        114.06        150.60        19.69 o                         
  16  -9   1         31.93         12.77         8.13 o                         
 -11  -8   1         13.96          0.86         9.35 o                         
 -10  -8   1         36.67         27.83        10.70 o                         
  -9  -8   1         10.07         19.55         8.92 o                         
  -8  -8   1          8.78          5.85         7.21 o                         
  -7  -8   1         76.61         73.85        13.20 o                         
  -6  -8   1        366.37        340.65        14.20 o                         
  -5  -8   1        377.73        357.29        11.55 o                         
  -4  -8   1         60.61         62.87         3.72 o                         
  -3  -8   1        178.98        166.06         5.46 o                         
  -2  -8   1        218.93        240.33        11.60 o                         
  -1  -8   1         19.32         23.90         9.45 o                         
   0  -8   1        838.36        855.15        27.83 o                         
   1  -8   1        217.31        189.17        12.34 o                         
   2  -8   1        737.85        706.87        23.41 o                         
   3  -8   1        194.38        216.64        12.13 o                         
   4  -8   1        220.24        182.19         7.81 o                         
   5  -8   1       1533.21       1448.63        52.02 o                         
   6  -8   1        477.89        424.74        20.87 o                         
   7  -8   1         55.80         43.31         2.00 o                         
   8  -8   1         21.84         18.44         1.68 o                         
   9  -8   1        104.24         97.94         3.61 o                         
  10  -8   1        403.21        433.79        18.27 o                         
  11  -8   1         24.57         21.08         6.41 o                         
  12  -8   1         21.81         19.26         6.47 o                         
  13  -8   1         86.54         78.99        10.07 o                         
  14  -8   1          7.68          6.14         7.42 o                         
  15  -8   1         54.98         61.95        10.55 o                         
  16  -8   1         48.47         73.00        15.20 o                         
 -11  -7   1         12.32         41.96        12.49 o                         
 -10  -7   1         94.88        127.44        18.48 o                         
  -9  -7   1         37.40         26.05        10.20 o                         
  -8  -7   1        129.90        100.54        14.56 o                         
  -7  -7   1         93.40         97.83        14.41 o                         
  -6  -7   1        135.73        148.59        10.68 o                         
  -5  -7   1        258.09        297.62         9.84 o                         
  -4  -7   1       1004.89        999.84        16.61 o                         
  -3  -7   1          1.19          1.04         2.05 o                         
  -2  -7   1        165.07        128.90         7.95 o                         
  -1  -7   1          1.20          7.77         3.41 o                         
   0  -7   1       1360.08       1163.62        30.97 o                         
   1  -7   1       1985.80       2099.26        43.39 o                         
   2  -7   1        581.97        564.08        19.27 o                         
   3  -7   1        205.12        204.96         8.96 o                         
   4  -7   1        106.48         93.19         7.28 o                         
   5  -7   1       3869.71       3799.29        92.37 o                         
   6  -7   1        528.95        491.97         8.43 o                         
   7  -7   1         38.25         25.16         1.92 o                         
   8  -7   1          7.67          8.73         2.21 o                         
   9  -7   1        350.19        355.11        11.65 o                         
  10  -7   1         64.81         70.49         5.03 o                         
  11  -7   1         57.15         35.21         7.14 o                         
  12  -7   1         40.28         48.80         8.04 o                         
  13  -7   1        168.23        194.89        14.55 o                         
  14  -7   1         46.54         42.83        11.99 o                         
  15  -7   1         11.95         34.55        17.84 o                         
  16  -7   1         16.18         16.34         9.49 o                         
 -12  -6   1         53.39         52.59        12.70 o                         
 -11  -6   1         11.02          9.78         8.92 o                         
 -10  -6   1         58.99         66.22        13.70 o                         
  -9  -6   1         35.83         45.67        11.63 o                         
  -8  -6   1        355.77        404.17        26.54 o                         
  -7  -6   1         51.82         45.54         6.32 o                         
  -6  -6   1        470.91        468.14        11.90 o                         
  -5  -6   1        118.56        114.47         5.84 o                         
  -4  -6   1        353.15        359.34         7.75 o                         
  -3  -6   1         65.78         75.77         3.51 o                         
  -2  -6   1        313.08        301.78        10.79 o                         
  -1  -6   1         11.48          6.78         3.57 o                         
   0  -6   1       3277.93       3719.71        63.08 o                         
   1  -6   1       3444.76       3611.61        60.44 o                         
   2  -6   1         42.31         22.25         2.31 o                         
   3  -6   1       1711.70       1813.26        35.11 o                         
   4  -6   1         41.45         26.90         3.85 o                         
   5  -6   1       1160.31       1116.86        20.23 o                         
   6  -6   1       1880.12       2051.46        21.10 o                         
   7  -6   1         47.08         72.50         3.05 o                         
   8  -6   1        289.72        257.39         8.16 o                         
   9  -6   1        134.01        128.02         6.36 o                         
  10  -6   1        106.13         92.28         5.92 o                         
  11  -6   1        102.94         93.55         6.36 o                         
  12  -6   1         52.57         62.03         8.47 o                         
  13  -6   1        209.99        209.66        22.16 o                         
  14  -6   1         26.79         22.91         7.32 o                         
  15  -6   1          1.30          6.20         7.67 o                         
  16  -6   1          0.72         10.92         9.56 o                         
 -12  -5   1         75.97         83.56        15.06 o                         
 -11  -5   1         81.07        102.75        15.98 o                         
 -10  -5   1         26.99         43.31        11.92 o                         
  -9  -5   1          8.46         -5.00         6.56 o                         
  -8  -5   1        106.58        102.04        13.63 o                         
  -7  -5   1        199.59        181.05         8.51 o                         
  -6  -5   1        135.87        129.19         5.81 o                         
  -5  -5   1        959.48        934.14        15.93 o                         
  -4  -5   1         81.42         81.39         3.37 o                         
  -3  -5   1        147.78        171.31         6.17 o                         
  -2  -5   1       4429.28       4634.94        74.07 o                         
  -1  -5   1        223.39        183.39        10.13 o                         
   0  -5   1        634.09        674.68        19.20 o                         
   1  -5   1       1150.43       1060.06        18.41 o                         
   2  -5   1        422.33        527.69        15.41 o                         
   3  -5   1        510.36        542.96        15.06 o                         
   4  -5   1        325.43        372.88         7.04 o                         
   5  -5   1        323.20        281.93         4.81 o                         
   6  -5   1        649.65        649.32         8.16 o                         
   7  -5   1          2.52          1.14         2.31 o                         
   8  -5   1        303.07        324.84        12.48 o                         
   9  -5   1        375.35        361.83        14.17 o                         
  10  -5   1         49.72         46.65         4.61 o                         
  11  -5   1         97.70         85.78         6.28 o                         
  12  -5   1         17.86         11.64         3.33 o                         
  13  -5   1         40.22         40.57         8.03 o                         
  14  -5   1         82.48         78.60        11.45 o                         
  15  -5   1          0.03         -0.29         8.06 o                         
  16  -5   1         30.93         29.97        11.49 o                         
 -13  -4   1          0.37          8.63         9.06 o                         
 -12  -4   1         40.32         67.08        13.84 o                         
 -11  -4   1          6.72         -9.85         9.85 o                         
 -10  -4   1        110.57        127.87        16.20 o                         
  -9  -4   1         93.62         82.20        12.49 o                         
  -8  -4   1        575.17        561.80        29.26 o                         
  -7  -4   1         12.70         -0.97         4.64 o                         
  -6  -4   1         64.90         75.90         4.54 o                         
  -5  -4   1       1130.28       1185.39        18.49 o                         
  -4  -4   1       3055.52       3087.44        48.00 o                         
  -3  -4   1        107.64        181.81         9.41 o                         
  -2  -4   1        717.75        752.26        29.76 o                         
  -1  -4   1       2519.08       2558.13       182.00 o                         
   0  -4   1       1747.03       1981.47        24.38 o                         
   1  -4   1        708.04        716.00        17.20 o                         
   2  -4   1       8000.27       7956.15        75.21 o                         
   3  -4   1        468.66        351.91         9.15 o                         
   4  -4   1          0.82          3.47         0.76 o                         
   5  -4   1        430.36        522.31         5.69 o                         
   6  -4   1         13.86         34.34         3.30 o                         
   7  -4   1       2461.42       2567.28        35.61 o                         
   8  -4   1        572.01        578.26        14.82 o                         
   9  -4   1        421.20        381.08         9.33 o                         
  10  -4   1          6.08          7.05         3.13 o                         
  11  -4   1        175.04        170.47         9.64 o                         
  12  -4   1          0.64          2.68         3.53 o                         
  13  -4   1         40.91         46.69        11.20 o                         
  14  -4   1        140.24        143.93        17.98 o                         
  15  -4   1          7.86         10.35         7.92 o                         
 -13  -3   1          3.94         -9.99         9.99 o                         
 -12  -3   1         52.44         33.11        10.56 o                         
 -11  -3   1         11.02          0.86         6.49 o                         
 -10  -3   1         54.30         35.64         6.90 o                         
  -9  -3   1          6.12          2.20         9.60 o                         
  -8  -3   1        432.20        439.35        24.76 o                         
  -7  -3   1         14.57         11.61         2.08 o                         
  -6  -3   1         70.74         59.29         3.80 o                         
  -5  -3   1        422.94        407.90         7.16 o                         
  -4  -3   1        527.94        508.59         7.91 o                         
  -3  -3   1        337.78        353.81         6.23 o                         
  -2  -3   1       4370.84       4623.96        61.41 o                         
  -1  -3   1        629.96        844.42         9.57 o                         
   0  -3   1       4911.09       5279.39        52.31 o                         
   1  -3   1       1271.79       1491.83        18.01 o                         
   2  -3   1       6062.15       6370.47        59.21 o                         
   3  -3   1        801.79        879.15        17.54 o                         
   4  -3   1       3357.22       3552.96        37.80 o                         
   5  -3   1        647.75        748.06         9.87 o                         
   6  -3   1         12.08         28.90         3.15 o                         
   7  -3   1        701.90        700.67        14.52 o                         
   8  -3   1        344.58        284.94        13.21 o                         
   9  -3   1        244.41        250.01         9.52 o                         
  10  -3   1          0.24         -3.39         4.41 o                         
  11  -3   1          2.16         -3.89         3.89 o                         
  12  -3   1          2.96         -1.34         3.53 o                         
  13  -3   1        125.70        109.82        15.77 o                         
  14  -3   1         79.33         55.80        13.20 o                         
  15  -3   1          1.64          6.28         8.99 o                         
 -14  -2   1          3.43         11.92         7.85 o                         
 -13  -2   1          0.33         -9.85         9.85 o                         
 -12  -2   1         80.24         77.34         9.98 o                         
 -11  -2   1          0.32          3.35         7.35 o                         
 -10  -2   1          1.58         -7.49         7.49 o                         
  -9  -2   1        602.29        643.71        31.11 o                         
  -8  -2   1         33.90          6.75         4.25 o                         
  -7  -2   1         17.10         18.09         2.63 o                         
  -6  -2   1         97.68         96.24         4.13 o                         
  -5  -2   1         13.41          8.21         1.79 o                         
  -4  -2   1       1587.59       1489.75        14.46 o                         
  -3  -2   1        171.36        161.78         3.10 o                         
  -2  -2   1       1873.30       1795.68        14.27 o                         
  -1  -2   1       5856.69       6491.84        43.03 o                         
   0  -2   1         29.59         38.18         2.18 o                         
   1  -2   1       1249.55       1276.23        19.12 o                         
   2  -2   1      11920.56      12248.28        87.16 o                         
   3  -2   1      70169.07      70421.09       501.84 o                         
   4  -2   1       3434.46       3446.22        40.50 o                         
   5  -2   1        371.49        477.83         9.83 o                         
   6  -2   1        171.78        164.80         8.27 o                         
   7  -2   1        107.69         91.39         5.50 o                         
   8  -2   1          4.90          0.92         4.22 o                         
   9  -2   1        303.06        274.17        10.97 o                         
  10  -2   1        121.71        122.22         7.82 o                         
  11  -2   1         36.07         32.47         6.38 o                         
  12  -2   1         90.52         74.67        12.59 o                         
  13  -2   1         17.18         28.19         9.21 o                         
  14  -2   1         43.91         41.96        11.13 o                         
  15  -2   1         26.73         12.42         9.21 o                         
 -14  -1   1          4.00         -0.64         7.78 o                         
 -13  -1   1          4.36         11.92         8.35 o                         
 -12  -1   1         51.78         49.09        10.85 o                         
 -11  -1   1        130.51        146.43        16.70 o                         
 -10  -1   1        111.10         79.49        12.42 o                         
  -9  -1   1        362.63        349.37        22.98 o                         
  -8  -1   1         95.14        107.95         8.27 o                         
  -7  -1   1          3.96          5.45         2.11 o                         
  -6  -1   1       1451.93       1430.13        14.60 o                         
  -5  -1   1        190.10        157.07         4.05 o                         
  -4  -1   1        233.05        286.79         4.03 o                         
  -3  -1   1       3088.15       3245.18        40.57 o                         
  -2  -1   1        101.10        165.91         2.61 o                         
  -1  -1   1       3724.11       4231.78        28.04 o                         
   1  -1   1        562.53        572.93        10.49 o                         
   2  -1   1      33505.54      33853.12       241.36 o                         
   3  -1   1       7175.61       7291.77        48.98 o                         
   4  -1   1         20.47         47.72         3.09 o                         
   5  -1   1        462.42        513.53        11.60 o                         
   6  -1   1         62.20         73.45         4.57 o                         
   7  -1   1        466.43        456.05        11.87 o                         
   8  -1   1          3.65          0.33         3.49 o                         
   9  -1   1       1678.36       1610.22        27.13 o                         
  10  -1   1        327.90        312.88        19.20 o                         
  11  -1   1          0.72          2.07         4.35 o                         
  12  -1   1        187.68        176.75        12.48 o                         
  13  -1   1          0.21          7.14         8.85 o                         
  14  -1   1         71.49         78.92        15.06 o                         
  15  -1   1         50.58         44.31        12.49 o                         
 -15   0   1          8.51          3.92         8.71 o                         
 -14   0   1          2.52          1.28         7.71 o                         
 -13   0   1         62.23         90.12        15.70 o                         
 -12   0   1         45.74         37.18        10.70 o                         
 -11   0   1        113.97        107.46        14.49 o                         
 -10   0   1        176.94        166.26        16.84 o                         
  -9   0   1        200.44        191.02        16.84 o                         
  -8   0   1        449.55        441.97         9.18 o                         
  -7   0   1         26.96         19.46         2.48 o                         
  -6   0   1        368.59        375.21         5.48 o                         
  -5   0   1         49.04         52.44         1.71 o                         
  -4   0   1       1056.01       1140.95        16.65 o                         
  -3   0   1        571.16        532.16         6.14 o                         
  -2   0   1       7263.80       8218.91        39.43 o                         
   1   0   1       1603.01       2031.75        19.87 o                         
   2   0   1       2990.43       2997.81        17.33 o                         
   3   0   1       1705.56       1689.20        20.17 o                         
   4   0   1        542.27        569.79         7.56 o                         
   5   0   1          5.40         10.69         1.59 o                         
   6   0   1          0.32          1.32         2.39 o                         
   7   0   1         76.73         50.60         6.22 o                         
   8   0   1          3.22          2.75         4.29 o                         
   9   0   1        441.01        435.51        16.71 o                         
  10   0   1        148.98        152.57        10.72 o                         
  11   0   1        256.12        294.74        15.74 o                         
  12   0   1         86.58        107.04        15.91 o                         
  13   0   1          0.96          5.64         7.64 o                         
  14   0   1         57.24         67.79        14.63 o                         
 -15   1   1          0.28         -5.64         9.56 o                         
 -14   1   1          5.86          1.64         7.49 o                         
 -13   1   1        170.28        178.46        20.84 o                         
 -12   1   1        163.82        158.27        18.48 o                         
 -11   1   1        464.33        410.52        26.19 o                         
 -10   1   1        546.47        480.16        26.69 o                         
  -9   1   1        285.78        313.91        11.04 o                         
  -8   1   1       1013.91       1024.57        14.37 o                         
  -7   1   1        141.03        134.88         3.07 o                         
  -6   1   1       3433.82       3600.11        39.51 o                         
  -5   1   1        400.35        371.34        11.37 o                         
  -4   1   1        115.64        130.23         4.18 o                         
  -3   1   1         69.70        120.82         2.68 o                         
  -2   1   1      19025.83      19431.70       258.98 o                         
   1   1   1       1322.78       1330.99        10.42 o                         
   2   1   1        237.02        360.75         4.65 o                         
   3   1   1       5201.75       5292.54        41.67 o                         
   4   1   1        161.91        132.97         3.38 o                         
   5   1   1        953.13        961.26        17.92 o                         
   6   1   1        202.54        199.32         5.77 o                         
   7   1   1        178.93        152.83         5.31 o                         
   8   1   1        368.18        392.64        15.25 o                         
   9   1   1        221.13        221.95        12.38 o                         
  10   1   1        304.30        304.64        17.55 o                         
  11   1   1        200.66        199.60        19.44 o                         
  12   1   1         42.34         36.32        10.13 o                         
  13   1   1          6.83          7.86         9.45 o                         
  14   1   1         33.98         42.96        12.34 o                         
 -15   2   1          7.23         28.19        11.85 o                         
 -14   2   1          0.97          7.56         9.63 o                         
 -13   2   1          0.45          1.36         7.28 o                         
 -12   2   1         40.82         38.03         9.92 o                         
 -11   2   1        425.72        411.95        25.90 o                         
 -10   2   1        248.73        230.13        13.28 o                         
  -9   2   1       1109.78       1072.85        26.87 o                         
  -8   2   1         98.58         97.50         3.71 o                         
  -7   2   1        249.51        263.97         5.39 o                         
  -6   2   1        430.56        402.17        11.49 o                         
  -5   2   1       1600.84       1589.97        19.81 o                         
  -4   2   1        153.45        198.11         6.56 o                         
  -3   2   1          2.29          9.05         2.08 o                         
  -2   2   1         80.15         90.61         6.46 o                         
  -1   2   1       5264.55       5132.64        64.49 o                         
   0   2   1      11926.42      12442.04        69.80 o                         
   1   2   1       7321.99       7225.25        62.11 o                         
   2   2   1         23.41         23.31         1.27 o                         
   3   2   1        949.03        898.93         9.31 o                         
   4   2   1       6249.83       6279.08        68.76 o                         
   5   2   1       4008.89       4432.56        34.23 o                         
   6   2   1        458.45        529.46        15.69 o                         
   7   2   1       1063.49       1154.89        26.06 o                         
   8   2   1         89.31         69.42         9.78 o                         
   9   2   1        171.22        153.93        10.79 o                         
  10   2   1        219.26        206.31        13.37 o                         
  11   2   1        167.10        178.65        13.35 o                         
  12   2   1         69.04         69.64        13.99 o                         
  13   2   1          0.47        -12.56        12.56 o                         
  14   2   1          7.05         12.77         8.78 o                         
 -15   3   1        143.93        166.76        21.55 o                         
 -14   3   1        129.43        134.94        18.20 o                         
 -13   3   1         12.44         21.26         9.78 o                         
 -12   3   1         40.72         46.20         7.91 o                         
 -11   3   1         95.35        101.92        15.31 o                         
 -10   3   1         68.15         38.74        10.92 o                         
  -9   3   1        107.27         99.41        10.70 o                         
  -8   3   1        135.80        140.59         4.70 o                         
  -7   3   1        245.06        291.07         4.62 o                         
  -6   3   1         31.53         48.39         1.94 o                         
  -5   3   1         76.08        106.93         2.59 o                         
  -4   3   1       1359.05       1339.07        14.34 o                         
  -3   3   1        834.95        890.25        16.84 o                         
  -2   3   1       1887.28       1914.97        21.70 o                         
  -1   3   1      22283.18      21861.23       191.91 o                         
   0   3   1          8.14         16.45         1.36 o                         
   1   3   1       2430.32       2818.21        33.84 o                         
   2   3   1       1114.14       1311.54        16.35 o                         
   3   3   1        252.69        297.40         7.49 o                         
   4   3   1       1288.41       1340.78        14.74 o                         
   5   3   1       1097.08       1064.55        14.72 o                         
   6   3   1          1.60          2.86         1.81 o                         
   7   3   1          7.18          7.70         2.27 o                         
   8   3   1         74.35         61.70         8.71 o                         
   9   3   1         29.29         28.26         5.91 o                         
  10   3   1         11.39          0.58         5.20 o                         
  11   3   1        149.91        169.12        18.91 o                         
  12   3   1         59.80         52.16        11.92 o                         
  13   3   1          3.83         -2.93         8.99 o                         
 -16   4   1         69.84         89.20        16.63 o                         
 -15   4   1         63.25         62.01        13.42 o                         
 -14   4   1         23.60          7.92         9.42 o                         
 -13   4   1         10.18         19.59         6.36 o                         
 -12   4   1         62.93         52.97         9.78 o                         
 -11   4   1        495.09        456.92        19.22 o                         
 -10   4   1        658.04        630.42        20.99 o                         
  -9   4   1        140.63        126.03         8.95 o                         
  -8   4   1         38.49         41.85         2.26 o                         
  -7   4   1        133.63        141.60        11.10 o                         
  -6   4   1        575.70        568.89         8.43 o                         
  -5   4   1       1530.83       1478.24        23.87 o                         
  -4   4   1       2758.96       2845.66        43.17 o                         
  -3   4   1         10.44         15.28         3.64 o                         
  -2   4   1       4823.14       5030.69        52.83 o                         
  -1   4   1       4605.60       4907.53        56.16 o                         
   0   4   1      21346.64      21076.40       154.81 o                         
   1   4   1       3767.17       3742.93        71.45 o                         
   2   4   1         73.76         94.11         8.06 o                         
   3   4   1         30.16          8.83         2.79 o                         
   4   4   1        587.27        566.39         9.48 o                         
   5   4   1        850.11        904.90        17.29 o                         
   6   4   1        274.16        306.66         7.15 o                         
   7   4   1        427.14        398.11        14.41 o                         
   8   4   1         39.64         40.55         6.55 o                         
   9   4   1         58.97         64.10         7.97 o                         
  10   4   1          6.53         -9.21         9.21 o                         
  11   4   1        144.10        121.74        16.20 o                         
  12   4   1        162.40        175.90        21.41 o                         
  13   4   1          0.06        -10.35        10.35 o                         
 -16   5   1         33.28         37.53        11.99 o                         
 -15   5   1         20.35         20.12         9.63 o                         
 -14   5   1         15.43         11.84         5.97 o                         
 -13   5   1          0.23         -3.28         5.35 o                         
 -12   5   1         57.72         36.22         7.30 o                         
 -11   5   1       1016.59        993.00        30.83 o                         
 -10   5   1        801.91        815.50        24.23 o                         
  -9   5   1        152.45        161.05         6.88 o                         
  -8   5   1          1.20          2.04         2.68 o                         
  -7   5   1          5.83          8.38         1.26 o                         
  -6   5   1          0.82          2.15         0.87 o                         
  -5   5   1       1676.20       1713.68        24.29 o                         
  -4   5   1        106.33         92.34         6.14 o                         
  -3   5   1       1544.30       1398.47        41.78 o                         
  -2   5   1         50.76         25.47         3.21 o                         
  -1   5   1        232.37        278.78         9.25 o                         
   0   5   1       2487.40       2889.81        29.23 o                         
   1   5   1       2138.20       2169.82        24.84 o                         
   2   5   1        121.00         99.98         5.27 o                         
   3   5   1          9.96          3.63         2.28 o                         
   4   5   1         22.57         22.31         2.50 o                         
   5   5   1        510.66        548.31        10.37 o                         
   6   5   1         14.56         14.04         2.37 o                         
   7   5   1        303.99        337.15        11.30 o                         
   8   5   1          1.17         -5.33         5.33 o                         
   9   5   1         59.78         45.59         7.64 o                         
  10   5   1          0.15          3.35         7.42 o                         
  11   5   1         83.81         86.91        15.63 o                         
  12   5   1        102.07        104.18        17.34 o                         
 -16   6   1         11.93         -6.92         9.85 o                         
 -15   6   1         50.06         56.45         9.31 o                         
 -14   6   1          5.67         -0.11         5.82 o                         
 -13   6   1          4.29          9.39         5.63 o                         
 -12   6   1          3.01          2.10         5.31 o                         
 -11   6   1        348.59        328.71        16.65 o                         
 -10   6   1        407.63        337.16        15.67 o                         
  -9   6   1        343.32        341.95         8.45 o                         
  -8   6   1         62.72         56.84         2.67 o                         
  -7   6   1        103.66        128.42         6.28 o                         
  -6   6   1        444.06        502.41        12.31 o                         
  -5   6   1        912.07        968.75        23.05 o                         
  -4   6   1        136.59        136.72         8.28 o                         
  -3   6   1       2060.16       2120.18        57.94 o                         
  -2   6   1        251.88        275.44         5.94 o                         
  -1   6   1          6.72          5.43         4.42 o                         
   0   6   1       2573.29       2768.10        40.42 o                         
   1   6   1       1332.01       1421.74        20.08 o                         
   2   6   1          4.53          3.79         3.77 o                         
   3   6   1         59.92         76.51         7.82 o                         
   4   6   1        420.17        432.65        11.26 o                         
   5   6   1        450.24        474.05        11.05 o                         
   6   6   1         43.19         37.96         4.05 o                         
   7   6   1         63.40         67.55         5.64 o                         
   8   6   1          0.36         -6.07         6.07 o                         
   9   6   1          7.83          3.21         6.56 o                         
  10   6   1          2.28          4.07         8.92 o                         
  11   6   1         57.51         70.64        14.34 o                         
  12   6   1          7.08         24.90        11.20 o                         
 -16   7   1         14.02          0.80         6.43 o                         
 -15   7   1         93.62        102.77        12.15 o                         
 -14   7   1        149.54        142.61        13.02 o                         
 -13   7   1        118.15        113.59        11.34 o                         
 -12   7   1          9.98         -5.93         5.93 o                         
 -11   7   1        160.54        132.19        10.62 o                         
 -10   7   1        289.93        276.92         7.81 o                         
  -9   7   1        321.64        332.27         9.19 o                         
  -8   7   1          3.89          4.66         2.11 o                         
  -7   7   1        699.85        731.90        16.16 o                         
  -6   7   1         33.63         34.32         4.64 o                         
  -5   7   1       1567.09       1583.56        33.75 o                         
  -4   7   1       1470.44       1376.68        17.67 o                         
  -3   7   1        230.95        191.94        12.81 o                         
  -2   7   1       4731.62       4932.36        80.28 o                         
  -1   7   1        308.97        291.56        17.05 o                         
   0   7   1       1204.83       1284.10        19.22 o                         
   1   7   1        926.52       1036.50        17.58 o                         
   2   7   1        217.49        213.72         8.01 o                         
   3   7   1         86.16        100.92         6.08 o                         
   4   7   1         86.01         70.79         5.70 o                         
   5   7   1         66.79         62.05         5.81 o                         
   6   7   1         44.98         44.12         3.54 o                         
   7   7   1        287.23        309.69        12.03 o                         
   8   7   1        127.74        160.13        18.05 o                         
   9   7   1          7.49         -6.49         8.35 o                         
  10   7   1          2.42         -8.71         8.71 o                         
  11   7   1          0.63         -5.07         9.21 o                         
 -16   8   1         52.07         28.52         8.02 o                         
 -15   8   1         38.97         40.61         8.58 o                         
 -14   8   1         11.12         18.62         6.63 o                         
 -13   8   1         18.61         17.54         6.23 o                         
 -12   8   1         21.80         12.40         5.96 o                         
 -11   8   1         85.28         54.80         8.63 o                         
 -10   8   1         36.39         35.30         4.12 o                         
  -9   8   1         32.59         36.88         3.79 o                         
  -8   8   1        600.74        584.43        15.27 o                         
  -7   8   1          2.40         10.73         4.10 o                         
  -6   8   1        221.18        254.03        12.63 o                         
  -5   8   1        328.43        278.94        13.49 o                         
  -4   8   1        405.03        440.67         9.32 o                         
  -3   8   1        425.19        443.34        18.05 o                         
  -2   8   1         91.86         90.05         8.28 o                         
  -1   8   1         46.55         38.48         4.03 o                         
   0   8   1         90.93         91.32         6.10 o                         
   1   8   1        826.28        868.70        22.33 o                         
   2   8   1         53.89         59.12         5.81 o                         
   3   8   1        125.93        127.89         7.09 o                         
   4   8   1         12.65          5.37         2.74 o                         
   5   8   1          0.26         -2.88         4.44 o                         
   6   8   1         45.07         47.96         8.78 o                         
   7   8   1         14.60         14.58         4.71 o                         
   8   8   1        139.05        149.42        18.20 o                         
   9   8   1          0.20          4.21         8.49 o                         
  10   8   1          1.12         -9.85         9.85 o                         
 -16   9   1          3.18         -7.26         7.26 o                         
 -15   9   1         27.86         34.73         8.10 o                         
 -14   9   1         39.74         25.26         7.09 o                         
 -13   9   1         72.09         82.31        10.19 o                         
 -12   9   1        168.30        160.52        12.84 o                         
 -11   9   1         10.72         -0.44         5.26 o                         
 -10   9   1         76.87         69.79         5.07 o                         
  -9   9   1        200.07        185.02        10.49 o                         
  -8   9   1        338.77        369.86        17.20 o                         
  -7   9   1         84.92         74.71         7.42 o                         
  -6   9   1        559.14        578.49        20.62 o                         
  -5   9   1         50.18         44.11         3.03 o                         
  -4   9   1         43.36         42.26         3.18 o                         
  -3   9   1        657.47        593.55        22.62 o                         
  -2   9   1        273.66        254.75        15.13 o                         
  -1   9   1         84.55         80.56         9.21 o                         
   0   9   1         72.14         68.51         5.90 o                         
   1   9   1         46.87         31.65         3.88 o                         
   2   9   1          6.43         17.29         5.87 o                         
   3   9   1         35.00         42.98         8.12 o                         
   4   9   1        124.37        134.45         6.46 o                         
   5   9   1          0.05         -0.91         3.10 o                         
   6   9   1          2.21         11.72         5.03 o                         
   7   9   1          8.62          3.26         4.25 o                         
   8   9   1         29.09         22.48         8.78 o                         
   9   9   1         42.89         37.75        11.85 o                         
  10   9   1          4.06          9.06         9.21 o                         
 -16  10   1          1.29          8.74         6.59 o                         
 -15  10   1         56.29         71.00        10.70 o                         
 -14  10   1         27.29         13.19         7.14 o                         
 -13  10   1        159.83        127.84        12.41 o                         
 -12  10   1        157.47        159.94        12.89 o                         
 -11  10   1          7.09          4.10         4.90 o                         
 -10  10   1        565.98        563.32        16.69 o                         
  -9  10   1        353.06        313.19        18.52 o                         
  -8  10   1         20.65         15.06         4.14 o                         
  -7  10   1       4272.16       4180.54        74.21 o                         
  -6  10   1        472.67        419.37        19.41 o                         
  -5  10   1          4.61         10.35         1.86 o                         
  -4  10   1         20.20         17.70         5.78 o                         
  -3  10   1         39.66         47.31         7.71 o                         
  -2  10   1         20.06         40.46         7.21 o                         
  -1  10   1        902.22        934.78        32.32 o                         
   0  10   1        817.66        777.58        29.76 o                         
   1  10   1         57.93         62.65         9.99 o                         
   2  10   1         12.39         21.25         5.59 o                         
   3  10   1         26.73         47.50         6.87 o                         
   4  10   1        186.19        173.56         8.87 o                         
   5  10   1         53.19         44.73         7.07 o                         
   6  10   1          0.79         -2.34         4.93 o                         
   7  10   1          8.99         10.28         8.56 o                         
   8  10   1         19.00         25.05         9.56 o                         
   9  10   1         57.04         64.15        14.06 o                         
 -16  11   1          6.30          6.52         6.18 o                         
 -15  11   1          5.48         -5.90         8.31 o                         
 -14  11   1          0.23          3.93         6.09 o                         
 -13  11   1         92.59         93.95        15.52 o                         
 -12  11   1          2.79          1.55         5.24 o                         
 -11  11   1         31.99         15.99         8.21 o                         
 -10  11   1        112.65        114.75         8.06 o                         
  -9  11   1         17.45         14.39         4.30 o                         
  -8  11   1          0.84          5.35         4.42 o                         
  -7  11   1       1215.65       1206.22        34.89 o                         
  -6  11   1         34.35         26.47         6.42 o                         
  -5  11   1         62.69         59.73         8.56 o                         
  -4  11   1          0.73         -4.42         6.28 o                         
  -3  11   1         11.02         11.56         6.64 o                         
  -2  11   1        905.98        944.56        33.61 o                         
  -1  11   1       1705.13       1685.25        47.10 o                         
   0  11   1         57.32         54.87         9.63 o                         
   1  11   1         14.92          9.78         5.64 o                         
   2  11   1          0.68         -4.72         4.72 o                         
   3  11   1        133.11        146.10         8.51 o                         
   4  11   1          0.41          7.54         3.49 o                         
   5  11   1         47.53         40.43         7.10 o                         
   6  11   1         22.82         19.11         5.76 o                         
   7  11   1         24.86         38.53        12.13 o                         
   8  11   1         47.23         31.68        11.92 o                         
 -16  12   1         21.20         40.53        13.34 o                         
 -15  12   1          2.03          2.21         6.31 o                         
 -14  12   1         50.44         49.05         9.16 o                         
 -13  12   1          1.28          2.73         5.86 o                         
 -12  12   1        108.39        116.54        11.68 o                         
 -11  12   1        343.74        318.25        24.48 o                         
 -10  12   1          6.11          6.57         6.10 o                         
  -9  12   1         22.72         27.97         6.42 o                         
  -8  12   1          0.63          1.50         4.35 o                         
  -7  12   1         39.58         54.66         8.49 o                         
  -6  12   1         76.76         78.06         9.85 o                         
  -5  12   1          0.56         13.06         6.78 o                         
  -4  12   1          0.42         12.34         7.21 o                         
  -3  12   1        961.19        902.38        33.32 o                         
  -2  12   1       1034.98       1168.90        38.82 o                         
  -1  12   1         84.96         94.76        11.77 o                         
   0  12   1          8.93          1.64         6.28 o                         
   1  12   1          5.40          1.50         6.28 o                         
   2  12   1          1.59         -4.07         6.28 o                         
   3  12   1          9.40         13.08         4.03 o                         
   4  12   1        180.99        191.55        12.15 o                         
   5  12   1         36.37         32.52        16.02 o                         
   6  12   1         19.17         16.12         5.87 o                         
   7  12   1          0.28         14.13         9.70 o                         
 -15  13   1          6.45         -1.56         6.20 o                         
 -14  13   1         69.50         72.13        10.66 o                         
 -13  13   1         10.42          1.55         6.51 o                         
 -12  13   1        153.68        184.45        29.15 o                         
 -11  13   1        359.53        348.15        26.54 o                         
 -10  13   1         23.63         24.83         6.99 o                         
  -9  13   1        149.46        158.84        13.27 o                         
  -8  13   1        111.27        100.26        10.77 o                         
  -7  13   1        123.49        125.95        12.70 o                         
  -6  13   1        891.89        912.66        33.18 o                         
  -5  13   1        958.15        952.76        34.61 o                         
  -4  13   1        214.98        250.46        18.70 o                         
  -3  13   1         51.19         58.87        10.35 o                         
  -2  13   1         11.19          3.28         6.21 o                         
  -1  13   1        139.28        136.65        14.20 o                         
   0  13   1         79.15         86.27        12.56 o                         
   1  13   1          5.10         -2.14         7.21 o                         
   2  13   1         13.49         14.23         8.42 o                         
   3  13   1          4.49         -0.31         8.53 o                         
   4  13   1          6.68          6.20        22.33 o                         
   5  13   1         14.16          0.01        12.38 o                         
   6  13   1         10.23         14.46         6.35 o                         
 -15  14   1          0.18         -0.77         8.74 o                         
 -14  14   1          5.77          7.60         6.52 o                         
 -13  14   1         15.77         10.21         6.89 o                         
 -12  14   1        105.46        119.67        16.98 o                         
 -11  14   1        229.78        254.90        13.53 o                         
 -10  14   1          0.56          0.72         5.00 o                         
  -9  14   1         22.34         18.62         5.99 o                         
  -8  14   1         38.36         31.68         7.28 o                         
  -7  14   1       1042.07       1042.03        36.46 o                         
  -6  14   1        867.81        898.03        34.18 o                         
  -5  14   1        176.88        158.13        15.34 o                         
  -4  14   1         13.14         11.92         6.56 o                         
  -3  14   1          0.56         11.20         7.21 o                         
  -2  14   1        148.28        151.99        15.77 o                         
  -1  14   1         19.63          3.50         6.85 o                         
   0  14   1          2.83          0.71         6.92 o                         
   1  14   1         11.71         -3.78         8.56 o                         
   2  14   1          0.00         -0.04         6.10 o                         
   3  14   1          0.57         -8.88        11.52 o                         
   4  14   1          0.67         -5.07         6.78 o                         
   5  14   1         11.23          2.85         6.99 o                         
 -15  15   1          7.68         -1.43         8.63 o                         
 -14  15   1          5.38          7.65         7.14 o                         
 -13  15   1          6.23          1.11        10.81 o                         
 -12  15   1         14.10         13.34         8.42 o                         
 -11  15   1         55.36         63.13         7.79 o                         
 -10  15   1         16.10         20.19         6.78 o                         
  -9  15   1         14.42         10.28         6.07 o                         
  -8  15   1          4.42          7.78         5.71 o                         
  -7  15   1         31.99         30.90         8.49 o                         
  -6  15   1          4.98          1.78         6.49 o                         
  -5  15   1         83.14         77.28        11.49 o                         
  -4  15   1         22.03          6.28         6.28 o                         
  -3  15   1          0.79          3.85         6.42 o                         
  -2  15   1        136.11        137.36        15.41 o                         
  -1  15   1        223.43        321.75        23.48 o                         
   0  15   1         36.40         10.92         8.28 o                         
   1  15   1          0.69          5.10        11.81 o                         
   2  15   1        124.98        130.75        11.57 o                         
   3  15   1          0.44         -6.35         8.13 o                         
   4  15   1         63.82         76.85        13.77 o                         
 -14  16   1          0.59         -0.93         8.42 o                         
 -13  16   1          1.93         -5.43         6.31 o                         
 -12  16   1         13.35          2.71         8.42 o                         
 -11  16   1         90.82         85.76         9.17 o                         
 -10  16   1         63.76         58.01        10.20 o                         
  -9  16   1         72.70         68.00        10.56 o                         
  -8  16   1          0.01         -4.00         5.64 o                         
  -7  16   1         68.95         79.85        11.77 o                         
  -6  16   1         24.27         28.97         8.85 o                         
  -5  16   1         29.26         32.25         9.21 o                         
  -4  16   1          2.78         -3.07         7.14 o                         
  -3  16   1          3.60         -3.43         7.56 o                         
  -2  16   1         16.11         18.12         7.64 o                         
  -1  16   1         76.18         76.07        13.27 o                         
   0  16   1          1.02         -5.40         6.46 o                         
   1  16   1         21.36         23.84         7.28 o                         
   2  16   1         32.57         18.54         7.53 o                         
   3  16   1          1.70          4.64         6.92 o                         
 -14  17   1          9.37         19.62        10.70 o                         
 -13  17   1          1.33          9.28         9.78 o                         
 -12  17   1         33.07         45.60        13.20 o                         
 -11  17   1         54.49         46.55        12.99 o                         
 -10  17   1          0.85          6.64         5.85 o                         
  -9  17   1          3.80          6.92         6.92 o                         
  -8  17   1          8.77         13.27         7.21 o                         
  -7  17   1         11.76         19.91         7.85 o                         
  -6  17   1          8.99          8.49         7.21 o                         
  -5  17   1         10.29          8.78         7.06 o                         
  -4  17   1         63.14         75.50        12.92 o                         
  -3  17   1         33.39         23.48         9.35 o                         
  -2  17   1         21.40         14.27         8.99 o                         
  -1  17   1         48.53         76.71        13.77 o                         
   0  17   1          9.15         12.22         6.32 o                         
   1  17   1         14.78         10.32         5.75 o                         
 -13  18   1         12.47         38.46        12.84 o                         
 -12  18   1          5.00         21.55        10.20 o                         
 -11  18   1          3.54         -5.28         7.78 o                         
 -10  18   1          0.31          5.28         6.78 o                         
  -9  18   1         17.58         14.84         7.64 o                         
  -8  18   1          4.79          6.35         6.92 o                         
  -7  18   1         29.12         15.06         7.92 o                         
  -6  18   1         54.85         48.31        11.06 o                         
  -5  18   1         46.96         27.69         8.78 o                         
  -4  18   1         11.27          9.56         7.28 o                         
  -3  18   1         63.31         75.71        15.20 o                         
  -2  18   1          2.71         15.34         9.92 o                         
  -1  18   1         56.16         68.07        13.20 o                         
   0  18   1          8.20         21.69         9.63 o                         
 -12  19   1         13.71         48.45        12.99 o                         
 -11  19   1          0.27         15.20        10.85 o                         
 -10  19   1          0.19          0.71         5.78 o                         
  -9  19   1         23.61         37.03         9.63 o                         
  -8  19   1         43.30         54.23        11.99 o                         
  -7  19   1          0.97         -2.35         7.35 o                         
  -6  19   1          0.03         -2.93         7.85 o                         
  -5  19   1          0.46         -7.99         7.99 o                         
 -10  20   1          9.90         11.27         7.78 o                         
   7 -20   2          4.97          3.14         7.21 o                         
   8 -20   2          0.02         11.99         8.56 o                         
   9 -20   2         18.19         14.49         8.13 o                         
   3 -19   2          0.61          5.67         8.78 o                         
   4 -19   2         15.99         26.52         7.44 o                         
   5 -19   2         78.71        128.79        22.44 o                         
   6 -19   2         44.69         46.73         8.24 o                         
   7 -19   2         12.03         12.40         6.49 o                         
   8 -19   2          3.58         12.68         5.28 o                         
   9 -19   2          6.31         10.13         5.55 o                         
  10 -19   2          0.28         17.55         9.56 o                         
  11 -19   2         13.03         63.29        16.98 o                         
  12 -19   2         16.88         31.47        10.99 o                         
  -1 -18   2         14.87         29.61        10.13 o                         
   0 -18   2         66.36         75.06        10.46 o                         
   1 -18   2          8.43          4.82         5.62 o                         
   2 -18   2          3.51         -1.07         5.88 o                         
   3 -18   2         24.98         45.82        14.70 o                         
   4 -18   2          9.98          7.85         9.81 o                         
   5 -18   2        130.08        149.21        23.58 o                         
   6 -18   2         32.44         45.86        20.59 o                         
   7 -18   2         32.30         34.32        10.28 o                         
   8 -18   2          7.40         -0.86         6.99 o                         
   9 -18   2         11.04          8.28         6.56 o                         
  10 -18   2          9.44         16.99         9.85 o                         
  11 -18   2         64.96         63.61        11.99 o                         
  12 -18   2         79.25        109.71        11.97 o                         
  -2 -17   2          7.36         21.26         7.13 o                         
  -1 -17   2         23.74         33.73         8.06 o                         
   0 -17   2         16.75         26.86         7.35 o                         
   1 -17   2          1.29          9.27         9.78 o                         
   2 -17   2          4.89          5.67        13.38 o                         
   3 -17   2         73.71         77.42        22.41 o                         
   4 -17   2          5.95         10.67         6.02 o                         
   5 -17   2          9.11          9.28         7.64 o                         
   6 -17   2         52.69         44.53        10.13 o                         
   7 -17   2         55.25         72.93        12.20 o                         
   8 -17   2          7.08         -6.71         6.71 o                         
   9 -17   2          0.12          4.00         5.99 o                         
  10 -17   2        216.62        216.00        18.62 o                         
  11 -17   2        194.00        212.98        19.84 o                         
  12 -17   2         51.84         62.96         9.55 o                         
  13 -17   2          0.09         -5.21         8.99 o                         
  -3 -16   2          9.07         13.00         6.10 o                         
  -2 -16   2          3.80          4.75         4.90 o                         
  -1 -16   2         21.08         15.52         6.46 o                         
   0 -16   2          0.34         -7.03         7.03 o                         
   1 -16   2        108.47        130.09        11.48 o                         
   2 -16   2         70.49         67.95         8.87 o                         
   3 -16   2         28.38         38.52         8.78 o                         
   4 -16   2         12.96         14.20         6.14 o                         
   5 -16   2         13.53         32.32         9.92 o                         
   6 -16   2        113.32        117.67        14.34 o                         
   7 -16   2         28.61         17.20         7.78 o                         
   8 -16   2         17.45         17.84         7.78 o                         
   9 -16   2         12.77         11.70         6.71 o                         
  10 -16   2         50.22         59.87        10.06 o                         
  11 -16   2          3.56         17.05        10.63 o                         
  12 -16   2          8.22          5.05         5.76 o                         
  13 -16   2          8.82          7.67        10.88 o                         
  -4 -15   2         58.25         56.02        12.70 o                         
  -3 -15   2         30.78         29.13         7.10 o                         
  -2 -15   2        142.19        158.68        12.61 o                         
  -1 -15   2         28.31         26.36        19.91 o                         
   0 -15   2         71.33         73.83        14.24 o                         
   1 -15   2         63.39         69.88        17.66 o                         
   2 -15   2        165.09        173.59        18.20 o                         
   3 -15   2          1.54          0.07         5.42 o                         
   4 -15   2         17.25          9.63         6.85 o                         
   5 -15   2         12.61         -3.07         6.28 o                         
   6 -15   2        280.91        282.29        19.69 o                         
   7 -15   2        436.18        440.06        24.33 o                         
   8 -15   2          7.61         16.91         6.28 o                         
   9 -15   2          1.12         -2.21         4.71 o                         
  10 -15   2         68.40         49.45         8.85 o                         
  11 -15   2          7.06         10.20         8.49 o                         
  12 -15   2          0.26          1.62         4.78 o                         
  13 -15   2         41.77         40.04         8.99 o                         
  14 -15   2          0.65         -6.54         6.54 o                         
  -6 -14   2         44.29         79.71        17.20 o                         
  -5 -14   2         41.08         75.50        17.20 o                         
  -4 -14   2         83.86         69.97         7.82 o                         
  -3 -14   2        148.08        179.67        13.19 o                         
  -2 -14   2        125.81        150.52        19.59 o                         
  -1 -14   2         15.17         19.48         6.05 o                         
   0 -14   2          2.33          3.14         6.56 o                         
   1 -14   2        147.32        161.18        11.53 o                         
   2 -14   2         76.48         75.64        12.06 o                         
   3 -14   2          3.20          9.56         7.35 o                         
   4 -14   2         41.86         19.77         6.35 o                         
   5 -14   2        140.82        124.59        12.84 o                         
   6 -14   2        148.75        183.10        15.27 o                         
   7 -14   2         38.29         56.02         9.06 o                         
   8 -14   2         56.95         42.24         7.99 o                         
   9 -14   2         40.21         40.17         7.78 o                         
  10 -14   2          8.46         -0.44         4.22 o                         
  11 -14   2         39.83         37.68        11.20 o                         
  12 -14   2          3.56          1.07         4.69 o                         
  13 -14   2        102.74        112.48        13.09 o                         
  14 -14   2         54.97         55.50        10.15 o                         
  -7 -13   2         35.05         57.59        15.20 o                         
  -6 -13   2         29.64         50.16        14.84 o                         
  -5 -13   2         10.45         12.57        14.63 o                         
  -4 -13   2         29.74         19.28         5.47 o                         
  -3 -13   2        264.03        286.97        13.15 o                         
  -2 -13   2         55.26         57.63         7.77 o                         
  -1 -13   2         54.52         70.66        11.60 o                         
   0 -13   2          3.51          7.87         4.82 o                         
   1 -13   2         75.59         79.28        11.06 o                         
   2 -13   2          8.02          3.35         6.64 o                         
   3 -13   2        159.25        162.41        14.41 o                         
   4 -13   2         41.91         34.61         7.78 o                         
   5 -13   2         22.06         14.91         6.35 o                         
   6 -13   2         82.63         74.21        10.06 o                         
   7 -13   2         34.42         31.83         6.49 o                         
   8 -13   2          1.93          1.07         5.00 o                         
   9 -13   2        139.53        124.95        11.35 o                         
  10 -13   2         56.08         54.46         6.51 o                         
  11 -13   2         61.05         58.37        12.63 o                         
  12 -13   2          5.30          1.50         5.05 o                         
  13 -13   2        148.50        145.60        13.87 o                         
  14 -13   2         69.19         78.07        11.46 o                         
  15 -13   2          6.81          8.36         7.01 o                         
  -8 -12   2        113.68        122.31        20.55 o                         
  -7 -12   2        100.92        123.95        18.62 o                         
  -6 -12   2         38.60         60.87        14.13 o                         
  -5 -12   2          4.00         -1.54         4.12 o                         
  -4 -12   2          0.45          0.25         3.50 o                         
  -3 -12   2         97.16         88.42         7.46 o                         
  -2 -12   2         23.52         19.11         4.49 o                         
  -1 -12   2         21.34         22.55         5.35 o                         
   0 -12   2          0.07         -4.49        10.10 o                         
   1 -12   2         30.47         36.39         7.49 o                         
   2 -12   2        138.37        126.09        12.84 o                         
   3 -12   2          2.76          0.14         5.49 o                         
   4 -12   2         28.43         19.84         6.49 o                         
   5 -12   2       1323.57       1309.83        38.53 o                         
   6 -12   2         29.71         26.83         6.21 o                         
   7 -12   2          0.92          2.57         4.92 o                         
   8 -12   2         28.94         20.76         5.14 o                         
   9 -12   2        135.45        134.16        12.02 o                         
  10 -12   2         35.83         24.05        10.20 o                         
  11 -12   2         14.96         12.21         6.42 o                         
  12 -12   2          3.97         11.20         7.81 o                         
  13 -12   2         58.09         62.24        11.85 o                         
  14 -12   2          2.76          2.11         6.16 o                         
  15 -12   2          1.88         -3.49         6.88 o                         
  -8 -11   2         34.33         28.04        11.27 o                         
  -7 -11   2         36.95         26.40        10.42 o                         
  -6 -11   2         57.15         53.52        12.99 o                         
  -5 -11   2          4.60          2.40         3.51 o                         
  -4 -11   2         33.53         23.39         4.26 o                         
  -3 -11   2        113.42        124.49         8.09 o                         
  -2 -11   2        122.05        130.47         8.21 o                         
  -1 -11   2        652.86        687.12        20.73 o                         
   0 -11   2        113.75         98.90        11.56 o                         
   1 -11   2         50.76         46.88         8.35 o                         
   2 -11   2          8.93          7.21         5.00 o                         
   3 -11   2         62.62         92.76        10.49 o                         
   4 -11   2        576.65        567.43        23.83 o                         
   5 -11   2        277.13        273.80        15.91 o                         
   6 -11   2         62.23         47.02         6.99 o                         
   7 -11   2        194.08        222.42        13.70 o                         
   8 -11   2         57.02         58.87         7.21 o                         
   9 -11   2        235.71        241.16        17.91 o                         
  10 -11   2        199.46        204.72        19.69 o                         
  11 -11   2          3.83         -4.61         6.18 o                         
  12 -11   2         16.25         14.98        12.70 o                         
  13 -11   2         17.95         16.91         8.06 o                         
  14 -11   2         52.29         46.81        11.17 o                         
  15 -11   2        104.86        110.81        13.11 o                         
  -9 -10   2          8.52        -11.35        11.35 o                         
  -8 -10   2          1.43        -12.13        12.13 o                         
  -7 -10   2         43.34         19.91         9.70 o                         
  -6 -10   2        146.58        157.97        10.89 o                         
  -5 -10   2         53.25         49.06         5.54 o                         
  -4 -10   2         87.24         74.96         7.88 o                         
  -3 -10   2          0.34          0.15         3.63 o                         
  -2 -10   2        267.57        252.84        10.32 o                         
  -1 -10   2        537.94        561.06        14.96 o                         
   0 -10   2        813.34        792.07        29.68 o                         
   1 -10   2        201.73        188.38        13.91 o                         
   2 -10   2         39.08         35.25         6.92 o                         
   3 -10   2        117.03        106.25        10.13 o                         
   4 -10   2        595.64        595.41        22.83 o                         
   5 -10   2         30.39         40.17         6.35 o                         
   6 -10   2          1.60          2.80         1.58 o                         
   7 -10   2          7.95          7.86         2.39 o                         
   8 -10   2          1.34          1.01         2.78 o                         
   9 -10   2        489.97        493.89        23.69 o                         
  10 -10   2        145.99        167.34        12.33 o                         
  11 -10   2          6.89         10.42         3.46 o                         
  12 -10   2         33.19         29.96        14.52 o                         
  13 -10   2         25.48         19.69         6.66 o                         
  14 -10   2         77.13         86.36        23.55 o                         
  15 -10   2         56.77         94.94        12.39 o                         
 -10  -9   2          2.30          3.85         7.78 o                         
  -9  -9   2          7.09         -4.35         9.28 o                         
  -8  -9   2          1.94         -0.29         7.35 o                         
  -7  -9   2         67.39         41.32        11.35 o                         
  -6  -9   2         27.29         22.38         5.27 o                         
  -5  -9   2        484.43        449.81        13.86 o                         
  -4  -9   2         31.57         14.63         4.83 o                         
  -3  -9   2         57.54         71.02         5.51 o                         
  -2  -9   2        203.60        216.65         8.98 o                         
  -1  -9   2        388.87        426.87        12.23 o                         
   0  -9   2        284.71        288.35        16.77 o                         
   1  -9   2        521.31        607.68        23.41 o                         
   2  -9   2          3.89          1.14         4.57 o                         
   3  -9   2        104.08         66.22         7.85 o                         
   4  -9   2        126.37        113.24         9.35 o                         
   5  -9   2        328.62        322.25        14.84 o                         
   6  -9   2        198.69        192.60         9.85 o                         
   7  -9   2          4.84         11.00         5.17 o                         
   8  -9   2         44.78         55.23         2.87 o                         
   9  -9   2         26.82         27.83         7.85 o                         
  10  -9   2         55.85         64.03        15.06 o                         
  11  -9   2         81.98         72.83         8.80 o                         
  12  -9   2         22.93         14.93         6.04 o                         
  13  -9   2         11.71          8.88         5.50 o                         
  14  -9   2          7.97         11.84         6.88 o                         
  15  -9   2         72.79         84.80        16.80 o                         
  16  -9   2         44.43         48.02        12.99 o                         
 -11  -8   2         57.36         59.01        15.06 o                         
 -10  -8   2         45.06         48.02        12.63 o                         
  -9  -8   2          4.78         -7.64         8.06 o                         
  -8  -8   2         62.62         48.74        11.56 o                         
  -7  -8   2         82.27         79.35        14.27 o                         
  -6  -8   2        666.70        600.98        25.62 o                         
  -5  -8   2        917.44        869.73        14.47 o                         
  -4  -8   2         71.25         70.56         4.14 o                         
  -3  -8   2        359.28        326.44        10.52 o                         
  -2  -8   2          5.10          5.92         4.12 o                         
  -1  -8   2       2571.63       2610.99        40.51 o                         
   0  -8   2       1244.05       1366.28        35.96 o                         
   1  -8   2       1282.70       1329.39        34.68 o                         
   2  -8   2         29.28         14.63         4.14 o                         
   3  -8   2       1724.64       1760.31        39.18 o                         
   4  -8   2       1177.48       1114.53        28.54 o                         
   5  -8   2       1995.76       1982.23        40.32 o                         
   6  -8   2        321.59        334.02        14.16 o                         
   7  -8   2         21.17         28.54         4.82 o                         
   8  -8   2         44.56         42.48         2.77 o                         
   9  -8   2        185.40        208.21        16.34 o                         
  10  -8   2        289.81        289.05        10.20 o                         
  11  -8   2         63.91         67.65         8.73 o                         
  12  -8   2          8.86          5.48         7.31 o                         
  13  -8   2          8.75          2.43         7.39 o                         
  14  -8   2         38.00         83.80        11.12 o                         
  15  -8   2        164.55        198.09        31.15 o                         
  16  -8   2         33.24         37.18        12.84 o                         
 -11  -7   2        121.09        165.19        20.55 o                         
 -10  -7   2        174.62        190.02        21.91 o                         
  -9  -7   2          3.09         -6.49         8.21 o                         
  -8  -7   2         74.84         65.51        11.92 o                         
  -7  -7   2         72.85         60.44         6.25 o                         
  -6  -7   2        297.33        280.31        12.34 o                         
  -5  -7   2        636.58        658.70        16.43 o                         
  -4  -7   2         43.85         54.38         3.59 o                         
  -3  -7   2         75.89        100.46         6.12 o                         
  -2  -7   2        937.37        999.52        17.43 o                         
  -1  -7   2        469.53        522.34        20.62 o                         
   0  -7   2        475.54        385.54        16.70 o                         
   1  -7   2        121.28        207.22        11.77 o                         
   2  -7   2         20.70         24.48         4.50 o                         
   3  -7   2        250.62        277.72        12.63 o                         
   4  -7   2        812.68        729.63        20.34 o                         
   5  -7   2       1338.29       1277.85        70.47 o                         
   6  -7   2         69.16         83.17         3.65 o                         
   7  -7   2        119.77        106.83         4.03 o                         
   8  -7   2         90.60         86.90         4.83 o                         
   9  -7   2        122.73        123.69         6.23 o                         
  10  -7   2         91.24         73.89         4.06 o                         
  11  -7   2        178.06        171.26        16.23 o                         
  12  -7   2         28.24         28.60         7.03 o                         
  13  -7   2          1.69          3.77         5.00 o                         
  14  -7   2          2.16          1.82         5.51 o                         
  15  -7   2         57.46         76.35        11.05 o                         
  16  -7   2         33.52         26.90        11.27 o                         
 -12  -6   2         50.35         77.99        15.41 o                         
 -11  -6   2         33.79         52.38        13.06 o                         
 -10  -6   2        164.79        151.56        18.91 o                         
  -9  -6   2         83.58         71.50        13.34 o                         
  -8  -6   2         89.24         93.48        14.34 o                         
  -7  -6   2        186.07        203.40         9.93 o                         
  -6  -6   2         10.20          8.27         4.46 o                         
  -5  -6   2       1303.41       1305.33        22.56 o                         
  -4  -6   2        124.50        148.67         5.14 o                         
  -3  -6   2          0.29          6.07         2.78 o                         
  -2  -6   2        549.09        537.68        25.90 o                         
  -1  -6   2       2195.68       2565.50        75.96 o                         
   0  -6   2        114.18        124.30         8.99 o                         
   1  -6   2       1841.81       2070.15        40.39 o                         
   2  -6   2       2662.21       2875.91        49.88 o                         
   3  -6   2         15.00          4.71         2.71 o                         
   4  -6   2       1516.04       1611.82        31.11 o                         
   5  -6   2       5710.17       5693.56       218.03 o                         
   6  -6   2         68.73         69.06         2.61 o                         
   7  -6   2        176.18        178.38         4.61 o                         
   8  -6   2          3.93          1.84         2.19 o                         
   9  -6   2          0.86         -2.08         2.36 o                         
  10  -6   2        181.32        153.57        12.77 o                         
  11  -6   2        288.71        292.60        11.19 o                         
  12  -6   2         16.62         10.41         5.35 o                         
  13  -6   2         64.79         75.84        13.42 o                         
  14  -6   2          0.37         -6.39         6.68 o                         
  15  -6   2          5.47         14.28         6.90 o                         
  16  -6   2         21.00          8.49         7.85 o                         
 -13  -5   2         17.35         12.42        10.63 o                         
 -12  -5   2          4.41         10.06         8.21 o                         
 -11  -5   2          7.29         -7.35         8.13 o                         
 -10  -5   2         93.50         96.62        14.99 o                         
  -9  -5   2        250.55        259.17        22.41 o                         
  -8  -5   2          4.40         -4.07         7.14 o                         
  -7  -5   2         58.44         51.31        10.74 o                         
  -6  -5   2        272.52        272.47         8.27 o                         
  -5  -5   2       2436.70       2539.83        43.47 o                         
  -4  -5   2         12.81         21.40         2.25 o                         
  -3  -5   2         39.95         29.42         3.35 o                         
  -2  -5   2       5454.27       6215.06        89.73 o                         
  -1  -5   2       1506.16       1363.48        23.26 o                         
   0  -5   2       3019.42       2814.33        48.88 o                         
   1  -5   2       4347.01       4527.48        68.86 o                         
   2  -5   2        537.07        512.70        14.99 o                         
   3  -5   2       1468.73       1665.69        30.47 o                         
   4  -5   2       1442.95       1520.72        21.84 o                         
   5  -5   2        230.17        229.59         5.43 o                         
   6  -5   2         42.62         43.58         3.36 o                         
   7  -5   2        293.87        261.01         9.32 o                         
   8  -5   2        733.16        766.87        15.53 o                         
   9  -5   2        232.15        209.83         9.97 o                         
  10  -5   2        540.00        489.80        24.81 o                         
  11  -5   2        197.60        183.90         9.19 o                         
  12  -5   2        104.97        111.02         7.82 o                         
  13  -5   2        132.32        140.16        12.62 o                         
  14  -5   2          6.68         -0.67         8.38 o                         
  15  -5   2         16.43         19.69         9.28 o                         
 -13  -4   2          3.83         -3.92         8.92 o                         
 -12  -4   2         44.47         37.82        11.06 o                         
 -11  -4   2          1.22         -1.28         8.85 o                         
 -10  -4   2        127.03        106.89        15.13 o                         
  -9  -4   2        201.28        202.44        18.77 o                         
  -8  -4   2        106.73        105.11        13.77 o                         
  -7  -4   2        306.61        266.09        14.70 o                         
  -6  -4   2        610.35        578.41        15.72 o                         
  -5  -4   2       1347.75       1419.53        19.35 o                         
  -4  -4   2       1011.79       1071.77        14.93 o                         
  -3  -4   2        272.29        279.43         8.31 o                         
  -2  -4   2        171.58        208.43         7.04 o                         
  -1  -4   2          1.19         10.39         8.31 o                         
   0  -4   2        445.38        493.08        14.41 o                         
   1  -4   2         66.06         83.84         5.49 o                         
   2  -4   2        460.27        500.90        17.55 o                         
   3  -4   2        984.09        836.29         9.95 o                         
   4  -4   2        561.32        481.14         9.86 o                         
   5  -4   2       1441.46       1441.93        15.59 o                         
   6  -4   2       6535.87       6880.02       103.09 o                         
   7  -4   2       1249.74       1216.57        16.97 o                         
   8  -4   2          0.47          3.45         1.95 o                         
   9  -4   2         81.12         82.01         5.83 o                         
  10  -4   2        312.10        266.81        10.72 o                         
  11  -4   2         21.90         20.86         4.35 o                         
  12  -4   2         76.71         77.64         6.84 o                         
  13  -4   2         21.18         18.60        11.27 o                         
  14  -4   2          4.67         12.06         8.28 o                         
  15  -4   2          3.60          5.07         9.28 o                         
 -14  -3   2          9.74          0.21         7.56 o                         
 -13  -3   2         35.02         28.47        10.70 o                         
 -12  -3   2         23.61         13.06         9.35 o                         
 -11  -3   2         31.49         29.90         9.63 o                         
 -10  -3   2        187.06        162.03        12.67 o                         
  -9  -3   2        348.87        337.31        22.98 o                         
  -8  -3   2        137.91        137.17        16.66 o                         
  -7  -3   2         55.60         58.78         7.06 o                         
  -6  -3   2        575.21        589.22        11.56 o                         
  -5  -3   2        683.65        657.50        13.23 o                         
  -4  -3   2        426.12        315.93         8.46 o                         
  -3  -3   2        915.77       1059.71        31.25 o                         
  -2  -3   2        565.06        713.05        20.09 o                         
  -1  -3   2       6048.14       6196.91        73.33 o                         
   0  -3   2         24.02         48.51         2.61 o                         
   1  -3   2        386.83        479.95         7.32 o                         
   2  -3   2       7566.20       7950.49        72.51 o                         
   3  -3   2       2674.77       2795.56        28.55 o                         
   4  -3   2       1003.80       1183.89        13.67 o                         
   5  -3   2      20405.85      21626.18       195.63 o                         
   6  -3   2        677.55        664.11        18.68 o                         
   7  -3   2          5.63          6.60         1.69 o                         
   8  -3   2        119.61        116.53         6.36 o                         
   9  -3   2         72.79         77.77         5.67 o                         
  10  -3   2         66.27         54.73         5.44 o                         
  11  -3   2         33.84         25.14         4.48 o                         
  12  -3   2        110.51         97.49         7.74 o                         
  13  -3   2          9.37          5.51         4.60 o                         
  14  -3   2          3.71         -7.49         8.49 o                         
  15  -3   2          8.51         -2.85         7.28 o                         
 -14  -2   2          9.60         -6.35         9.13 o                         
 -13  -2   2         85.98         79.01        10.54 o                         
 -12  -2   2         29.25         24.98         9.78 o                         
 -11  -2   2          4.14          0.29         7.71 o                         
 -10  -2   2         93.16         73.57        11.56 o                         
  -9  -2   2         55.48         64.01        11.35 o                         
  -8  -2   2        825.04        837.33        16.05 o                         
  -7  -2   2         11.50         18.90         7.74 o                         
  -6  -2   2         60.50         50.75         3.28 o                         
  -5  -2   2        215.07        222.22         7.18 o                         
  -4  -2   2         51.72        107.89        11.34 o                         
  -3  -2   2         22.27         32.17         1.91 o                         
  -2  -2   2        144.13        151.35         3.71 o                         
  -1  -2   2        694.14        719.34        10.44 o                         
   0  -2   2       4000.57       4145.69        33.19 o                         
   1  -2   2       2511.50       2994.82        43.06 o                         
   2  -2   2      10911.58      11327.42       141.07 o                         
   3  -2   2      26586.29      27596.91       304.72 o                         
   4  -2   2       4202.13       4590.36        46.08 o                         
   5  -2   2       3385.95       3621.50        68.57 o                         
   6  -2   2        351.01        329.33         9.10 o                         
   7  -2   2        159.25        178.82         7.42 o                         
   8  -2   2        995.38        953.43        18.87 o                         
   9  -2   2         14.23         12.36         3.61 o                         
  10  -2   2        158.77        143.11         8.47 o                         
  11  -2   2          0.74         -3.70         3.70 o                         
  12  -2   2         36.51         40.41        10.24 o                         
  13  -2   2         39.08         53.11         7.84 o                         
  14  -2   2         31.37         23.98        10.92 o                         
  15  -2   2         18.53          9.92         9.06 o                         
 -14  -1   2          2.46         13.06         9.13 o                         
 -13  -1   2          2.70          7.14         7.85 o                         
 -12  -1   2         49.41         46.74        11.63 o                         
 -11  -1   2         21.57         22.98         8.13 o                         
 -10  -1   2        107.63        104.82        13.77 o                         
  -9  -1   2         76.64         73.78        11.35 o                         
  -8  -1   2         17.20         27.60         5.96 o                         
  -7  -1   2       2527.28       2564.65        33.23 o                         
  -6  -1   2        624.26        596.43        10.18 o                         
  -5  -1   2        915.19        935.18        10.19 o                         
  -4  -1   2       1482.24       1674.29        27.21 o                         
  -3  -1   2       3654.91       4319.62        94.59 o                         
  -2  -1   2      13975.03      14639.67       105.26 o                         
  -1  -1   2        188.17        199.31         6.31 o                         
   0  -1   2        803.17        642.52         7.87 o                         
   1  -1   2      13853.08      14526.48       219.10 o                         
   2  -1   2        330.31        363.09         9.87 o                         
   3  -1   2       1949.66       2129.50        24.11 o                         
   4  -1   2        245.24        294.24         9.78 o                         
   5  -1   2        107.11        142.15         5.58 o                         
   6  -1   2       1437.17       1476.89        21.32 o                         
   7  -1   2         47.00         28.84         3.70 o                         
   8  -1   2        286.89        297.08        16.15 o                         
   9  -1   2          1.22         -2.37         3.50 o                         
  10  -1   2          4.76          9.47         8.03 o                         
  11  -1   2         52.74         37.35         6.65 o                         
  12  -1   2          8.60          8.29         5.30 o                         
  13  -1   2        101.34        104.75        15.98 o                         
  14  -1   2         30.94         33.40        11.35 o                         
  15  -1   2         31.46          8.85         9.06 o                         
 -15   0   2         16.07         20.76        10.99 o                         
 -14   0   2          0.29         -1.78         7.49 o                         
 -13   0   2         26.51         33.47        11.56 o                         
 -12   0   2         65.26         73.57        13.70 o                         
 -11   0   2         67.57         85.20        13.34 o                         
 -10   0   2         25.27         16.20         7.35 o                         
  -9   0   2        433.55        426.36        24.40 o                         
  -8   0   2         19.61         29.13         2.85 o                         
  -7   0   2       1723.04       1864.90        33.68 o                         
  -6   0   2         19.37         31.83         1.80 o                         
  -5   0   2       1438.89       1562.54        14.14 o                         
  -4   0   2       1993.85       1960.00        21.56 o                         
  -3   0   2         91.83         56.27         4.26 o                         
  -2   0   2       1551.43       1689.41        12.96 o                         
  -1   0   2       7918.20       8715.07        77.72 o                         
   0   0   2       1544.78       1773.87        26.54 o                         
   1   0   2        469.30        455.00         4.88 o                         
   2   0   2       2608.45       3291.49        20.26 o                         
   3   0   2       4053.30       4427.80        47.94 o                         
   4   0   2        459.85        484.68         7.15 o                         
   5   0   2        174.48        199.04         4.55 o                         
   6   0   2        473.29        474.41        17.40 o                         
   7   0   2        806.05        794.82        16.81 o                         
   8   0   2        412.99        397.08        22.16 o                         
   9   0   2        291.00        272.14        13.50 o                         
  10   0   2        181.83        166.26        11.49 o                         
  11   0   2          0.33         -2.47         5.17 o                         
  12   0   2         21.34         21.11         5.75 o                         
  13   0   2         26.60         22.19         9.85 o                         
  14   0   2         63.67         65.51        13.99 o                         
 -15   1   2         20.43         14.06         9.99 o                         
 -14   1   2          3.61          6.21         7.14 o                         
 -13   1   2         73.50         76.99        14.13 o                         
 -12   1   2        344.08        339.52        25.62 o                         
 -11   1   2        360.73        340.23        24.48 o                         
 -10   1   2         35.14         43.46         9.35 o                         
  -9   1   2        240.79        188.95        16.20 o                         
  -8   1   2         53.97         46.77         2.50 o                         
  -7   1   2        405.05        403.71         6.90 o                         
  -6   1   2        237.30        230.46         8.85 o                         
  -5   1   2        217.30        217.60         7.19 o                         
  -4   1   2        215.00        153.52         3.15 o                         
  -3   1   2       1201.72       1091.62        19.38 o                         
  -2   1   2       1040.73       1035.69         9.29 o                         
  -1   1   2        725.47        861.85        15.77 o                         
   0   1   2       1738.35       1771.02        23.49 o                         
   1   1   2        134.76        216.25         3.05 o                         
   2   1   2         81.74        109.71         1.90 o                         
   3   1   2        567.51        507.98         5.32 o                         
   4   1   2       2652.65       2856.60        23.39 o                         
   5   1   2        186.85        207.07         5.94 o                         
   6   1   2        149.80        166.75         5.46 o                         
   7   1   2         39.38         40.81         5.76 o                         
   8   1   2        326.60        316.05        14.30 o                         
   9   1   2        283.00        272.83        13.95 o                         
  10   1   2         36.15         24.75         9.38 o                         
  11   1   2        140.83        168.38        12.63 o                         
  12   1   2          0.60          7.85         5.40 o                         
  13   1   2         19.24         13.63         6.18 o                         
  14   1   2         92.80         98.90        16.34 o                         
 -15   2   2         54.08         70.00        15.63 o                         
 -14   2   2         11.79         16.20         9.70 o                         
 -13   2   2         98.49        115.38        16.27 o                         
 -12   2   2        200.64        206.37        19.55 o                         
 -11   2   2        380.10        317.97        22.98 o                         
 -10   2   2         23.40         11.82         6.53 o                         
  -9   2   2        177.44        178.07         7.51 o                         
  -8   2   2        221.15        220.51         4.94 o                         
  -7   2   2        974.88        894.49        19.80 o                         
  -6   2   2          1.33          4.23         2.14 o                         
  -5   2   2         16.94         13.06         2.94 o                         
  -4   2   2        150.32        142.25         3.79 o                         
  -3   2   2       2530.03       2639.24        18.40 o                         
  -2   2   2       3395.64       3453.39        34.89 o                         
  -1   2   2        353.63        328.32         7.29 o                         
   0   2   2       1026.88       1249.99        13.04 o                         
   1   2   2          2.25          2.64         0.79 o                         
   2   2   2       3909.46       4235.13        53.82 o                         
   3   2   2       3422.54       3639.13        32.94 o                         
   4   2   2       1034.19        989.38        15.83 o                         
   5   2   2        400.13        436.97         6.31 o                         
   6   2   2        150.28        191.36         6.68 o                         
   7   2   2         37.66         38.17         3.37 o                         
   8   2   2        369.69        355.21        15.41 o                         
   9   2   2        349.69        352.61        16.30 o                         
  10   2   2        137.11        129.59         9.07 o                         
  11   2   2         69.86         73.83        14.49 o                         
  12   2   2          8.57         10.20         7.21 o                         
  13   2   2          0.21          3.43         6.71 o                         
 -16   3   2         25.31         43.60        13.20 o                         
 -15   3   2         12.88         38.18        11.92 o                         
 -14   3   2          2.04         -6.64         8.13 o                         
 -13   3   2          2.12         -8.49         9.21 o                         
 -12   3   2        212.70        205.62        13.81 o                         
 -11   3   2        606.41        590.38        21.74 o                         
 -10   3   2          6.40         -5.76         5.76 o                         
  -9   3   2        537.17        518.58         6.84 o                         
  -8   3   2        558.77        568.12         9.98 o                         
  -7   3   2       1939.53       1952.41        46.17 o                         
  -6   3   2        894.02        966.63        55.66 o                         
  -5   3   2       1521.30       1622.34        61.47 o                         
  -4   3   2         98.55         90.67         5.12 o                         
  -3   3   2       1351.93       1485.04        26.87 o                         
  -2   3   2       9088.42       9562.01        64.96 o                         
  -1   3   2        319.67        341.36         4.51 o                         
   0   3   2       2604.54       2388.17        17.41 o                         
   1   3   2       2617.69       2749.59        22.78 o                         
   2   3   2        454.94        384.19         5.87 o                         
   3   3   2       4155.56       4510.18        34.77 o                         
   4   3   2        825.33        800.16        16.93 o                         
   5   3   2        523.47        549.61         9.87 o                         
   6   3   2         43.37         40.12         2.55 o                         
   7   3   2        120.68        115.48         5.97 o                         
   8   3   2        244.29        233.44        12.92 o                         
   9   3   2        488.31        549.84        20.94 o                         
  10   3   2        252.38        290.04        16.19 o                         
  11   3   2          3.62         -3.32         8.49 o                         
  12   3   2          5.12          3.92         7.71 o                         
  13   3   2          6.71          2.57         7.49 o                         
 -16   4   2          8.18          3.57         7.92 o                         
 -15   4   2         13.72         21.76         9.06 o                         
 -14   4   2          0.67        -10.06        10.13 o                         
 -13   4   2          0.44          9.06         5.64 o                         
 -12   4   2        155.12        154.09        13.49 o                         
 -11   4   2        162.49        149.99        11.16 o                         
 -10   4   2         27.92         22.69         5.00 o                         
  -9   4   2        175.56        165.31         5.10 o                         
  -8   4   2          8.79         10.64         2.02 o                         
  -7   4   2       1644.94       1690.28        18.20 o                         
  -6   4   2       1555.64       1537.24        16.25 o                         
  -5   4   2         53.98         76.54         3.78 o                         
  -4   4   2          1.38          1.28         1.93 o                         
  -3   4   2       3883.89       3782.05        36.58 o                         
  -2   4   2        689.60        615.18         6.78 o                         
  -1   4   2       7474.76       7948.35        57.32 o                         
   0   4   2        613.31        609.54         9.95 o                         
   1   4   2       1650.11       1637.48        19.46 o                         
   2   4   2        238.86        293.61         7.65 o                         
   3   4   2       1760.19       1817.72        23.04 o                         
   4   4   2       1899.24       1937.61        25.08 o                         
   5   4   2        121.49         98.60         4.04 o                         
   6   4   2        344.20        349.92         8.57 o                         
   7   4   2         24.87         27.47         3.66 o                         
   8   4   2         47.13         30.48         9.31 o                         
   9   4   2         11.35         -0.19         6.14 o                         
  10   4   2        171.89        169.76        13.09 o                         
  11   4   2         11.15          6.14         8.06 o                         
  12   4   2         46.61         58.73        13.70 o                         
  13   4   2          6.80         -6.56         9.35 o                         
 -16   5   2          1.84          2.07         9.42 o                         
 -15   5   2         24.79         16.63         9.28 o                         
 -14   5   2         53.86         56.68         9.59 o                         
 -13   5   2         23.97         18.20         5.89 o                         
 -12   5   2        535.72        565.66        38.00 o                         
 -11   5   2       1043.58        939.47        44.10 o                         
 -10   5   2        138.49        142.38        10.85 o                         
  -9   5   2        101.21        100.96         4.54 o                         
  -8   5   2         55.32         62.49         2.76 o                         
  -7   5   2        551.69        554.40        10.37 o                         
  -6   5   2        805.47        864.93        12.38 o                         
  -5   5   2        227.63        260.05         8.21 o                         
  -4   5   2        999.94       1103.68        23.83 o                         
  -3   5   2         72.57         83.14         4.98 o                         
  -2   5   2         19.23         32.99         1.68 o                         
  -1   5   2      11610.90      11954.67       112.35 o                         
   0   5   2        952.10        957.64        14.27 o                         
   1   5   2       1726.57       1837.57        22.42 o                         
   2   5   2         92.41        111.67         5.20 o                         
   3   5   2       1339.79       1437.79        21.50 o                         
   4   5   2       1890.76       1895.30        36.29 o                         
   5   5   2         54.63         48.11         3.32 o                         
   6   5   2          0.58          1.31         1.70 o                         
   7   5   2        121.92         93.61         6.32 o                         
   8   5   2         24.06         18.85         5.29 o                         
   9   5   2        135.96        133.44        11.48 o                         
  10   5   2        210.50        225.94        15.44 o                         
  11   5   2          5.47          4.00         7.28 o                         
  12   5   2         54.11         60.51        13.63 o                         
 -16   6   2         11.03          3.57         8.21 o                         
 -15   6   2         50.36         63.37         9.78 o                         
 -14   6   2          4.39          3.02         6.56 o                         
 -13   6   2         27.92         39.10         8.49 o                         
 -12   6   2        224.20        221.77        14.00 o                         
 -11   6   2        927.01        930.48        34.61 o                         
 -10   6   2          0.75          1.59         1.55 o                         
  -9   6   2          0.26          3.69         1.78 o                         
  -8   6   2         30.00         26.57         2.51 o                         
  -7   6   2         72.55         62.12         4.49 o                         
  -6   6   2        480.97        477.18        12.13 o                         
  -5   6   2       2134.12       2073.79        38.68 o                         
  -4   6   2       2289.76       2276.80        42.10 o                         
  -3   6   2        822.26        804.24        11.76 o                         
  -2   6   2       2378.10       2695.02        31.44 o                         
  -1   6   2       2899.19       3006.78        45.33 o                         
   0   6   2       2283.81       2235.30        26.11 o                         
   1   6   2       1318.25       1367.57        34.33 o                         
   2   6   2       1156.28       1214.99        27.61 o                         
   3   6   2        856.74        870.15        16.68 o                         
   4   6   2       1586.50       1593.25        39.81 o                         
   5   6   2          0.95          1.46         2.14 o                         
   6   6   2        131.99        116.55         7.14 o                         
   7   6   2        289.30        290.41        11.12 o                         
   8   6   2         69.12         68.86         8.52 o                         
   9   6   2         12.36          0.77         5.19 o                         
  10   6   2         33.59         31.11        10.42 o                         
  11   6   2          6.75         13.91         9.92 o                         
 -16   7   2         10.14          2.90        12.84 o                         
 -15   7   2         52.09         46.69        14.38 o                         
 -14   7   2         16.13         11.28        10.63 o                         
 -13   7   2          7.41          3.26         5.47 o                         
 -12   7   2         18.58          6.06         5.08 o                         
 -11   7   2        803.72        799.10        26.54 o                         
 -10   7   2         49.88         44.49         5.74 o                         
  -9   7   2         50.41         45.03         5.13 o                         
  -8   7   2         12.84         22.37         3.11 o                         
  -7   7   2         92.64        123.92         6.57 o                         
  -6   7   2       1575.02       1605.97        34.47 o                         
  -5   7   2        605.26        656.56        20.55 o                         
  -4   7   2        281.95        320.52        14.84 o                         
  -3   7   2       3013.82       3135.70        46.73 o                         
  -2   7   2       1029.71       1128.50        19.87 o                         
  -1   7   2        253.82        275.50         5.98 o                         
   0   7   2       1050.48       1092.67        20.92 o                         
   1   7   2        374.18        304.86         9.39 o                         
   2   7   2          3.18          1.21         2.89 o                         
   3   7   2        570.44        560.05        15.90 o                         
   4   7   2         91.19         75.52         6.92 o                         
   5   7   2         38.06         37.51         3.94 o                         
   6   7   2         60.10         59.65         5.80 o                         
   7   7   2        136.71        133.99         8.15 o                         
   8   7   2         24.12         19.87         6.03 o                         
   9   7   2         71.43         68.29        13.56 o                         
  10   7   2          9.91          6.85         8.13 o                         
  11   7   2         42.89         42.39        11.63 o                         
 -16   8   2         18.47         23.55         7.27 o                         
 -15   8   2          2.71          0.36         5.70 o                         
 -14   8   2          0.17         -0.69         5.71 o                         
 -13   8   2         81.57         84.45        16.45 o                         
 -12   8   2         99.34        102.44        10.11 o                         
 -11   8   2        783.72        749.92        24.80 o                         
 -10   8   2       1014.56        957.27        18.02 o                         
  -9   8   2         12.47         15.47         3.26 o                         
  -8   8   2         60.57         55.63         5.12 o                         
  -7   8   2        850.21        882.30        19.46 o                         
  -6   8   2       3112.16       3280.79        59.01 o                         
  -5   8   2        962.22        972.53        27.62 o                         
  -4   8   2        897.78        808.15        14.08 o                         
  -3   8   2        210.57        203.67         7.42 o                         
  -2   8   2        394.75        431.28        25.76 o                         
  -1   8   2        755.48        735.09        12.67 o                         
   0   8   2       1057.33       1061.53        21.64 o                         
   1   8   2         38.46         60.06         4.94 o                         
   2   8   2         30.95         31.49         4.12 o                         
   3   8   2        494.60        462.72        13.21 o                         
   4   8   2         74.98         89.24         6.25 o                         
   5   8   2         23.91         27.17         3.24 o                         
   6   8   2        274.12        306.27        12.30 o                         
   7   8   2         39.25         41.55         5.10 o                         
   8   8   2         16.08         19.55         7.71 o                         
   9   8   2          0.88         -1.93         6.85 o                         
  10   8   2         10.03        -10.28        10.28 o                         
 -16   9   2         14.05         11.69        10.92 o                         
 -15   9   2          0.45          5.76         5.76 o                         
 -14   9   2          6.98         12.91         6.20 o                         
 -13   9   2         59.26         66.24         9.33 o                         
 -12   9   2         49.16         45.47        11.85 o                         
 -11   9   2        323.30        321.01        16.36 o                         
 -10   9   2        336.51        332.43        10.89 o                         
  -9   9   2          1.90          6.19         3.33 o                         
  -8   9   2         73.73         73.10         6.20 o                         
  -7   9   2        411.85        358.29        16.06 o                         
  -6   9   2         78.74         90.41         8.85 o                         
  -5   9   2         18.65         13.20         1.69 o                         
  -4   9   2        870.73        829.03        26.97 o                         
  -3   9   2        703.14        678.32        24.62 o                         
  -2   9   2       1019.81        987.16        27.43 o                         
  -1   9   2        174.23        195.74         9.74 o                         
   0   9   2        207.39        208.44         9.89 o                         
   1   9   2         73.60         87.08         6.96 o                         
   2   9   2       2598.71       2601.90        47.60 o                         
   3   9   2        575.76        526.31        14.96 o                         
   4   9   2        518.89        492.50        12.25 o                         
   5   9   2         25.95         23.59         3.51 o                         
   6   9   2          7.84          1.74         3.59 o                         
   7   9   2         24.54         33.40        10.20 o                         
   8   9   2         79.72         58.01        12.63 o                         
   9   9   2         29.11         31.33        10.70 o                         
 -16  10   2          4.93          8.03         7.35 o                         
 -15  10   2         36.96         47.76        10.42 o                         
 -14  10   2         17.54         20.87         6.68 o                         
 -13  10   2         21.54         14.98         5.85 o                         
 -12  10   2          3.23          0.11         5.50 o                         
 -11  10   2        377.23        342.70        17.32 o                         
 -10  10   2        118.76        124.88         8.02 o                         
  -9  10   2        228.61        213.61        10.29 o                         
  -8  10   2        200.57        192.24        12.56 o                         
  -7  10   2        237.13        218.85        13.70 o                         
  -6  10   2         21.24         22.12         5.85 o                         
  -5  10   2          0.66          0.31         2.18 o                         
  -4  10   2          8.81          7.71         5.07 o                         
  -3  10   2        168.61        185.89        13.70 o                         
  -2  10   2          8.59          7.35         5.92 o                         
  -1  10   2         76.23         71.78         6.65 o                         
   0  10   2        366.40        346.58        29.97 o                         
   1  10   2        711.29        771.27        36.18 o                         
   2  10   2        481.28        470.57        19.40 o                         
   3  10   2          0.38          2.89         3.80 o                         
   4  10   2          1.81          0.67         3.36 o                         
   5  10   2         28.52         28.61         5.96 o                         
   6  10   2          1.85          5.93         4.71 o                         
   7  10   2         37.55         29.97         9.99 o                         
   8  10   2          1.08          4.92         8.06 o                         
   9  10   2         16.90         32.54        12.56 o                         
 -16  11   2          8.70         12.07         7.52 o                         
 -15  11   2         81.03        101.27        12.28 o                         
 -14  11   2         32.20         50.37         9.02 o                         
 -13  11   2         75.03         82.28        10.37 o                         
 -12  11   2          6.41          2.27         8.42 o                         
 -11  11   2         49.97         38.59         4.62 o                         
 -10  11   2          1.87         -1.34         3.57 o                         
  -9  11   2        194.60        187.77        10.77 o                         
  -8  11   2         40.08         32.32         6.35 o                         
  -7  11   2         88.14         68.00         8.63 o                         
  -6  11   2        342.47        285.50        16.41 o                         
  -5  11   2         24.33         27.97         6.64 o                         
  -4  11   2         35.89         31.33         6.99 o                         
  -3  11   2        696.63        677.04        27.97 o                         
  -2  11   2       2174.08       2078.14        53.09 o                         
  -1  11   2        226.57        249.04        17.98 o                         
   0  11   2        478.75        496.22        24.90 o                         
   1  11   2         19.34         28.26         7.71 o                         
   2  11   2        322.48        335.59        21.55 o                         
   3  11   2          6.09         15.62         5.50 o                         
   4  11   2          4.81         12.82         3.83 o                         
   5  11   2          2.50          2.10         4.73 o                         
   6  11   2          6.00          9.73         4.99 o                         
   7  11   2         36.37         39.32        12.20 o                         
   8  11   2          0.29         12.84         9.70 o                         
 -16  12   2         65.94         84.77        16.55 o                         
 -15  12   2         23.57         27.30         8.16 o                         
 -14  12   2          1.15          3.78         6.16 o                         
 -13  12   2        143.98        134.74        12.74 o                         
 -12  12   2          0.69         -3.41         5.65 o                         
 -11  12   2          3.32          9.08         3.54 o                         
 -10  12   2         29.48         28.19         5.26 o                         
  -9  12   2        211.20        190.70        11.06 o                         
  -8  12   2        455.85        471.74        22.12 o                         
  -7  12   2        166.71        143.86        12.63 o                         
  -6  12   2         89.69         88.70        10.35 o                         
  -5  12   2        165.76        145.07        13.70 o                         
  -4  12   2       1150.25       1212.50        38.82 o                         
  -3  12   2       1763.57       1744.83        49.24 o                         
  -2  12   2        765.80        679.18        29.68 o                         
  -1  12   2         81.81         66.58        10.42 o                         
   0  12   2         10.00         11.20         7.49 o                         
   1  12   2         44.29         36.46         9.49 o                         
   2  12   2         12.86         16.70         6.99 o                         
   3  12   2        147.33        144.72        10.46 o                         
   4  12   2          7.86          7.28         6.07 o                         
   5  12   2          8.86          5.05         5.31 o                         
   6  12   2         45.82         41.98         9.35 o                         
   7  12   2          0.73         13.91         8.63 o                         
 -16  13   2         15.08         12.20         9.85 o                         
 -15  13   2          6.20          4.42         6.43 o                         
 -14  13   2          1.43          4.29         6.28 o                         
 -13  13   2        178.29        196.83        15.11 o                         
 -12  13   2          5.75          4.98         6.26 o                         
 -11  13   2         78.45         57.17         6.78 o                         
 -10  13   2          2.23          3.44         3.81 o                         
  -9  13   2         66.91         76.71         9.92 o                         
  -8  13   2        397.95        412.52        21.76 o                         
  -7  13   2          4.45         19.12         6.71 o                         
  -6  13   2          4.80         21.12         7.85 o                         
  -5  13   2          1.08         18.55         8.78 o                         
  -4  13   2         10.10         10.13         6.85 o                         
  -3  13   2         16.02          9.56         7.14 o                         
  -2  13   2        200.81        187.10        16.27 o                         
  -1  13   2         11.59         16.77         8.13 o                         
   0  13   2         19.22         23.83         8.13 o                         
   1  13   2         12.97         22.76         8.28 o                         
   2  13   2         11.57         20.41         7.92 o                         
   3  13   2         58.77         67.86         7.76 o                         
   4  13   2         13.97          1.28         7.06 o                         
   5  13   2         21.69         11.60         5.69 o                         
   6  13   2          5.90          5.78         8.85 o                         
 -15  14   2         19.38         17.09         7.73 o                         
 -14  14   2         21.21          9.57         8.03 o                         
 -13  14   2         92.27         84.86        10.87 o                         
 -12  14   2         22.65         25.62         9.56 o                         
 -11  14   2          2.86          4.04         3.96 o                         
 -10  14   2          5.93         10.92         4.91 o                         
  -9  14   2          1.43         -2.93         5.07 o                         
  -8  14   2        328.75        332.81        20.34 o                         
  -7  14   2        457.33        415.58        23.48 o                         
  -6  14   2        290.96        315.19        20.91 o                         
  -5  14   2          1.36         -6.35         6.35 o                         
  -4  14   2          0.41         -5.85         6.56 o                         
  -3  14   2         89.25         73.36        11.42 o                         
  -2  14   2         51.57         61.87        11.06 o                         
  -1  14   2          1.72          0.36         5.71 o                         
   0  14   2          2.09         -8.06         8.06 o                         
   1  14   2          0.96         -5.35         8.06 o                         
   2  14   2         43.12         55.81        10.67 o                         
   3  14   2          9.11          5.00         6.85 o                         
   4  14   2         48.96         57.87        11.70 o                         
   5  14   2         77.47         90.20        14.49 o                         
 -15  15   2          0.14          3.85         8.63 o                         
 -14  15   2          3.62          0.56         6.99 o                         
 -13  15   2        107.45         96.72        11.73 o                         
 -12  15   2         77.53         89.48        15.13 o                         
 -11  15   2          5.96          8.12         4.51 o                         
 -10  15   2          0.26         -6.35         6.35 o                         
  -9  15   2          2.29         -6.78         6.78 o                         
  -8  15   2         42.73         36.18         7.85 o                         
  -7  15   2         14.06         18.84         7.71 o                         
  -6  15   2          6.50         -3.35         6.71 o                         
  -5  15   2          0.13         -2.85         5.64 o                         
  -4  15   2          1.25         11.27         7.06 o                         
  -3  15   2          0.25         -5.21         6.42 o                         
  -2  15   2         67.83         54.73        11.06 o                         
  -1  15   2         78.55         91.62        14.41 o                         
   0  15   2        128.53        181.60        19.05 o                         
   1  15   2         91.58         87.91        14.20 o                         
   2  15   2         21.39         22.51         6.50 o                         
   3  15   2          4.68         -3.71         8.21 o                         
   4  15   2          4.76         -9.35         9.35 o                         
 -15  16   2          5.08         -7.85         9.99 o                         
 -14  16   2          0.68         -6.85         8.13 o                         
 -13  16   2         78.27         83.11        11.33 o                         
 -12  16   2        104.79        108.46        16.63 o                         
 -11  16   2          0.95         -0.83         4.38 o                         
 -10  16   2          7.29         -7.21         7.21 o                         
  -9  16   2          0.49          0.07         5.57 o                         
  -8  16   2          4.16          1.14         5.49 o                         
  -7  16   2         62.60         51.02        10.28 o                         
  -6  16   2        107.69        103.75        13.49 o                         
  -5  16   2         25.01         18.48         7.99 o                         
  -4  16   2          3.25         -0.29         5.99 o                         
  -3  16   2         30.60         48.74        11.85 o                         
  -2  16   2        293.22        315.11        24.19 o                         
  -1  16   2         23.74         26.97        10.42 o                         
   0  16   2         92.73        125.30        17.34 o                         
   1  16   2         12.11         15.58         9.10 o                         
   2  16   2          2.84         -5.64         9.13 o                         
 -14  17   2          0.47         -8.13         9.56 o                         
 -13  17   2         14.12         12.63         8.71 o                         
 -12  17   2         32.92         24.12         9.99 o                         
 -11  17   2         16.63         17.36         5.90 o                         
 -10  17   2         21.73         32.18         8.56 o                         
  -9  17   2         11.89          9.56         6.99 o                         
  -8  17   2          4.56          4.57         6.35 o                         
  -7  17   2         25.14         16.06         7.42 o                         
  -6  17   2         15.54         10.42         6.35 o                         
  -5  17   2         90.47         87.48        13.99 o                         
  -4  17   2         79.84         91.41        14.41 o                         
  -3  17   2         12.70          8.63         8.85 o                         
  -2  17   2          4.02          7.28         7.64 o                         
  -1  17   2          0.43         -7.92         7.92 o                         
   0  17   2         58.14         76.63         9.74 o                         
   1  17   2         10.04         43.31        11.13 o                         
 -13  18   2         10.28         34.89        11.27 o                         
 -12  18   2         12.68         -7.78         9.06 o                         
 -11  18   2         51.95         66.84        15.81 o                         
 -10  18   2          6.72          0.00         5.99 o                         
  -9  18   2          3.51         -1.43         6.71 o                         
  -8  18   2          7.25         10.77         7.35 o                         
  -7  18   2         10.10         25.26         9.49 o                         
  -6  18   2         76.93         72.78        13.56 o                         
  -5  18   2         72.11         81.35        13.77 o                         
  -4  18   2        103.68        110.82        16.06 o                         
  -3  18   2         60.44         59.80        13.20 o                         
  -2  18   2         28.48         16.48         9.35 o                         
  -1  18   2          1.54          9.99         8.71 o                         
 -12  19   2          0.08          3.85         8.35 o                         
 -11  19   2         11.16          9.89         5.40 o                         
 -10  19   2         14.28         26.97         8.99 o                         
  -9  19   2         36.70         28.40         8.99 o                         
  -8  19   2          0.35          5.00         6.64 o                         
  -7  19   2         10.45          3.35         5.64 o                         
  -6  19   2         27.03         29.11         9.92 o                         
  -5  19   2         11.42          9.99         6.85 o                         
   7 -20   3         30.57         36.68        10.70 o                         
   8 -20   3         14.04         17.27         8.49 o                         
   9 -20   3          6.98          7.99         7.78 o                         
   2 -19   3          4.65         -3.00         8.56 o                         
   3 -19   3         68.41         91.72        11.28 o                         
   4 -19   3          0.25         -4.66         8.88 o                         
   5 -19   3         41.89         41.12         8.92 o                         
   6 -19   3         52.46         51.38         8.10 o                         
   7 -19   3          0.01          0.18        16.63 o                         
   8 -19   3          7.59         10.31        18.37 o                         
   9 -19   3         18.56         30.88        17.45 o                         
  10 -19   3          6.10         41.89        11.85 o                         
  11 -19   3          2.68          8.42         7.92 o                         
  12 -19   3         29.72         31.75        10.49 o                         
  -1 -18   3         10.16         19.55        10.35 o                         
   0 -18   3         17.90          4.75         6.10 o                         
   1 -18   3          0.18          8.79         5.47 o                         
   2 -18   3          0.03          2.32        12.70 o                         
   3 -18   3         24.33         44.69        11.60 o                         
   4 -18   3         11.04         19.99        14.24 o                         
   5 -18   3        138.60        176.92        26.51 o                         
   6 -18   3         46.15         70.10        16.27 o                         
   7 -18   3          0.05         11.98        15.02 o                         
   8 -18   3          2.82          8.42         8.81 o                         
   9 -18   3          8.69         22.69        30.11 o                         
  10 -18   3          2.36         19.69         9.78 o                         
  11 -18   3         54.49         78.22        10.61 o                         
  12 -18   3          0.42          2.57         6.35 o                         
  -3 -17   3          2.76         -6.56         8.35 o                         
  -2 -17   3          0.63         -6.55         6.55 o                         
  -1 -17   3         63.43         64.61         9.81 o                         
   0 -17   3         15.01          5.26         5.99 o                         
   1 -17   3         54.24         72.46        14.31 o                         
   2 -17   3          6.71          2.39        16.88 o                         
   3 -17   3          2.75         10.74         5.84 o                         
   4 -17   3         49.68         63.67        19.09 o                         
   5 -17   3        161.11        179.06        13.09 o                         
   6 -17   3         37.60         43.06        14.31 o                         
   7 -17   3          0.69          0.22        10.24 o                         
   8 -17   3          0.03          3.89        11.27 o                         
   9 -17   3        170.53        199.63        32.93 o                         
  10 -17   3        181.15        244.26        21.55 o                         
  11 -17   3         59.70         91.65        11.10 o                         
  12 -17   3          0.75          3.14         5.10 o                         
  -3 -16   3         16.40          2.50         7.42 o                         
  -2 -16   3         36.07         27.28         7.67 o                         
  -1 -16   3         11.45         20.20         6.89 o                         
   0 -16   3         50.46         52.32         8.73 o                         
   1 -16   3        164.45        203.96        14.20 o                         
   2 -16   3          0.58         14.25         6.11 o                         
   3 -16   3         39.81         34.05         7.33 o                         
   4 -16   3        131.32        132.88        22.05 o                         
   5 -16   3        112.49        125.87        31.86 o                         
   6 -16   3         17.97         13.06         7.28 o                         
   7 -16   3         82.63         72.00        11.49 o                         
   8 -16   3         17.97         18.05         6.64 o                         
   9 -16   3        183.66        201.24        30.22 o                         
  10 -16   3        102.32        162.12        17.20 o                         
  11 -16   3          8.77         17.64         6.51 o                         
  12 -16   3         17.10         18.09        13.49 o                         
  13 -16   3          0.17         -1.00         9.03 o                         
  -4 -15   3          9.79         12.63         8.42 o                         
  -3 -15   3         19.26         26.51         7.04 o                         
  -2 -15   3          0.13         -1.44         5.85 o                         
  -1 -15   3         46.48         53.73         7.83 o                         
   0 -15   3        241.85        302.55        26.08 o                         
   1 -15   3         51.85         56.33         8.06 o                         
   2 -15   3         46.14         50.24         7.75 o                         
   3 -15   3         47.74         39.77         7.49 o                         
   4 -15   3         28.05         31.84        10.06 o                         
   5 -15   3        206.72        198.44        17.20 o                         
   6 -15   3        173.49        165.05        15.48 o                         
   7 -15   3          0.42         -8.28         8.28 o                         
   8 -15   3         31.15         36.11         8.06 o                         
   9 -15   3          0.32         -3.50         5.35 o                         
  10 -15   3         23.79         27.70         7.01 o                         
  11 -15   3          0.28          0.07         4.42 o                         
  12 -15   3          0.65        -10.13        10.13 o                         
  13 -15   3         11.56          5.51         5.49 o                         
  14 -15   3          0.38          1.81         8.13 o                         
  -6 -14   3         89.28        122.88        20.76 o                         
  -5 -14   3        253.75        302.20        29.11 o                         
  -4 -14   3        158.46        207.89        21.69 o                         
  -3 -14   3         11.15          8.64         5.74 o                         
  -2 -14   3          6.74         17.83         6.23 o                         
  -1 -14   3         18.57         24.28        11.27 o                         
   0 -14   3        142.12        155.78        11.53 o                         
   1 -14   3         68.48         74.15         8.58 o                         
   2 -14   3        150.94        138.83        10.68 o                         
   3 -14   3         70.24         55.09         9.70 o                         
   4 -14   3          5.66          8.63         5.42 o                         
   5 -14   3        362.75        338.30        21.05 o                         
   6 -14   3         38.83         21.91         5.99 o                         
   7 -14   3          2.28         -7.21         7.21 o                         
   8 -14   3        180.25        171.33        14.41 o                         
   9 -14   3          0.12          3.43         4.64 o                         
  10 -14   3          7.89          9.70         5.07 o                         
  11 -14   3         27.79         15.91         8.67 o                         
  12 -14   3         10.02         15.41         6.38 o                         
  13 -14   3          1.29          6.05         5.78 o                         
  14 -14   3          0.69         -6.80         6.80 o                         
  -7 -13   3         20.23         49.52        15.41 o                         
  -6 -13   3         11.76         20.55        12.13 o                         
  -5 -13   3         88.52         90.82        10.27 o                         
  -4 -13   3         99.93         96.93         9.70 o                         
  -3 -13   3          2.46          5.29         4.41 o                         
  -2 -13   3         15.92          9.96         5.53 o                         
  -1 -13   3          2.94         -4.46         9.49 o                         
   0 -13   3        490.44        500.90        31.90 o                         
   1 -13   3        233.84        246.26        13.54 o                         
   2 -13   3         27.60         24.48        13.45 o                         
   3 -13   3         64.46         38.82         7.64 o                         
   4 -13   3         13.10          6.14         6.14 o                         
   5 -13   3         39.61         25.12         6.85 o                         
   6 -13   3         37.08         34.54         7.56 o                         
   7 -13   3        233.89        215.57        15.41 o                         
   8 -13   3        111.85        108.53        10.99 o                         
   9 -13   3          0.01         -5.14         5.14 o                         
  10 -13   3          4.39          8.77         4.41 o                         
  11 -13   3         52.48         60.09         7.84 o                         
  12 -13   3         62.36         51.82         9.92 o                         
  13 -13   3          4.92          6.80         5.94 o                         
  14 -13   3         33.90         24.40         8.05 o                         
  15 -13   3          7.40          7.42         9.28 o                         
  -8 -12   3          0.39         13.49         9.85 o                         
  -7 -12   3         56.58        101.33        18.12 o                         
  -6 -12   3          0.08          5.57         9.06 o                         
  -5 -12   3        146.60        148.26        11.94 o                         
  -4 -12   3        107.25        123.71         8.71 o                         
  -3 -12   3         49.22         54.53         6.04 o                         
  -2 -12   3         16.85          5.01         6.34 o                         
  -1 -12   3         69.61         66.55         7.89 o                         
   0 -12   3        222.53        203.22        11.98 o                         
   1 -12   3        337.32        350.43        15.05 o                         
   2 -12   3          2.40         -4.21         6.35 o                         
   3 -12   3        195.23        167.83        14.06 o                         
   4 -12   3        238.48        241.26        16.63 o                         
   5 -12   3        184.75        170.40        13.56 o                         
   6 -12   3        216.21        236.69        15.34 o                         
   7 -12   3          5.26         13.13         5.42 o                         
   8 -12   3         24.53         22.41         5.35 o                         
   9 -12   3         45.13         54.48         7.67 o                         
  10 -12   3        107.26        117.84         9.83 o                         
  11 -12   3         41.58         55.12         6.03 o                         
  12 -12   3         95.34        113.22        13.06 o                         
  13 -12   3         32.03         39.88         8.45 o                         
  14 -12   3         34.06         34.71        10.85 o                         
  15 -12   3         21.17         26.22        10.63 o                         
  -9 -11   3         60.83         67.36        15.91 o                         
  -8 -11   3         12.26         -4.78         9.99 o                         
  -7 -11   3          7.42          6.21         7.92 o                         
  -6 -11   3          2.85         -3.14         7.64 o                         
  -5 -11   3          1.55          4.97         4.35 o                         
  -4 -11   3         11.26          9.99         3.72 o                         
  -3 -11   3        342.51        323.84        12.59 o                         
  -2 -11   3        279.91        286.00        11.79 o                         
  -1 -11   3         87.20         85.55        10.81 o                         
   0 -11   3          2.03         -2.65         5.17 o                         
   1 -11   3          0.56          0.74         4.14 o                         
   2 -11   3         67.47         70.50         9.42 o                         
   3 -11   3        284.80        234.91        15.91 o                         
   4 -11   3        107.26        109.68        10.49 o                         
   5 -11   3        100.41         98.40         9.56 o                         
   6 -11   3         11.43         10.85         4.92 o                         
   7 -11   3          2.19          0.14         4.21 o                         
   8 -11   3        129.49        122.73         9.99 o                         
   9 -11   3         34.32         32.90         9.99 o                         
  10 -11   3          1.60         -4.61         4.61 o                         
  11 -11   3         17.83         14.96         3.69 o                         
  12 -11   3         31.12         37.69         7.68 o                         
  13 -11   3         69.00         77.02        18.73 o                         
  14 -11   3          1.97         -6.73         6.73 o                         
  15 -11   3         61.45         58.99        10.23 o                         
  -9 -10   3         16.44         19.91         9.28 o                         
  -8 -10   3         15.83         25.97        10.63 o                         
  -7 -10   3          0.43          2.57         8.71 o                         
  -6 -10   3         15.71          7.26         4.30 o                         
  -5 -10   3        274.39        263.15        13.97 o                         
  -4 -10   3        384.41        370.41        13.07 o                         
  -3 -10   3        591.64        563.46        15.89 o                         
  -2 -10   3        416.64        417.79        13.24 o                         
  -1 -10   3         24.89         36.29         4.87 o                         
   0 -10   3        208.37        190.68        10.17 o                         
   1 -10   3         72.09         86.06         9.78 o                         
   2 -10   3        285.60        255.53        15.63 o                         
   3 -10   3        648.83        660.41        25.12 o                         
   4 -10   3        582.94        570.29        22.48 o                         
   5 -10   3        405.24        399.32        18.05 o                         
   6 -10   3        136.28        129.37         5.82 o                         
   7 -10   3         43.53         39.13         7.06 o                         
   8 -10   3        217.94        242.65        17.34 o                         
   9 -10   3         61.73         52.38        11.13 o                         
  10 -10   3         17.43          6.30         3.18 o                         
  11 -10   3          0.14         -1.39         4.65 o                         
  12 -10   3          6.59          5.78         5.65 o                         
  13 -10   3         25.70         19.15         6.64 o                         
  14 -10   3          1.54         -4.50         6.58 o                         
  15 -10   3          7.63         10.55         6.95 o                         
 -10  -9   3         26.82         25.26        10.77 o                         
  -9  -9   3         26.79         23.05         9.13 o                         
  -8  -9   3          9.62         -5.00         9.63 o                         
  -7  -9   3        161.52        161.48        18.41 o                         
  -6  -9   3          5.07         14.60         4.48 o                         
  -5  -9   3         22.58         12.33         4.50 o                         
  -4  -9   3         78.70         65.36         4.28 o                         
  -3  -9   3         63.07         59.55         5.33 o                         
  -2  -9   3        436.39        447.88        12.94 o                         
  -1  -9   3        354.80        398.52        11.96 o                         
   0  -9   3          0.43         -2.32         4.06 o                         
   1  -9   3         92.04         94.48        10.13 o                         
   2  -9   3          1.53          3.78         4.07 o                         
   3  -9   3        442.45        399.96        18.05 o                         
   4  -9   3       1891.38       1980.66        43.60 o                         
   5  -9   3        221.21        238.55        12.84 o                         
   6  -9   3        339.88        310.02        21.73 o                         
   7  -9   3         10.53         14.45         2.05 o                         
   8  -9   3        193.73        207.97         7.68 o                         
   9  -9   3        484.56        470.85        13.46 o                         
  10  -9   3          7.11          1.40         3.23 o                         
  11  -9   3         10.47          6.70         5.59 o                         
  12  -9   3         12.54         17.68         5.47 o                         
  13  -9   3          0.37         -0.35         5.43 o                         
  14  -9   3         71.96         75.13        10.54 o                         
  15  -9   3          1.26         -8.19        10.28 o                         
 -11  -8   3          6.42          5.85         9.21 o                         
 -10  -8   3          3.41         -8.56        10.49 o                         
  -9  -8   3          2.81         -9.99         9.99 o                         
  -8  -8   3         39.01         40.67        10.70 o                         
  -7  -8   3        544.84        517.98        18.12 o                         
  -6  -8   3         64.75         49.99         4.43 o                         
  -5  -8   3        198.39        189.26         7.69 o                         
  -4  -8   3        153.72        126.96         5.58 o                         
  -3  -8   3         77.31         87.20         5.89 o                         
  -2  -8   3       2102.50       2220.68        29.97 o                         
  -1  -8   3        204.44        236.08         8.62 o                         
   0  -8   3        509.90        535.88        15.14 o                         
   1  -8   3        219.00        219.78        12.99 o                         
   2  -8   3        608.83        703.94        23.33 o                         
   3  -8   3         52.13         82.63         8.06 o                         
   4  -8   3       2029.75       2181.68        44.17 o                         
   5  -8   3         80.32         93.48         7.42 o                         
   6  -8   3         89.91         80.46         4.42 o                         
   7  -8   3         42.23         47.37         7.88 o                         
   8  -8   3        241.68        221.52         9.67 o                         
   9  -8   3        308.57        299.34         7.86 o                         
  10  -8   3         26.86         18.52         3.29 o                         
  11  -8   3         21.66         12.87         6.14 o                         
  12  -8   3         73.45         56.90        15.20 o                         
  13  -8   3          7.39          6.72         5.40 o                         
  14  -8   3        264.96        297.94        34.18 o                         
  15  -8   3          3.16         -0.79         7.31 o                         
 -11  -7   3          7.76         18.77        10.28 o                         
 -10  -7   3         21.16          2.57         8.85 o                         
  -9  -7   3         12.43         17.48         9.35 o                         
  -8  -7   3          2.25         -5.92         8.85 o                         
  -7  -7   3        386.93        395.79        23.37 o                         
  -6  -7   3        446.91        439.48        11.73 o                         
  -5  -7   3         66.12         43.26         3.92 o                         
  -4  -7   3        112.56        114.22         6.50 o                         
  -3  -7   3        194.13        192.57         7.81 o                         
  -2  -7   3       1681.08       1672.23        23.89 o                         
  -1  -7   3       1709.17       1977.31        75.82 o                         
   0  -7   3         99.56         81.91         5.85 o                         
   1  -7   3       2418.15       2808.55        53.30 o                         
   2  -7   3        838.07        866.49        24.40 o                         
   3  -7   3        686.71        635.22        19.77 o                         
   4  -7   3       1212.87       1116.31        26.40 o                         
   5  -7   3        483.60        483.89        12.74 o                         
   6  -7   3          8.92          2.43         2.07 o                         
   7  -7   3          2.21          3.93         3.28 o                         
   8  -7   3          1.97          3.14         1.66 o                         
   9  -7   3         56.77         29.76         2.92 o                         
  10  -7   3        367.77        344.49        11.69 o                         
  11  -7   3        133.04        130.59        18.84 o                         
  12  -7   3         85.19         72.28        13.45 o                         
  13  -7   3         58.32         53.05         8.64 o                         
  14  -7   3        226.86        242.65        17.00 o                         
  15  -7   3         42.18         53.68         9.61 o                         
 -12  -6   3         41.40         43.96        12.63 o                         
 -11  -6   3         91.28        128.30        18.20 o                         
 -10  -6   3          8.32         -2.93         8.78 o                         
  -9  -6   3         12.69         10.28         8.13 o                         
  -8  -6   3         27.68         28.97         9.35 o                         
  -7  -6   3        148.04        153.55        16.13 o                         
  -6  -6   3       1930.08       1936.85        30.48 o                         
  -5  -6   3         51.30         50.75         4.30 o                         
  -4  -6   3        850.86        897.53        24.60 o                         
  -3  -6   3        512.69        550.36        14.42 o                         
  -2  -6   3        216.19        202.67        11.24 o                         
  -1  -6   3       1858.42       1808.73        28.19 o                         
   0  -6   3        274.37        318.38        16.66 o                         
   1  -6   3         17.20         34.89         3.99 o                         
   2  -6   3       1497.80       1649.85        34.04 o                         
   3  -6   3        311.18        391.39        13.91 o                         
   4  -6   3       1216.38       1213.07        25.97 o                         
   5  -6   3       1041.24        993.36        21.48 o                         
   6  -6   3         20.10         10.78         1.98 o                         
   7  -6   3        138.20        153.44         3.86 o                         
   8  -6   3         46.01         52.62         3.31 o                         
   9  -6   3        624.52        608.78        14.14 o                         
  10  -6   3       1217.73       1230.44        23.04 o                         
  11  -6   3         62.10         59.97        11.08 o                         
  12  -6   3          8.18         -0.11         5.23 o                         
  13  -6   3         99.50        104.45        17.38 o                         
  14  -6   3        110.71        128.35        13.16 o                         
  15  -6   3         72.22         73.17        10.48 o                         
 -13  -5   3         18.55         25.19        11.85 o                         
 -12  -5   3         55.13         64.65        14.06 o                         
 -11  -5   3        157.19        152.70        19.12 o                         
 -10  -5   3         26.40         30.11        10.56 o                         
  -9  -5   3        213.86        229.91        20.55 o                         
  -8  -5   3         25.23         17.03         3.87 o                         
  -7  -5   3        692.18        670.64        17.16 o                         
  -6  -5   3        240.89        238.25         8.09 o                         
  -5  -5   3        495.18        574.82        12.29 o                         
  -4  -5   3        133.47        140.49         8.10 o                         
  -3  -5   3         47.13         29.22         3.66 o                         
  -2  -5   3       1106.40       1094.58        19.42 o                         
  -1  -5   3         89.54         72.29         4.59 o                         
   0  -5   3       1206.44       1205.59        28.89 o                         
   1  -5   3         24.21         26.33         6.10 o                         
   2  -5   3        154.20        210.90         6.93 o                         
   3  -5   3       1376.43       1580.68        27.79 o                         
   4  -5   3        263.28        213.55         5.16 o                         
   5  -5   3        808.08        814.25        10.24 o                         
   6  -5   3        106.40        125.90         3.31 o                         
   7  -5   3        366.79        423.84         8.26 o                         
   8  -5   3        752.13        786.90        20.68 o                         
   9  -5   3        538.72        527.16        13.88 o                         
  10  -5   3         39.60         45.67         4.82 o                         
  11  -5   3        125.17        112.47         7.66 o                         
  12  -5   3          4.76          1.94         3.27 o                         
  13  -5   3          0.11          0.88         5.31 o                         
  14  -5   3         85.87         75.79        10.11 o                         
  15  -5   3         36.08         25.33        10.56 o                         
 -13  -4   3          7.10         11.35        11.06 o                         
 -12  -4   3        107.54        135.94        17.98 o                         
 -11  -4   3        411.46        504.14        32.54 o                         
 -10  -4   3         65.87         50.74        10.77 o                         
  -9  -4   3         79.38         64.58        11.63 o                         
  -8  -4   3         19.42         14.06         6.78 o                         
  -7  -4   3       1182.01       1233.75        19.73 o                         
  -6  -4   3       1363.13       1416.04        20.62 o                         
  -5  -4   3        996.19        997.38        17.45 o                         
  -4  -4   3       3161.35       3501.65        58.23 o                         
  -3  -4   3       2540.94       3012.21        51.59 o                         
  -2  -4   3        767.73        624.66        24.83 o                         
  -1  -4   3        631.69        550.46         9.67 o                         
   0  -4   3       2220.33       2372.89        24.17 o                         
   1  -4   3        589.57        595.71        11.25 o                         
   2  -4   3       1256.36       1239.37        17.21 o                         
   3  -4   3         32.35         32.22         3.89 o                         
   4  -4   3       8583.95       9182.66        77.24 o                         
   5  -4   3       7651.17       7522.26        51.70 o                         
   6  -4   3       7750.27       8037.03        92.24 o                         
   7  -4   3         33.04         42.49         3.10 o                         
   8  -4   3        319.62        333.29        14.86 o                         
   9  -4   3        458.39        455.57        13.19 o                         
  10  -4   3        249.88        264.28        10.85 o                         
  11  -4   3         62.82         56.99         5.83 o                         
  12  -4   3         22.38         22.66         4.30 o                         
  13  -4   3         43.83         28.67         7.17 o                         
  14  -4   3        103.62        107.25        15.84 o                         
  15  -4   3         20.12         22.83        10.42 o                         
 -14  -3   3          6.53         -3.14         9.13 o                         
 -13  -3   3         11.22         -8.85        10.56 o                         
 -12  -3   3         93.57        118.67        16.91 o                         
 -11  -3   3        223.44        238.00        15.70 o                         
 -10  -3   3        160.86        137.08        11.50 o                         
  -9  -3   3         39.19         25.76         8.71 o                         
  -8  -3   3          2.95          0.10         5.39 o                         
  -7  -3   3         21.55         26.33         6.69 o                         
  -6  -3   3        509.08        490.17        10.94 o                         
  -5  -3   3         41.70         48.01         3.94 o                         
  -4  -3   3       2638.87       2517.06        43.74 o                         
  -3  -3   3          4.10         10.99         3.50 o                         
  -2  -3   3        600.12        615.97        12.30 o                         
  -1  -3   3          2.72         28.15         2.65 o                         
   0  -3   3        266.17        242.61        12.36 o                         
   1  -3   3          6.79         17.32         2.54 o                         
   2  -3   3         17.85         25.64         2.07 o                         
   3  -3   3       7479.74       7850.40        59.85 o                         
   4  -3   3      17018.50      17724.48       111.22 o                         
   5  -3   3       1305.12       1288.44        18.73 o                         
   6  -3   3        443.93        475.32         7.88 o                         
   7  -3   3         50.11         49.24         4.25 o                         
   8  -3   3        490.57        474.03        16.20 o                         
   9  -3   3        291.99        297.98        10.85 o                         
  10  -3   3        390.22        373.41        16.89 o                         
  11  -3   3         29.09         30.90         4.76 o                         
  12  -3   3        101.65         93.93         7.71 o                         
  13  -3   3         39.63         39.65         7.29 o                         
  14  -3   3          0.17         -9.35         9.35 o                         
  15  -3   3         18.05         10.63         9.06 o                         
 -14  -2   3         18.52          4.71         9.06 o                         
 -13  -2   3          2.40          4.00        12.77 o                         
 -12  -2   3         19.96         48.24        12.92 o                         
 -11  -2   3          2.04         -6.28         8.06 o                         
 -10  -2   3        104.01         89.41        12.99 o                         
  -9  -2   3        240.58        220.35        18.84 o                         
  -8  -2   3          6.71          3.48         2.39 o                         
  -7  -2   3          0.53          0.19         2.01 o                         
  -6  -2   3        646.32        561.57        12.84 o                         
  -5  -2   3        584.93        622.14        23.33 o                         
  -4  -2   3       2186.88       2417.02        30.30 o                         
  -3  -2   3       1505.61       1528.62        21.96 o                         
  -2  -2   3         40.67         84.97         2.89 o                         
  -1  -2   3       4286.47       4516.79        36.42 o                         
   0  -2   3       4319.28       4489.32        39.71 o                         
   1  -2   3         10.90         38.40         5.46 o                         
   2  -2   3      15212.60      16175.00       144.48 o                         
   3  -2   3       2017.04       2240.19        18.80 o                         
   4  -2   3       2239.59       2191.59        19.32 o                         
   5  -2   3        343.71        431.21         6.70 o                         
   6  -2   3        136.76         98.20         6.98 o                         
   7  -2   3          5.28         13.18         3.32 o                         
   8  -2   3        814.81        792.50        35.66 o                         
   9  -2   3        207.27        203.00         9.36 o                         
  10  -2   3        320.78        312.31        15.55 o                         
  11  -2   3         25.11         24.61         4.76 o                         
  12  -2   3         78.35         80.87         8.82 o                         
  13  -2   3         12.57          7.28         5.28 o                         
  14  -2   3          3.76         20.12         9.56 o                         
  15  -2   3         14.70         17.84        10.20 o                         
 -14  -1   3          7.34          7.92         8.56 o                         
 -13  -1   3         29.89         33.82        11.27 o                         
 -12  -1   3         20.94         22.91         9.92 o                         
 -11  -1   3        121.73        110.82        15.56 o                         
 -10  -1   3        507.78        544.74        29.90 o                         
  -9  -1   3        474.68        489.70        11.97 o                         
  -8  -1   3       1271.88       1237.40        21.94 o                         
  -7  -1   3         27.03         21.00         2.96 o                         
  -6  -1   3       1945.91       2052.37        27.89 o                         
  -5  -1   3       3510.24       3642.73        41.71 o                         
  -4  -1   3         13.09         37.55         2.45 o                         
  -3  -1   3       2201.89       2186.00        23.12 o                         
  -2  -1   3        161.44        256.00         5.37 o                         
  -1  -1   3       3659.42       4002.89        61.97 o                         
   0  -1   3       9139.10       9900.97        75.85 o                         
   1  -1   3        933.30       1157.27        12.18 o                         
   2  -1   3       5506.77       5500.33        33.24 o                         
   3  -1   3         59.40         61.16         1.68 o                         
   4  -1   3        945.24        947.80        17.12 o                         
   5  -1   3        191.34        217.71         4.36 o                         
   6  -1   3         40.64         38.52         4.76 o                         
   7  -1   3         19.53         19.34         5.20 o                         
   8  -1   3        170.70        173.28        11.96 o                         
   9  -1   3         55.77         34.29         4.59 o                         
  10  -1   3         65.44         67.07         7.81 o                         
  11  -1   3          0.80          0.15         4.50 o                         
  12  -1   3         45.40         45.28        11.52 o                         
  13  -1   3         51.46         42.32         7.58 o                         
  14  -1   3          3.41          6.64         7.85 o                         
 -15   0   3          1.39         -6.99         9.70 o                         
 -14   0   3          0.63          8.49         8.85 o                         
 -13   0   3          0.09          4.57         7.71 o                         
 -12   0   3         56.43         72.28        13.77 o                         
 -11   0   3         13.98         36.53        11.42 o                         
 -10   0   3        129.62        102.97        14.84 o                         
  -9   0   3        446.71        444.98        25.12 o                         
  -8   0   3        514.50        470.46        18.02 o                         
  -7   0   3        107.49        109.93         5.50 o                         
  -6   0   3        135.64        146.57         4.69 o                         
  -5   0   3        185.23        180.79         5.32 o                         
  -4   0   3        176.66        164.88         4.16 o                         
  -3   0   3        310.63        345.47         5.09 o                         
  -2   0   3       5718.48       6506.05        43.86 o                         
  -1   0   3       2654.13       2627.25        21.60 o                         
   0   0   3        115.99        108.37         2.80 o                         
   1   0   3      11023.39      11355.39        80.84 o                         
   2   0   3       3564.51       3493.89        19.37 o                         
   3   0   3        812.63        839.42        13.31 o                         
   4   0   3        877.79        863.96        10.68 o                         
   5   0   3         89.25         73.51         3.04 o                         
   6   0   3       1180.54       1255.20        19.74 o                         
   7   0   3        911.87        942.66        18.74 o                         
   8   0   3       1076.67       1103.01        26.34 o                         
   9   0   3         12.07          4.00         4.36 o                         
  10   0   3         26.44          9.45         4.85 o                         
  11   0   3         18.82         20.52         6.13 o                         
  12   0   3         69.82         76.98         9.81 o                         
  13   0   3        130.68        129.90        12.06 o                         
  14   0   3          9.42          1.90         7.28 o                         
 -15   1   3          3.23         22.48        10.49 o                         
 -14   1   3         79.90         75.28        15.06 o                         
 -13   1   3         19.62         11.63         9.13 o                         
 -12   1   3         88.47         84.84        13.99 o                         
 -11   1   3         62.03         34.11        10.13 o                         
 -10   1   3          1.51         -7.71         7.71 o                         
  -9   1   3       1874.37       1836.52        51.81 o                         
  -8   1   3        330.31        294.49        18.48 o                         
  -7   1   3         83.90         83.35         8.99 o                         
  -6   1   3       1217.41       1273.96        16.84 o                         
  -5   1   3        384.99        366.64         6.53 o                         
  -4   1   3         92.48         55.54         2.23 o                         
  -3   1   3        417.99        376.03         4.40 o                         
  -2   1   3        889.38        839.84        20.36 o                         
  -1   1   3      10021.07      10289.58       132.44 o                         
   0   1   3       7515.70       8408.66        53.67 o                         
   1   1   3        884.50        943.52         7.52 o                         
   2   1   3        409.02        465.55         6.29 o                         
   3   1   3         73.23         48.73         2.60 o                         
   4   1   3        122.80        165.49         5.13 o                         
   5   1   3        906.49        937.87        14.23 o                         
   6   1   3        758.92        722.70        14.29 o                         
   7   1   3        398.15        354.49         8.65 o                         
   8   1   3        159.31        182.10        10.95 o                         
   9   1   3          0.18         -4.26         4.26 o                         
  10   1   3          2.30          6.09         4.77 o                         
  11   1   3        138.61        134.37        11.78 o                         
  12   1   3        120.49        132.56         9.86 o                         
  13   1   3         26.60         21.34        10.06 o                         
  14   1   3          2.08         -9.49         9.49 o                         
 -15   2   3         18.22         21.48        10.06 o                         
 -14   2   3         41.24         59.73        13.70 o                         
 -13   2   3         62.56         58.37        13.27 o                         
 -12   2   3        102.46        107.75        15.06 o                         
 -11   2   3         51.03         25.05         9.06 o                         
 -10   2   3         25.05         14.40         4.90 o                         
  -9   2   3          8.17          2.48         1.47 o                         
  -8   2   3        835.71        849.21        21.51 o                         
  -7   2   3        159.79        181.18        12.77 o                         
  -6   2   3         42.42         45.88         6.14 o                         
  -5   2   3        458.39        490.10        11.96 o                         
  -4   2   3        185.94        184.83         4.55 o                         
  -3   2   3       1300.04       1292.85        11.53 o                         
  -2   2   3      12198.73      13050.04       166.19 o                         
  -1   2   3        432.88        452.10         6.77 o                         
   0   2   3         25.17         64.85         1.77 o                         
   1   2   3       2093.74       2502.98        17.98 o                         
   2   2   3        985.05        870.35         9.84 o                         
   3   2   3       2221.34       2453.88        21.67 o                         
   4   2   3       2399.04       2667.41        25.84 o                         
   5   2   3         48.84         46.49         1.69 o                         
   6   2   3        201.30        212.05         7.98 o                         
   7   2   3        407.20        364.09        20.48 o                         
   8   2   3        310.68        278.80        13.81 o                         
   9   2   3         47.08         54.37         5.98 o                         
  10   2   3          0.51         -5.42         5.42 o                         
  11   2   3         15.29          5.15         4.77 o                         
  12   2   3         51.90         60.65         8.78 o                         
  13   2   3         13.20         15.20         9.35 o                         
 -16   3   3          0.74         -4.57         7.78 o                         
 -15   3   3         11.24          8.28         8.42 o                         
 -14   3   3         21.26         15.27         8.42 o                         
 -13   3   3         16.29         15.34         6.71 o                         
 -12   3   3          6.52         -7.28         9.21 o                         
 -11   3   3         60.80         59.66         7.74 o                         
 -10   3   3        207.39        199.05         6.04 o                         
  -9   3   3          5.90         13.61         5.16 o                         
  -8   3   3       2008.36       2042.45        41.92 o                         
  -7   3   3        492.94        471.39        19.77 o                         
  -6   3   3         21.82         29.41         2.92 o                         
  -5   3   3         13.39        221.64       123.16 o                         
  -4   3   3        265.11        321.68        15.13 o                         
  -3   3   3          2.46         10.93         1.42 o                         
  -2   3   3       1622.66       1709.39        14.20 o                         
  -1   3   3        530.23        683.34        11.40 o                         
   0   3   3       2491.82       2479.15        20.38 o                         
   1   3   3         48.63         42.56         2.32 o                         
   2   3   3       1973.14       1958.47        17.77 o                         
   3   3   3        728.41        718.17         9.68 o                         
   4   3   3        496.84        538.06        12.19 o                         
   5   3   3          0.84          1.11         1.60 o                         
   6   3   3        172.81        151.83         4.10 o                         
   7   3   3         69.67         74.17         7.00 o                         
   8   3   3        343.32        315.38        15.26 o                         
   9   3   3          1.00          2.68         4.28 o                         
  10   3   3         62.66         51.34         7.77 o                         
  11   3   3         67.66         77.72         9.65 o                         
  12   3   3         72.57         60.26         8.90 o                         
  13   3   3         32.37         37.25        11.92 o                         
 -16   4   3         10.16         14.99        10.28 o                         
 -15   4   3         16.77          9.35         7.92 o                         
 -14   4   3         32.25         24.12         8.78 o                         
 -13   4   3          4.56          8.00         7.74 o                         
 -12   4   3         68.97         66.80         7.95 o                         
 -11   4   3        168.09        153.42        11.25 o                         
 -10   4   3          2.88          5.13         3.51 o                         
  -9   4   3        445.74        433.37        11.98 o                         
  -8   4   3       1390.73       1307.35        18.54 o                         
  -7   4   3          8.19          2.79         1.21 o                         
  -6   4   3         21.82         12.75         1.46 o                         
  -5   4   3        521.20        589.99        27.69 o                         
  -4   4   3         77.69         68.84         2.67 o                         
  -3   4   3        770.10        759.11        19.44 o                         
  -2   4   3      11449.12      11807.30        75.86 o                         
  -1   4   3        294.92        276.68         7.26 o                         
   0   4   3        671.02        691.10        11.47 o                         
   1   4   3        579.68        626.89        10.97 o                         
   2   4   3       1502.88       1527.66        19.82 o                         
   3   4   3       2310.03       2330.14        27.48 o                         
   4   4   3        278.30        281.96         8.65 o                         
   5   4   3         91.80         84.01         6.44 o                         
   6   4   3         96.19        105.53         4.12 o                         
   7   4   3         87.14         90.68         6.87 o                         
   8   4   3         55.41         62.17         7.86 o                         
   9   4   3         25.24         14.58         5.22 o                         
  10   4   3         20.75         25.22         8.67 o                         
  11   4   3         77.25         83.08        10.61 o                         
  12   4   3         10.94         13.63         9.42 o                         
 -16   5   3         12.46          3.92         8.56 o                         
 -15   5   3         10.18          7.71         8.78 o                         
 -14   5   3         26.84         33.32         8.56 o                         
 -13   5   3          2.49          2.07         5.05 o                         
 -12   5   3        777.64        820.54        28.11 o                         
 -11   5   3         14.32         12.29         4.78 o                         
 -10   5   3        553.57        573.51        11.79 o                         
  -9   5   3         27.20         21.65         4.97 o                         
  -8   5   3        812.03        746.11        10.70 o                         
  -7   5   3        546.35        482.68         7.83 o                         
  -6   5   3        550.84        577.99         7.79 o                         
  -5   5   3        835.42        837.31        33.07 o                         
  -4   5   3        418.48        448.91        11.70 o                         
  -3   5   3        562.78        648.37         8.65 o                         
  -2   5   3       7136.43       7647.40        63.49 o                         
  -1   5   3       1103.85       1107.30        17.76 o                         
   0   5   3       1143.71       1122.35        16.04 o                         
   1   5   3          0.34          0.32         2.11 o                         
   2   5   3        185.66        174.53         6.54 o                         
   3   5   3        225.10        230.32         7.98 o                         
   4   5   3       1686.64       1808.52        29.10 o                         
   5   5   3          0.76         -2.36         2.55 o                         
   6   5   3         51.54         40.63         4.34 o                         
   7   5   3          7.56          7.49         3.01 o                         
   8   5   3         42.65         46.04         7.64 o                         
   9   5   3         26.75         26.70         6.68 o                         
  10   5   3        262.88        308.78        17.94 o                         
  11   5   3        131.28        153.85        19.27 o                         
  12   5   3         22.67         11.77         8.28 o                         
 -16   6   3         51.47         47.38        12.99 o                         
 -15   6   3         32.33         29.16        10.35 o                         
 -14   6   3          0.94         -1.45         5.53 o                         
 -13   6   3         28.98         32.86         8.13 o                         
 -12   6   3        238.08        218.73        13.87 o                         
 -11   6   3          1.06          1.61         4.54 o                         
 -10   6   3        109.02        110.26         5.47 o                         
  -9   6   3        201.79        208.42        11.20 o                         
  -8   6   3       1221.84       1252.16        25.17 o                         
  -7   6   3        866.65        778.85        16.14 o                         
  -6   6   3        271.42        267.49         8.97 o                         
  -5   6   3          1.45         17.77         3.92 o                         
  -4   6   3       1210.00       1331.57        17.39 o                         
  -3   6   3       7324.06       7791.64        64.43 o                         
  -2   6   3        141.17        198.21         7.58 o                         
  -1   6   3       1246.81       1392.73        22.25 o                         
   0   6   3       1096.15       1146.90        20.82 o                         
   1   6   3          5.89          2.09         2.32 o                         
   2   6   3       1268.43       1271.44        20.07 o                         
   3   6   3        381.20        380.93        15.23 o                         
   4   6   3        166.74        145.27         7.34 o                         
   5   6   3          6.80          6.59         2.23 o                         
   6   6   3        549.03        539.00        17.08 o                         
   7   6   3          4.75         -0.78         3.33 o                         
   8   6   3        107.21        100.13        10.13 o                         
   9   6   3        102.40        102.81        10.73 o                         
  10   6   3         95.41        103.37        11.14 o                         
  11   6   3         66.40         91.19        16.06 o                         
 -16   7   3        100.79        124.28        13.47 o                         
 -15   7   3          0.03         -4.90         5.34 o                         
 -14   7   3         17.14         35.02         8.03 o                         
 -13   7   3         32.75         29.30         6.54 o                         
 -12   7   3         81.81         84.00         9.44 o                         
 -11   7   3        484.21        485.63        27.97 o                         
 -10   7   3         32.83         31.62         3.67 o                         
  -9   7   3          7.25          9.20         2.59 o                         
  -8   7   3        971.25        966.67        25.61 o                         
  -7   7   3        540.32        508.56        13.66 o                         
  -6   7   3        120.17        106.39         8.21 o                         
  -5   7   3        764.69        841.52        23.83 o                         
  -4   7   3        410.28        364.52        19.50 o                         
  -3   7   3         28.74         35.41         3.34 o                         
  -2   7   3       2851.98       2862.24        57.43 o                         
  -1   7   3        597.46        617.23        14.79 o                         
   0   7   3       1314.43       1359.03        24.52 o                         
   1   7   3        535.89        510.38        19.64 o                         
   2   7   3         17.60         14.62         3.53 o                         
   3   7   3        224.53        222.93         8.88 o                         
   4   7   3         36.34         50.69         5.33 o                         
   5   7   3        888.09        904.21        15.56 o                         
   6   7   3         49.44         36.17         4.53 o                         
   7   7   3          2.31          2.23         5.09 o                         
   8   7   3         16.32         17.85         5.78 o                         
   9   7   3        129.08        139.55        12.78 o                         
  10   7   3         11.18         20.12         8.78 o                         
  11   7   3         16.62         22.48        10.20 o                         
 -16   8   3         14.86          1.62         6.16 o                         
 -15   8   3         23.59         19.10         7.26 o                         
 -14   8   3         18.30          6.76         7.42 o                         
 -13   8   3         67.56         64.37         8.94 o                         
 -12   8   3        276.81        272.64        15.81 o                         
 -11   8   3         59.17         53.01         7.99 o                         
 -10   8   3         31.35         36.71         3.88 o                         
  -9   8   3         19.87         14.31         3.35 o                         
  -8   8   3       1137.64       1137.60        27.69 o                         
  -7   8   3       1795.34       1851.63        35.29 o                         
  -6   8   3        579.74        569.36        20.19 o                         
  -5   8   3        125.83        118.45         9.56 o                         
  -4   8   3        228.88        224.33         5.67 o                         
  -3   8   3       1138.47       1031.65        18.64 o                         
  -2   8   3       1416.48       1582.73        44.17 o                         
  -1   8   3        427.51        426.01        16.70 o                         
   0   8   3        669.35        723.67        18.09 o                         
   1   8   3        341.98        330.84        10.50 o                         
   2   8   3        807.88        797.96        17.21 o                         
   3   8   3        165.26        170.68         8.56 o                         
   4   8   3        466.30        479.60        14.12 o                         
   5   8   3        414.95        393.85        13.46 o                         
   6   8   3         13.97          9.36         6.23 o                         
   7   8   3         26.08         17.51         6.07 o                         
   8   8   3          3.62         -6.63         6.63 o                         
   9   8   3          1.98         -8.49         8.49 o                         
  10   8   3          1.26          6.78         8.21 o                         
 -16   9   3         20.06         23.38         8.49 o                         
 -15   9   3         23.00         27.53         7.68 o                         
 -14   9   3         26.25         34.45         7.64 o                         
 -13   9   3         10.87          7.48         5.29 o                         
 -12   9   3        304.61        300.74        16.68 o                         
 -11   9   3         40.78         37.38         5.01 o                         
 -10   9   3        216.75        229.60        12.13 o                         
  -9   9   3        811.10        797.21        19.66 o                         
  -8   9   3        517.67        476.95        15.02 o                         
  -7   9   3        159.32        125.09         9.70 o                         
  -6   9   3        194.79        163.55        11.70 o                         
  -5   9   3        238.76        244.56         9.74 o                         
  -4   9   3         32.42         29.22         4.07 o                         
  -3   9   3         59.53         62.04        13.42 o                         
  -2   9   3         64.47         45.13         2.93 o                         
  -1   9   3        291.56        302.58        11.41 o                         
   0   9   3       1747.38       1646.40        30.24 o                         
   1   9   3       2645.36       2518.06        40.74 o                         
   2   9   3         35.41         58.64         8.71 o                         
   3   9   3        630.19        637.58        20.88 o                         
   4   9   3        207.13        232.76        16.62 o                         
   5   9   3         84.22         73.83         6.74 o                         
   6   9   3        130.32        140.72         9.00 o                         
   7   9   3          1.83         -5.32         5.72 o                         
   8   9   3          5.22         -7.99         9.06 o                         
   9   9   3          0.67         -7.49         8.71 o                         
 -16  10   3         49.16         51.47         9.46 o                         
 -15  10   3          0.44         -1.61         5.97 o                         
 -14  10   3         55.64         56.60         9.31 o                         
 -13  10   3          2.71          9.30         6.28 o                         
 -12  10   3        106.83        119.18        11.10 o                         
 -11  10   3        170.41        165.35         8.28 o                         
 -10  10   3        173.90        150.16         9.05 o                         
  -9  10   3          2.37          1.79         3.26 o                         
  -8  10   3        344.00        329.99        34.64 o                         
  -7  10   3          0.93         -0.14         4.64 o                         
  -6  10   3        752.89        707.79        25.83 o                         
  -5  10   3          3.31          8.35         5.28 o                         
  -4  10   3        665.06        657.41        25.47 o                         
  -3  10   3         91.30         90.65         6.09 o                         
  -2  10   3        721.71        625.27        28.58 o                         
  -1  10   3       1959.57       1920.12        33.60 o                         
   0  10   3       2289.15       2077.18        63.08 o                         
   1  10   3        772.03        742.60        21.19 o                         
   2  10   3         62.61         50.81         5.59 o                         
   3  10   3          1.45          5.26         3.56 o                         
   4  10   3        136.10        134.65         8.49 o                         
   5  10   3         41.25         46.20         5.92 o                         
   6  10   3         34.31         40.29         6.85 o                         
   7  10   3          4.45          4.71         7.99 o                         
   8  10   3         23.64         36.75        11.35 o                         
 -16  11   3          0.26          4.94         7.34 o                         
 -15  11   3          1.92          7.46         6.00 o                         
 -14  11   3         51.81         56.51        10.49 o                         
 -13  11   3          2.39          1.12         8.31 o                         
 -12  11   3         10.38          4.61         5.24 o                         
 -11  11   3        281.97        286.58        11.30 o                         
 -10  11   3        162.37        159.07        13.45 o                         
  -9  11   3         31.29         28.51         4.89 o                         
  -8  11   3          6.36          5.14         4.35 o                         
  -7  11   3        188.65        155.99        12.56 o                         
  -6  11   3        588.33        511.06        22.91 o                         
  -5  11   3        107.51         98.47        10.56 o                         
  -4  11   3         14.32          6.07         5.57 o                         
  -3  11   3        339.78        272.01        18.55 o                         
  -2  11   3          0.55         25.97        13.95 o                         
  -1  11   3         27.61         26.31         4.91 o                         
   0  11   3         31.69         32.04         5.54 o                         
   1  11   3        119.51        119.68        18.16 o                         
   2  11   3        105.72        112.68         9.27 o                         
   3  11   3          8.57         13.29         3.79 o                         
   4  11   3          1.25          4.41         5.38 o                         
   5  11   3         51.64         53.21         8.99 o                         
   6  11   3         12.72         12.30         4.87 o                         
   7  11   3          0.59         -0.29         7.49 o                         
   8  11   3          8.87         13.49         8.99 o                         
 -16  12   3          0.67          4.78         9.56 o                         
 -15  12   3         25.48         37.01         9.00 o                         
 -14  12   3         82.08         86.53        10.77 o                         
 -13  12   3          1.11          3.50         5.91 o                         
 -12  12   3         22.55         18.71         8.38 o                         
 -11  12   3        209.93        204.69        11.55 o                         
 -10  12   3        571.33        540.03        18.57 o                         
  -9  12   3         27.41         32.45         5.64 o                         
  -8  12   3         18.74          6.71         5.21 o                         
  -7  12   3         35.51         19.20         6.28 o                         
  -6  12   3        271.24        248.89        16.91 o                         
  -5  12   3        970.20        893.39        32.82 o                         
  -4  12   3        962.34        942.42        34.32 o                         
  -3  12   3        351.06        358.64        21.48 o                         
  -2  12   3          2.16          4.92         6.14 o                         
  -1  12   3         18.65          7.85         6.14 o                         
   0  12   3        146.20        126.30        14.06 o                         
   1  12   3        212.68        203.94        17.77 o                         
   2  12   3         12.26         15.91         6.99 o                         
   3  12   3         74.51         76.50        12.56 o                         
   4  12   3         16.88         25.56        14.95 o                         
   5  12   3          1.90         -1.24         8.53 o                         
   6  12   3          3.40         25.69        10.49 o                         
   7  12   3         37.19         61.72        14.34 o                         
 -16  13   3         27.79         23.76        10.99 o                         
 -15  13   3         55.28         61.48        12.02 o                         
 -14  13   3         32.64         47.21        12.84 o                         
 -13  13   3         29.55         25.66         6.77 o                         
 -12  13   3         28.82         27.41         7.25 o                         
 -11  13   3         62.62         56.35         8.60 o                         
 -10  13   3        205.30        197.90        14.20 o                         
  -9  13   3          4.03          8.49         5.64 o                         
  -8  13   3          0.54          9.85         5.85 o                         
  -7  13   3          5.96          3.64         6.07 o                         
  -6  13   3          7.33          4.50         5.92 o                         
  -5  13   3         15.59         13.70         6.42 o                         
  -4  13   3         26.99         19.62         7.64 o                         
  -3  13   3          2.58         -5.99         7.28 o                         
  -2  13   3         21.17         18.05         7.21 o                         
  -1  13   3          3.22          2.43         6.49 o                         
   0  13   3         16.89         22.91         8.63 o                         
   1  13   3        103.05        103.61        14.13 o                         
   2  13   3        268.35        281.58        22.33 o                         
   3  13   3        121.31        156.00        11.38 o                         
   4  13   3          3.80         -6.42         6.42 o                         
   5  13   3          0.05          1.57         6.85 o                         
 -16  14   3         10.28          9.99         9.21 o                         
 -15  14   3         22.00         25.95         8.00 o                         
 -14  14   3         15.18         13.44         6.39 o                         
 -13  14   3         13.81         20.90         7.02 o                         
 -12  14   3          4.39          6.56         6.35 o                         
 -11  14   3         61.62         62.59         7.46 o                         
 -10  14   3         53.90         49.82         6.90 o                         
  -9  14   3         69.91         66.29        10.35 o                         
  -8  14   3         43.16         48.88         9.42 o                         
  -7  14   3         17.42          4.21         5.28 o                         
  -6  14   3          2.95          9.06         6.42 o                         
  -5  14   3         38.97         34.39         7.92 o                         
  -4  14   3         76.55         74.85        11.35 o                         
  -3  14   3        155.92        138.01        14.99 o                         
  -2  14   3         11.79          9.85         6.64 o                         
  -1  14   3          1.29         -0.14         6.14 o                         
   0  14   3         44.65         55.52        10.56 o                         
   1  14   3        263.30        348.08        24.90 o                         
   2  14   3          7.22         35.68        10.56 o                         
   3  14   3        111.35        134.08        17.05 o                         
   4  14   3          0.10          5.21         6.64 o                         
   5  14   3          0.18         -3.57         7.71 o                         
 -15  15   3          0.77         -8.06         8.63 o                         
 -14  15   3         21.54         13.43         6.89 o                         
 -13  15   3          0.21         -4.04         5.45 o                         
 -12  15   3         11.79         10.99         8.78 o                         
 -11  15   3          1.69         -0.63         4.03 o                         
 -10  15   3         31.08         26.19         6.21 o                         
  -9  15   3         16.91         10.70         5.00 o                         
  -8  15   3         96.30        108.68        13.34 o                         
  -7  15   3         43.61         60.44        10.85 o                         
  -6  15   3          9.56          1.86         6.21 o                         
  -5  15   3          7.42         11.92         7.99 o                         
  -4  15   3         24.60          6.78         6.85 o                         
  -3  15   3         57.03         55.23        10.92 o                         
  -2  15   3         42.20         28.61         9.63 o                         
  -1  15   3         53.76         65.22        12.92 o                         
   0  15   3         12.13         11.49         8.71 o                         
   1  15   3          0.45         10.99         7.71 o                         
   2  15   3         28.65         33.78         7.05 o                         
   3  15   3         33.41         33.75        10.42 o                         
   4  15   3          0.69         -6.78         7.99 o                         
 -15  16   3          0.25         -0.93         7.14 o                         
 -14  16   3         17.61         25.19        10.35 o                         
 -13  16   3         45.90         52.13         9.55 o                         
 -12  16   3         36.97         38.32        11.20 o                         
 -11  16   3         19.77         20.41         5.72 o                         
 -10  16   3          0.21         -3.71         5.99 o                         
  -9  16   3         37.90         48.02        10.06 o                         
  -8  16   3        169.63        178.68        16.63 o                         
  -7  16   3          2.72          5.49         6.28 o                         
  -6  16   3         14.53          3.57         6.14 o                         
  -5  16   3         66.28         70.64        11.77 o                         
  -4  16   3          2.16          7.28         6.99 o                         
  -3  16   3        193.81        189.10        19.20 o                         
  -2  16   3        133.58        142.14        16.98 o                         
  -1  16   3         17.05         44.67        11.70 o                         
   0  16   3          5.43          9.92         7.42 o                         
   1  16   3         22.88         23.78        11.38 o                         
   2  16   3         30.70         39.82        11.13 o                         
 -14  17   3         28.02         30.75        10.63 o                         
 -13  17   3        110.98        110.10        17.13 o                         
 -12  17   3         40.38         40.17        11.49 o                         
 -11  17   3          0.44          3.61         4.53 o                         
 -10  17   3          6.25         14.41         7.21 o                         
  -9  17   3         28.97         30.54         8.56 o                         
  -8  17   3         28.38         45.31        10.20 o                         
  -7  17   3         10.24          4.64         6.85 o                         
  -6  17   3        136.34        147.78        16.70 o                         
  -5  17   3         46.47         54.59        12.63 o                         
  -4  17   3         45.23         86.70        14.70 o                         
  -3  17   3          1.04          5.78         8.28 o                         
  -2  17   3         77.42         97.19        14.84 o                         
  -1  17   3         12.34         14.41         8.06 o                         
   0  17   3          2.24         17.63         9.92 o                         
   1  17   3          1.27         11.13         8.35 o                         
 -13  18   3         35.70         31.68        11.06 o                         
 -12  18   3         40.66         40.46        11.63 o                         
 -11  18   3          0.45         -1.64         4.39 o                         
 -10  18   3         12.86         18.77         7.56 o                         
  -9  18   3          8.52         14.99         7.92 o                         
  -8  18   3         14.31         21.12         8.92 o                         
  -7  18   3        180.33        179.32        18.70 o                         
  -6  18   3         63.34         43.39        10.70 o                         
  -5  18   3          0.05         11.77         7.42 o                         
  -4  18   3          0.68         -8.92         8.92 o                         
  -3  18   3          0.34         19.77         9.85 o                         
 -12  19   3         22.06         27.26        11.06 o                         
 -11  19   3          7.17         10.97        11.24 o                         
 -10  19   3         25.00         44.53        10.70 o                         
  -9  19   3          0.52          0.43         5.85 o                         
  -8  19   3         55.24         58.94        12.56 o                         
  -7  19   3         28.89         25.05         9.06 o                         
  -6  19   3          4.13         -6.85         8.63 o                         
   6 -20   4          0.45         -8.42         8.42 o                         
   7 -20   4          2.02          3.28         7.28 o                         
   2 -19   4         32.63         40.46        12.92 o                         
   3 -19   4         38.13         51.61        10.24 o                         
   4 -19   4         20.91         10.25        11.02 o                         
   5 -19   4          0.45         -1.19         8.63 o                         
   6 -19   4          3.31         -0.13        17.27 o                         
   7 -19   4          7.44         16.87         7.28 o                         
   8 -19   4         37.26         56.09        18.34 o                         
   9 -19   4         17.84         34.97        11.27 o                         
  10 -19   4          5.36         13.70         8.56 o                         
  11 -19   4          0.72         11.13         8.99 o                         
  -1 -18   4          4.28          8.28         9.06 o                         
   0 -18   4          0.81         -1.18         6.32 o                         
   1 -18   4          7.49         -4.22         6.30 o                         
   2 -18   4         34.66         48.67         9.38 o                         
   3 -18   4         27.96         36.75         7.80 o                         
   4 -18   4        131.21        140.60        16.16 o                         
   5 -18   4          6.43          1.07         5.70 o                         
   6 -18   4          0.07          1.96         6.42 o                         
   7 -18   4          1.24          6.05         5.48 o                         
   8 -18   4         19.38         27.57        10.56 o                         
   9 -18   4          8.31         14.06         7.99 o                         
  10 -18   4         35.68         45.95        11.42 o                         
  11 -18   4         26.78         43.47         8.95 o                         
  12 -18   4         36.95         38.75        10.28 o                         
  -3 -17   4          0.43          9.85         7.49 o                         
  -2 -17   4         30.43         23.19         9.99 o                         
  -1 -17   4          7.38          4.94         5.12 o                         
   0 -17   4         39.96         22.13         6.93 o                         
   1 -17   4          3.78          5.60         4.79 o                         
   2 -17   4          0.18          1.49         8.60 o                         
   3 -17   4        229.85        288.02        17.07 o                         
   4 -17   4         50.10         63.46        11.45 o                         
   5 -17   4         84.90         92.04        11.56 o                         
   6 -17   4         29.09         31.70        10.45 o                         
   7 -17   4          7.52          9.81         4.76 o                         
   8 -17   4         61.33         66.60        16.16 o                         
   9 -17   4         83.35        105.97        14.99 o                         
  10 -17   4         36.02         44.31        11.20 o                         
  11 -17   4          1.55         14.56        11.17 o                         
  12 -17   4          0.01          3.71        10.20 o                         
  -4 -16   4         28.05          8.13         7.56 o                         
  -3 -16   4        147.91        157.84        19.41 o                         
  -2 -16   4         90.61        148.28        19.12 o                         
  -1 -16   4        110.63        127.23        12.26 o                         
   0 -16   4         63.34         79.96         9.94 o                         
   1 -16   4          8.28          3.47         5.13 o                         
   2 -16   4         59.04         90.40        15.48 o                         
   3 -16   4         45.33         63.30        15.13 o                         
   4 -16   4        181.12        225.58        17.20 o                         
   5 -16   4        144.20        137.47        11.63 o                         
   6 -16   4         77.44         69.69         8.19 o                         
   7 -16   4         72.67         73.32        17.70 o                         
   8 -16   4        245.70        275.99        33.36 o                         
   9 -16   4         30.19         55.66        11.70 o                         
  10 -16   4         10.20         10.85         7.85 o                         
  11 -16   4         36.44         41.04         8.63 o                         
  12 -16   4         14.02         12.20         9.06 o                         
  13 -16   4          9.13          0.46        12.59 o                         
  -4 -15   4          9.24         28.11        10.20 o                         
  -3 -15   4          1.96         12.42         8.63 o                         
  -2 -15   4         52.84         46.86         7.93 o                         
  -1 -15   4         95.54         91.38        10.35 o                         
   0 -15   4         30.66         27.23         6.31 o                         
   1 -15   4        123.09        120.86        14.09 o                         
   2 -15   4         13.80          8.89         9.35 o                         
   3 -15   4        133.91        110.40        10.24 o                         
   4 -15   4        300.73        314.72        15.93 o                         
   5 -15   4         59.05         74.06        12.34 o                         
   6 -15   4         76.21         56.38        13.09 o                         
   7 -15   4         34.84         25.11         5.67 o                         
   8 -15   4         15.56         21.21         7.46 o                         
   9 -15   4          0.38         -6.35         6.35 o                         
  10 -15   4         56.44         59.91         8.68 o                         
  11 -15   4         15.40         12.74         5.24 o                         
  12 -15   4         44.06         19.62         9.92 o                         
  13 -15   4          0.47         -7.45         7.45 o                         
  14 -15   4         24.92         35.75        11.42 o                         
  -6 -14   4        107.32        157.91        22.05 o                         
  -5 -14   4         26.72         52.95        15.27 o                         
  -4 -14   4         37.50         48.58         8.29 o                         
  -3 -14   4          0.03         -8.21         8.21 o                         
  -2 -14   4        265.98        297.76        16.65 o                         
  -1 -14   4         62.91         66.21        10.63 o                         
   0 -14   4         24.74         23.44         5.84 o                         
   1 -14   4          3.87          2.75         5.35 o                         
   2 -14   4         29.89         18.88         5.30 o                         
   3 -14   4         63.87         72.79        14.63 o                         
   4 -14   4         80.00         59.55        19.23 o                         
   5 -14   4        126.00        108.96        27.08 o                         
   6 -14   4        115.12        112.48        11.70 o                         
   7 -14   4         44.58         28.78         5.12 o                         
   8 -14   4         13.18         12.87         4.18 o                         
   9 -14   4         12.91         26.05         8.71 o                         
  10 -14   4        162.97        190.58        13.12 o                         
  11 -14   4          1.61         -2.97         4.36 o                         
  12 -14   4         29.94         32.55        10.38 o                         
  13 -14   4         13.94          5.36         8.24 o                         
  14 -14   4          7.00          6.07         8.96 o                         
  -7 -13   4        113.81        144.21        20.69 o                         
  -6 -13   4        157.73        186.60        22.62 o                         
  -5 -13   4         49.02         51.32         8.39 o                         
  -4 -13   4         17.03         16.03         5.59 o                         
  -3 -13   4         18.03          5.99         4.66 o                         
  -2 -13   4         18.71         16.36         4.97 o                         
  -1 -13   4         92.56         88.40        10.28 o                         
   0 -13   4        160.16        160.51        11.55 o                         
   1 -13   4         58.69         77.40         8.27 o                         
   2 -13   4        406.30        405.88        16.90 o                         
   3 -13   4          9.87         10.60         7.99 o                         
   4 -13   4         41.16         53.28        18.09 o                         
   5 -13   4        142.23        134.62         9.58 o                         
   6 -13   4        408.53        457.01        23.62 o                         
   7 -13   4         92.89        108.24         8.57 o                         
   8 -13   4          4.69          8.19         3.64 o                         
   9 -13   4         99.77        120.88        13.06 o                         
  10 -13   4         52.91         67.84         8.99 o                         
  11 -13   4         28.53         28.65         8.21 o                         
  12 -13   4         26.37          3.40         5.35 o                         
  13 -13   4         16.53         22.21         6.99 o                         
  14 -13   4         59.89         69.54        15.56 o                         
  15 -13   4         39.48         48.02        14.06 o                         
  -8 -12   4          0.62         -3.64         9.35 o                         
  -7 -12   4         28.18         23.55        10.56 o                         
  -6 -12   4        109.84        114.96        17.98 o                         
  -5 -12   4          4.82         -0.35         9.13 o                         
  -4 -12   4         19.22         18.62         5.52 o                         
  -3 -12   4         14.19          2.60         3.92 o                         
  -2 -12   4        186.63        177.12        10.05 o                         
  -1 -12   4        369.97        344.42        23.26 o                         
   0 -12   4        479.92        466.92        18.14 o                         
   1 -12   4        341.35        303.01        14.15 o                         
   2 -12   4        296.18        265.34        12.90 o                         
   3 -12   4          0.40         -4.61         4.61 o                         
   4 -12   4         35.86         28.07        13.38 o                         
   5 -12   4         75.41         62.06         6.55 o                         
   6 -12   4        755.79        726.25        23.69 o                         
   7 -12   4        464.41        458.74        15.77 o                         
   8 -12   4         90.35         88.91        10.77 o                         
   9 -12   4        151.10        160.05        11.10 o                         
  10 -12   4         22.27         19.86         6.28 o                         
  11 -12   4         34.15         40.16         9.70 o                         
  12 -12   4         20.74         23.60         6.99 o                         
  13 -12   4          2.54          6.77         5.92 o                         
  14 -12   4         10.53         -2.98         6.38 o                         
  15 -12   4          1.56          8.99         9.35 o                         
  -9 -11   4          0.22        -12.63        12.63 o                         
  -8 -11   4          0.22         -7.21        10.63 o                         
  -7 -11   4          2.47        -10.85        10.85 o                         
  -6 -11   4        113.24        113.47        12.17 o                         
  -5 -11   4         58.36         57.58         7.45 o                         
  -4 -11   4         40.17         42.72         6.67 o                         
  -3 -11   4        142.01        133.03         9.36 o                         
  -2 -11   4        129.32        107.68         7.88 o                         
  -1 -11   4        164.55        160.19        10.32 o                         
   0 -11   4        606.00        673.93        20.36 o                         
   1 -11   4        221.76        235.46        11.73 o                         
   2 -11   4         25.61         13.04         3.80 o                         
   3 -11   4         28.89         18.29         4.25 o                         
   4 -11   4          2.03          7.16         5.10 o                         
   5 -11   4        460.89        483.34        15.79 o                         
   6 -11   4       1183.33       1216.16        25.38 o                         
   7 -11   4        325.19        340.72        24.37 o                         
   8 -11   4         26.44         22.55         5.99 o                         
   9 -11   4         22.82         26.03         9.56 o                         
  10 -11   4         51.18         52.85        10.38 o                         
  11 -11   4         34.98         35.16         8.53 o                         
  12 -11   4         18.43         18.65         6.06 o                         
  13 -11   4          4.56         -1.11         6.00 o                         
  14 -11   4         11.96          9.84         6.28 o                         
  15 -11   4          1.39          1.57         7.99 o                         
  -9 -10   4          5.53         -2.00         7.64 o                         
  -8 -10   4         55.95         58.87        14.06 o                         
  -7 -10   4          0.04         -4.57         7.85 o                         
  -6 -10   4          0.58          0.08         5.57 o                         
  -5 -10   4        486.75        446.46        18.53 o                         
  -4 -10   4         84.49         88.15         8.44 o                         
  -3 -10   4          8.52         12.65         3.89 o                         
  -2 -10   4        298.88        295.93        11.34 o                         
  -1 -10   4         28.07         13.65         4.39 o                         
   0 -10   4        275.87        227.78        11.37 o                         
   1 -10   4        418.69        438.18        15.29 o                         
   2 -10   4        282.81        295.66        12.19 o                         
   3 -10   4        581.69        576.85        16.95 o                         
   4 -10   4          0.24          2.47         3.65 o                         
   5 -10   4        663.61        672.94        17.60 o                         
   6 -10   4        232.52        204.55        10.71 o                         
   7 -10   4        419.89        408.78        10.96 o                         
   8 -10   4         22.78         17.82         4.57 o                         
   9 -10   4         93.95         70.88         9.74 o                         
  10 -10   4         20.42         28.33         4.38 o                         
  11 -10   4        108.59         87.64         9.99 o                         
  12 -10   4         38.86         42.21         8.21 o                         
  13 -10   4          0.81         -2.66         6.53 o                         
  14 -10   4          6.85         13.52         6.95 o                         
  15 -10   4          0.19         -5.21         8.99 o                         
 -10  -9   4         20.13        -12.27        12.27 o                         
  -9  -9   4          3.42        -11.35        11.35 o                         
  -8  -9   4         89.76         80.06        14.77 o                         
  -7  -9   4         11.48          6.95         4.56 o                         
  -6  -9   4          0.79          0.82         3.95 o                         
  -5  -9   4        190.30        173.76         7.93 o                         
  -4  -9   4        277.05        301.24        22.33 o                         
  -3  -9   4         94.38        100.44         6.58 o                         
  -2  -9   4         40.28         57.42         5.16 o                         
  -1  -9   4         32.51         36.52         4.63 o                         
   0  -9   4        170.04        181.98         9.76 o                         
   1  -9   4        183.47        175.00         9.26 o                         
   2  -9   4        270.71        284.21        11.25 o                         
   3  -9   4          4.18          8.55         3.39 o                         
   4  -9   4       1432.47       1543.15        48.95 o                         
   5  -9   4          2.97          7.09         4.03 o                         
   6  -9   4          3.57          4.09         3.53 o                         
   7  -9   4        283.13        262.99         8.47 o                         
   8  -9   4         48.83         51.11         3.64 o                         
   9  -9   4         48.31         46.84         4.88 o                         
  10  -9   4         12.38          1.89         3.36 o                         
  11  -9   4          1.56         -1.34         5.68 o                         
  12  -9   4         15.32         11.66         5.78 o                         
  13  -9   4         22.63         19.12         6.85 o                         
  14  -9   4         15.08          6.81         5.83 o                         
  15  -9   4         14.98         12.75         6.85 o                         
 -11  -8   4          4.53         14.06        10.06 o                         
 -10  -8   4         93.78         92.19        16.77 o                         
  -9  -8   4         76.64         73.85        13.99 o                         
  -8  -8   4          0.37          9.92         8.85 o                         
  -7  -8   4          0.26         -1.98         3.60 o                         
  -6  -8   4         11.34          8.96         2.91 o                         
  -5  -8   4         31.14         24.57         3.49 o                         
  -4  -8   4       2575.86       2624.57        42.98 o                         
  -3  -8   4         55.36         82.06         5.73 o                         
  -2  -8   4         13.43         14.32         3.21 o                         
  -1  -8   4        386.58        466.08        12.19 o                         
   0  -8   4        401.98        360.33        12.51 o                         
   1  -8   4       1003.35       1180.52        32.75 o                         
   2  -8   4        481.27        505.58        24.83 o                         
   3  -8   4          5.21         19.65         4.64 o                         
   4  -8   4        347.29        345.27        11.04 o                         
   5  -8   4        218.69        229.13         8.06 o                         
   6  -8   4         53.29         41.26         3.69 o                         
   7  -8   4        427.05        414.05         9.77 o                         
   8  -8   4        111.70        136.87         5.77 o                         
   9  -8   4         28.63         22.99         2.71 o                         
  10  -8   4         47.96         23.78         5.67 o                         
  11  -8   4         36.64         21.39         7.01 o                         
  12  -8   4        111.18        113.78        11.56 o                         
  13  -8   4        146.67        153.29        13.46 o                         
  14  -8   4          5.89          4.42        13.09 o                         
  15  -8   4          2.74         -2.00         6.05 o                         
 -12  -7   4         42.42         53.73        15.06 o                         
 -11  -7   4          3.31         -6.28         9.42 o                         
 -10  -7   4         53.75         52.52        12.49 o                         
  -9  -7   4         34.85         38.32        11.70 o                         
  -8  -7   4         12.47         22.91         9.42 o                         
  -7  -7   4        143.68        139.64         7.57 o                         
  -6  -7   4        207.18        197.87         8.38 o                         
  -5  -7   4         40.43         49.55         5.66 o                         
  -4  -7   4        649.13        651.63        18.38 o                         
  -3  -7   4          4.55          2.28         3.79 o                         
  -2  -7   4       1815.30       2014.97        57.13 o                         
  -1  -7   4          6.54         10.17         3.34 o                         
   0  -7   4       1487.16       1686.64        27.93 o                         
   1  -7   4        135.29        117.51         6.77 o                         
   2  -7   4        650.80        630.57        14.72 o                         
   3  -7   4        516.58        518.91        12.86 o                         
   4  -7   4        735.25        798.92        23.62 o                         
   5  -7   4        187.03        194.95         7.14 o                         
   6  -7   4        874.17        912.89        18.01 o                         
   7  -7   4          0.92         -2.20         7.56 o                         
   8  -7   4          5.53          2.58         1.96 o                         
   9  -7   4        152.24        131.93         6.72 o                         
  10  -7   4        194.26        193.05        12.62 o                         
  11  -7   4          1.15          2.44         5.08 o                         
  12  -7   4        237.95        249.62        27.26 o                         
  13  -7   4         61.76         72.66         9.97 o                         
  14  -7   4         17.68         36.71        12.38 o                         
  15  -7   4          1.25          4.42         7.56 o                         
 -12  -6   4         45.91         78.35        16.91 o                         
 -11  -6   4        129.73        171.69        21.62 o                         
 -10  -6   4          0.48         -8.71         8.71 o                         
  -9  -6   4         27.26         16.06         9.21 o                         
  -8  -6   4        243.84        249.62        12.01 o                         
  -7  -6   4         24.74         20.23         4.53 o                         
  -6  -6   4        729.86        749.42        15.79 o                         
  -5  -6   4        388.16        378.88        10.53 o                         
  -4  -6   4         16.19         14.96         3.64 o                         
  -3  -6   4        483.33        545.17        20.41 o                         
  -2  -6   4        171.27        179.32        11.49 o                         
  -1  -6   4        552.80        653.12        43.88 o                         
   0  -6   4         18.59         30.80         3.22 o                         
   1  -6   4        712.87        909.26        24.08 o                         
   2  -6   4          1.96          5.52         4.00 o                         
   3  -6   4       1343.96       1345.23        30.97 o                         
   4  -6   4        489.53        501.43        11.74 o                         
   5  -6   4        763.13        821.86        15.23 o                         
   6  -6   4         69.22         65.40         3.03 o                         
   7  -6   4          6.28          8.91         1.32 o                         
   8  -6   4       1388.09       1391.18        17.89 o                         
   9  -6   4       1343.34       1261.31        22.41 o                         
  10  -6   4         82.27         79.90         6.47 o                         
  11  -6   4         69.00         68.45         6.19 o                         
  12  -6   4          2.14          0.73         5.19 o                         
  13  -6   4         51.37         42.83         8.09 o                         
  14  -6   4         23.33         35.57         7.87 o                         
  15  -6   4          2.50         -0.07         7.42 o                         
 -13  -5   4         25.30         39.46        13.20 o                         
 -12  -5   4         60.26        109.68        18.05 o                         
 -11  -5   4         17.67         25.26        11.27 o                         
 -10  -5   4         35.57         16.63         9.21 o                         
  -9  -5   4        374.29        351.79        25.40 o                         
  -8  -5   4        444.70        458.21        12.49 o                         
  -7  -5   4          6.92          4.53         3.10 o                         
  -6  -5   4       1365.85       1320.87        21.00 o                         
  -5  -5   4         10.87          6.93         2.39 o                         
  -4  -5   4         36.11         67.08         7.28 o                         
  -3  -5   4        823.18        812.40        23.69 o                         
  -2  -5   4          1.75          9.13         3.92 o                         
  -1  -5   4       5752.74       6301.19       217.68 o                         
   0  -5   4       3682.95       4136.11        98.37 o                         
   1  -5   4        104.67        124.16         8.21 o                         
   2  -5   4        302.82        356.22        13.49 o                         
   3  -5   4       1916.53       1853.51        35.82 o                         
   4  -5   4         95.25         38.54         7.03 o                         
   5  -5   4        492.05        547.32        11.49 o                         
   6  -5   4        931.41        938.87        10.55 o                         
   7  -5   4       1153.78       1092.56        14.67 o                         
   8  -5   4       1164.89       1147.71        16.73 o                         
   9  -5   4        345.26        369.10        11.85 o                         
  10  -5   4         51.77         48.36         7.19 o                         
  11  -5   4          8.48          1.41         3.60 o                         
  12  -5   4         16.36         18.44         4.10 o                         
  13  -5   4        179.46        216.51        15.27 o                         
  14  -5   4         14.12          7.77         6.13 o                         
  15  -5   4         30.57         16.34         9.56 o                         
 -13  -4   4         83.36        103.90        17.63 o                         
 -12  -4   4        122.68        172.11        21.26 o                         
 -11  -4   4        118.39        120.74        16.63 o                         
 -10  -4   4          1.15          0.78         7.21 o                         
  -9  -4   4         11.92          1.50         8.71 o                         
  -8  -4   4         24.30         25.27         4.08 o                         
  -7  -4   4        469.54        487.61        12.12 o                         
  -6  -4   4        309.14        337.83         9.65 o                         
  -5  -4   4       1502.85       1502.21        21.17 o                         
  -4  -4   4       1314.22       1402.31        31.61 o                         
  -3  -4   4        351.14        450.76        16.13 o                         
  -2  -4   4       7160.95       7427.87        76.44 o                         
  -1  -4   4        579.55        568.62        12.44 o                         
   0  -4   4       1508.66       1541.81        22.28 o                         
   1  -4   4        614.86        665.12        18.20 o                         
   2  -4   4        486.17        439.92        14.20 o                         
   3  -4   4        467.48        537.20        11.16 o                         
   4  -4   4       1392.85       1585.63        27.13 o                         
   5  -4   4       1940.94       1927.17        31.35 o                         
   6  -4   4         32.14         36.33         3.76 o                         
   7  -4   4        140.63        141.14         4.80 o                         
   8  -4   4        110.92        105.58         3.57 o                         
   9  -4   4        205.78        199.67        11.83 o                         
  10  -4   4          3.90          3.64         3.52 o                         
  11  -4   4         48.39         33.82         4.87 o                         
  12  -4   4         13.26          6.24         3.81 o                         
  13  -4   4        198.95        207.75        15.21 o                         
  14  -4   4         20.85         22.12         9.35 o                         
  15  -4   4         47.81         57.30        13.99 o                         
 -14  -3   4          9.35         40.25        12.92 o                         
 -13  -3   4         77.17        112.17        17.55 o                         
 -12  -3   4        252.59        281.43        25.62 o                         
 -11  -3   4        113.01        104.71        13.84 o                         
 -10  -3   4          0.07         -8.99         9.28 o                         
  -9  -3   4          1.57         -0.07         4.46 o                         
  -8  -3   4          1.92          2.53         3.40 o                         
  -7  -3   4       3159.60       3032.32        34.84 o                         
  -6  -3   4       1817.96       1895.23        27.80 o                         
  -5  -3   4         66.71         73.84         4.88 o                         
  -4  -3   4          7.93          5.28         2.93 o                         
  -3  -3   4         47.58        116.67         7.71 o                         
  -2  -3   4       8489.69       8849.00        86.53 o                         
  -1  -3   4       2567.54       2701.51        47.88 o                         
   0  -3   4       1382.25       1346.18        23.96 o                         
   1  -3   4         84.57         95.66         5.24 o                         
   2  -3   4       1578.02       1641.35        78.64 o                         
   3  -3   4        965.79        831.44        12.02 o                         
   4  -3   4       4511.47       4713.03        31.36 o                         
   5  -3   4       1320.83       1172.21        13.80 o                         
   6  -3   4        493.71        534.10        11.20 o                         
   7  -3   4          4.00          6.06         6.05 o                         
   8  -3   4        390.74        359.38        11.61 o                         
   9  -3   4        119.73        106.49         6.81 o                         
  10  -3   4          0.59         -4.04         4.04 o                         
  11  -3   4         86.95         79.84         8.83 o                         
  12  -3   4          2.87          0.77         3.79 o                         
  13  -3   4          6.55         -2.10         4.87 o                         
  14  -3   4         19.93         12.27         8.85 o                         
 -14  -2   4          2.89          1.63         6.26 o                         
 -13  -2   4          6.04         23.41        10.85 o                         
 -12  -2   4        126.59        134.01        17.48 o                         
 -11  -2   4         54.87         52.52        11.27 o                         
 -10  -2   4         33.64         25.55         7.85 o                         
  -9  -2   4        269.95        255.30        16.02 o                         
  -8  -2   4         20.58         15.56         3.23 o                         
  -7  -2   4       1083.84       1053.54        20.26 o                         
  -6  -2   4       4453.32       4525.01        52.41 o                         
  -5  -2   4        140.14         73.70         4.75 o                         
  -4  -2   4        499.64        531.68        17.05 o                         
  -3  -2   4         47.71         57.05         4.05 o                         
  -2  -2   4        562.19        505.97         8.70 o                         
  -1  -2   4      16616.16      16693.48       105.72 o                         
   0  -2   4        497.36        446.39        15.30 o                         
   1  -2   4        598.10        721.22        26.33 o                         
   2  -2   4        423.55        462.26        10.67 o                         
   3  -2   4        327.85        307.20         4.95 o                         
   4  -2   4        444.97        405.44         6.95 o                         
   5  -2   4       1663.04       1616.00        21.50 o                         
   6  -2   4        126.61        121.03         5.89 o                         
   7  -2   4         86.66         82.50         5.41 o                         
   8  -2   4         37.75         38.44         4.87 o                         
   9  -2   4        807.49        820.81        26.99 o                         
  10  -2   4        409.49        395.33        15.76 o                         
  11  -2   4        330.21        339.39        13.91 o                         
  12  -2   4         82.35         74.60         8.67 o                         
  13  -2   4         13.78         12.08         9.17 o                         
  14  -2   4         13.59         20.05         9.42 o                         
 -14  -1   4          1.51          2.43         8.28 o                         
 -13  -1   4         28.08         28.04        11.13 o                         
 -12  -1   4        134.02        141.14        18.20 o                         
 -11  -1   4        189.43        193.52        19.34 o                         
 -10  -1   4        334.24        307.26        22.83 o                         
  -9  -1   4        663.47        624.87        15.35 o                         
  -8  -1   4          4.01          8.65         2.42 o                         
  -7  -1   4        594.86        610.89        12.49 o                         
  -6  -1   4       1148.40       1212.11        47.20 o                         
  -5  -1   4        104.01        171.61         6.92 o                         
  -4  -1   4       1486.25       1540.67        23.01 o                         
  -3  -1   4        778.87        848.99        20.94 o                         
  -2  -1   4        124.67        181.12         5.21 o                         
  -1  -1   4       5486.81       6064.51        51.25 o                         
   0  -1   4        276.24        250.64         5.63 o                         
   1  -1   4        240.14        272.13         4.79 o                         
   2  -1   4        665.17        720.42        10.03 o                         
   3  -1   4        732.09        944.05        14.63 o                         
   4  -1   4        676.02        636.05         7.60 o                         
   5  -1   4       1150.11       1128.73        16.06 o                         
   6  -1   4          0.74         -0.09         1.19 o                         
   7  -1   4         16.85         16.90         3.42 o                         
   8  -1   4        945.21        907.51        19.45 o                         
   9  -1   4        348.03        345.05        12.66 o                         
  10  -1   4         97.63         88.32         8.70 o                         
  11  -1   4        228.39        212.31        13.37 o                         
  12  -1   4         86.60         84.58         9.56 o                         
  13  -1   4         44.43         37.93        20.30 o                         
  14  -1   4         14.65         25.84        15.63 o                         
 -15   0   4          1.29         -0.36         8.92 o                         
 -14   0   4         54.99         61.87        14.77 o                         
 -13   0   4        115.66        130.16        18.12 o                         
 -12   0   4        453.81        493.22        31.68 o                         
 -11   0   4        963.56        978.95        42.10 o                         
 -10   0   4        220.85        201.94        18.05 o                         
  -9   0   4         91.26         72.71        10.56 o                         
  -8   0   4        382.07        388.36        11.44 o                         
  -7   0   4       1196.06       1163.88        20.19 o                         
  -6   0   4       2706.84       2629.96        50.02 o                         
  -5   0   4         18.27         10.66         3.25 o                         
  -4   0   4         50.29         46.46         3.01 o                         
  -3   0   4        434.81        483.26         7.70 o                         
  -2   0   4        657.24        658.68        12.77 o                         
  -1   0   4         92.56         96.56         2.42 o                         
   0   0   4       4383.12       4489.63        49.42 o                         
   1   0   4       4367.22       4461.63        67.38 o                         
   2   0   4        449.80        440.92         7.23 o                         
   3   0   4         81.00         98.96         2.19 o                         
   4   0   4         16.87          9.17         1.03 o                         
   5   0   4       2265.85       2251.69        36.41 o                         
   6   0   4        438.27        450.23        10.25 o                         
   7   0   4          1.42          2.13         1.28 o                         
   8   0   4        103.90         89.06         7.82 o                         
   9   0   4        186.14        171.15        11.17 o                         
  10   0   4        141.92        148.96        11.27 o                         
  11   0   4         52.84         47.70         7.38 o                         
  12   0   4         32.46         18.98         8.38 o                         
  13   0   4          0.09         -0.90         4.55 o                         
 -15   1   4          9.25          0.36         8.49 o                         
 -14   1   4          8.24         27.33        10.85 o                         
 -13   1   4          4.58         13.70         8.28 o                         
 -12   1   4          4.10         -5.42         8.63 o                         
 -11   1   4        118.75        108.68        14.34 o                         
 -10   1   4        146.36        131.30        14.63 o                         
  -9   1   4         42.23         48.24         9.35 o                         
  -8   1   4       1058.85       1116.10        36.75 o                         
  -7   1   4        277.87        274.83         9.02 o                         
  -6   1   4       4374.74       4660.33        43.21 o                         
  -5   1   4       3821.57       4020.81        41.68 o                         
  -4   1   4        328.65        279.28         5.06 o                         
  -3   1   4       2953.70       3111.49        36.92 o                         
  -2   1   4          3.93         28.55         2.14 o                         
  -1   1   4       4046.42       4769.78       130.58 o                         
   0   1   4        108.55        136.66         2.16 o                         
   1   1   4         73.49         42.00         1.31 o                         
   2   1   4       2453.48       2679.41        33.69 o                         
   3   1   4        339.28        427.31         6.07 o                         
   4   1   4        177.45        172.09         4.53 o                         
   5   1   4        812.88        891.98        20.50 o                         
   6   1   4        597.80        613.52        12.40 o                         
   7   1   4        226.93        238.70         7.17 o                         
   8   1   4          6.32          0.34         4.35 o                         
   9   1   4        199.64        182.59        12.04 o                         
  10   1   4         40.90         50.45         7.77 o                         
  11   1   4        158.15        160.74        10.22 o                         
  12   1   4          2.06         -5.36         5.36 o                         
  13   1   4          3.52         -0.88        11.52 o                         
 -15   2   4         17.23         21.34        10.70 o                         
 -14   2   4        149.68        169.83        20.34 o                         
 -13   2   4         21.92         20.05         9.42 o                         
 -12   2   4          3.72         -6.71         7.49 o                         
 -11   2   4          2.67         -2.64         7.85 o                         
 -10   2   4         84.15         82.13        11.70 o                         
  -9   2   4        495.91        469.43        17.15 o                         
  -8   2   4         73.50         79.86         6.73 o                         
  -7   2   4       1223.69       1282.86        34.54 o                         
  -6   2   4       1908.09       1757.73        34.07 o                         
  -5   2   4        959.80        921.14        14.08 o                         
  -4   2   4        165.02        190.48         4.03 o                         
  -3   2   4         93.24         82.87         2.73 o                         
  -2   2   4       3239.93       3252.11        48.52 o                         
  -1   2   4       2200.69       2195.40        29.26 o                         
   0   2   4       1104.79       1163.37        12.96 o                         
   1   2   4        138.31        137.97         4.95 o                         
   2   2   4       3994.59       3990.41        45.82 o                         
   3   2   4         24.23         33.82         2.12 o                         
   4   2   4       1286.91       1315.81        14.55 o                         
   5   2   4        388.15        315.40         6.16 o                         
   6   2   4        179.60        171.76         5.90 o                         
   7   2   4        445.71        427.79         9.67 o                         
   8   2   4          2.83         -1.43         4.86 o                         
   9   2   4        120.95        128.99        18.41 o                         
  10   2   4          0.19          4.34         5.03 o                         
  11   2   4         83.02         64.53         8.73 o                         
  12   2   4         48.95         39.29         8.07 o                         
  13   2   4         24.34         12.84         7.56 o                         
 -16   3   4         33.07         43.88        13.63 o                         
 -15   3   4         13.10          5.35         8.85 o                         
 -14   3   4         76.28         81.56        14.99 o                         
 -13   3   4         29.90         18.05         9.78 o                         
 -12   3   4         11.71        -10.63        10.63 o                         
 -11   3   4         34.37         40.84         6.55 o                         
 -10   3   4         14.45         14.90         4.99 o                         
  -9   3   4       2475.16       2582.96        43.16 o                         
  -8   3   4       1186.39       1257.79        54.27 o                         
  -7   3   4        153.48        157.27        11.13 o                         
  -6   3   4        970.18        994.38        19.48 o                         
  -5   3   4       1705.50       1640.61        23.64 o                         
  -4   3   4         12.86         30.19         2.84 o                         
  -3   3   4          1.40          1.65         1.73 o                         
  -2   3   4        816.85        829.73        12.61 o                         
  -1   3   4        190.48        164.87         6.62 o                         
   0   3   4        528.20        446.90         7.95 o                         
   1   3   4       1916.89       2014.51        18.62 o                         
   2   3   4         68.45         56.69         3.41 o                         
   3   3   4        362.43        329.72         8.35 o                         
   4   3   4        124.79        122.52         4.20 o                         
   5   3   4        266.76        253.27         7.21 o                         
   6   3   4         70.34         72.39         4.72 o                         
   7   3   4        899.67        890.59        17.21 o                         
   8   3   4          3.47          4.66         4.75 o                         
   9   3   4         63.44         52.35         7.64 o                         
  10   3   4         22.25         17.86         9.35 o                         
  11   3   4          1.81         -0.54         4.97 o                         
  12   3   4          8.37          4.70         6.81 o                         
 -16   4   4         32.83         20.91         9.99 o                         
 -15   4   4          0.50          0.07         8.13 o                         
 -14   4   4          3.14        -10.70        10.70 o                         
 -13   4   4        188.48        217.21        21.19 o                         
 -12   4   4         44.72         34.28        12.34 o                         
 -11   4   4         19.93         29.72         6.29 o                         
 -10   4   4        659.34        679.95        18.40 o                         
  -9   4   4          1.93          1.12         2.01 o                         
  -8   4   4        822.27        783.62        30.51 o                         
  -7   4   4        628.17        654.07        11.77 o                         
  -6   4   4       1307.61       1400.13        35.57 o                         
  -5   4   4        630.65        635.22        18.84 o                         
  -4   4   4        199.69        173.76         5.05 o                         
  -3   4   4        224.32        206.63         4.90 o                         
  -2   4   4        207.92        245.30         4.65 o                         
  -1   4   4        548.44        577.67         9.41 o                         
   0   4   4        167.51        198.89         3.97 o                         
   1   4   4          3.25         14.79         2.24 o                         
   2   4   4        448.43        479.15         6.88 o                         
   3   4   4       1232.84       1272.15        14.41 o                         
   4   4   4         31.45         22.40         2.22 o                         
   5   4   4          3.63          5.17         4.18 o                         
   6   4   4        441.75        409.15        11.71 o                         
   7   4   4        168.21        153.53         7.44 o                         
   8   4   4         14.28          4.74        15.16 o                         
   9   4   4        162.54        169.95        12.87 o                         
  10   4   4         32.86         44.52         7.67 o                         
  11   4   4          7.14          6.28         4.99 o                         
 -16   5   4          5.72         12.77        10.42 o                         
 -15   5   4          5.42          3.50         7.28 o                         
 -14   5   4         97.74        113.73        11.86 o                         
 -13   5   4        104.37        100.01        17.41 o                         
 -12   5   4         38.24         36.87         7.16 o                         
 -11   5   4         15.96         10.61        12.31 o                         
 -10   5   4          2.04          2.77         1.97 o                         
  -9   5   4          7.06         10.87         2.65 o                         
  -8   5   4       1041.00       1003.03        14.54 o                         
  -7   5   4        144.66        133.81         4.52 o                         
  -6   5   4        747.99        714.04        27.15 o                         
  -5   5   4        127.61        106.67         4.98 o                         
  -4   5   4        570.01        700.30        11.35 o                         
  -3   5   4       1138.11       1128.74        17.12 o                         
  -2   5   4       1157.65       1102.97        17.37 o                         
  -1   5   4       1073.05       1190.45        38.18 o                         
   0   5   4        227.71        234.21         8.28 o                         
   1   5   4         44.54         55.98         3.80 o                         
   2   5   4        703.69        765.18        14.31 o                         
   3   5   4        600.70        601.08        13.16 o                         
   4   5   4         16.75         16.76         3.27 o                         
   5   5   4         69.70         63.85         5.00 o                         
   6   5   4         17.35         11.77         3.18 o                         
   7   5   4          0.68         -2.01         4.89 o                         
   8   5   4        102.01        108.66        10.33 o                         
   9   5   4        140.75        161.59        12.83 o                         
  10   5   4          0.13         -1.35         5.45 o                         
  11   5   4         40.56         42.99         8.53 o                         
 -16   6   4          8.55          6.28         8.21 o                         
 -15   6   4          5.63          7.27         6.81 o                         
 -14   6   4        161.72        182.95        14.46 o                         
 -13   6   4         22.36         35.01         6.95 o                         
 -12   6   4         90.53         95.13         9.30 o                         
 -11   6   4         20.10         23.68         8.60 o                         
 -10   6   4        238.48        215.32         7.85 o                         
  -9   6   4        369.55        340.45         9.66 o                         
  -8   6   4        360.94        328.20        12.31 o                         
  -7   6   4       1548.25       1520.53        24.76 o                         
  -6   6   4         26.97         31.14         3.43 o                         
  -5   6   4       1894.54       2025.91        30.58 o                         
  -4   6   4        839.89        891.25        26.33 o                         
  -3   6   4       1805.57       1890.84        25.05 o                         
  -2   6   4       3394.83       3285.15        75.10 o                         
  -1   6   4        353.94        365.79        14.16 o                         
   0   6   4          0.69          0.03         2.84 o                         
   1   6   4         19.95         19.52         3.00 o                         
   2   6   4        625.80        619.08        13.59 o                         
   3   6   4        853.10        939.65        23.85 o                         
   4   6   4        151.30        170.09        15.58 o                         
   5   6   4        166.58        174.23        10.28 o                         
   6   6   4        271.35        237.50        10.05 o                         
   7   6   4        365.76        390.15        17.78 o                         
   8   6   4        273.67        306.80        16.65 o                         
   9   6   4          3.46         -6.07         6.07 o                         
  10   6   4         34.97         23.45         6.84 o                         
 -16   7   4         30.63         36.34         8.52 o                         
 -15   7   4          3.89         -2.81         5.78 o                         
 -14   7   4          3.15          0.88         5.12 o                         
 -13   7   4          3.20         -0.10         5.85 o                         
 -12   7   4        122.63        119.47        19.73 o                         
 -11   7   4         20.50         30.39         3.69 o                         
 -10   7   4         30.49         20.94         3.19 o                         
  -9   7   4         91.54         81.87         5.05 o                         
  -8   7   4         83.97         66.28         4.69 o                         
  -7   7   4         85.57         71.20         5.37 o                         
  -6   7   4        901.30        981.38        26.12 o                         
  -5   7   4        654.83        687.07        11.49 o                         
  -4   7   4        937.13        954.08        13.97 o                         
  -3   7   4        552.75        617.43        28.40 o                         
  -2   7   4          4.88          6.49         2.48 o                         
  -1   7   4        549.19        518.21        13.75 o                         
   0   7   4       1099.53        993.86        20.77 o                         
   1   7   4         50.14         35.46         3.96 o                         
   2   7   4        169.50        183.31         8.69 o                         
   3   7   4        690.34        673.04        30.80 o                         
   4   7   4        956.04        898.93        19.94 o                         
   5   7   4        236.03        222.02         9.72 o                         
   6   7   4          0.01         -0.91         3.54 o                         
   7   7   4        143.71        120.96        10.94 o                         
   8   7   4         73.36         61.35         8.68 o                         
   9   7   4         31.87         44.36         8.45 o                         
  10   7   4         30.66         27.19         9.42 o                         
 -16   8   4          2.12          2.22        11.60 o                         
 -15   8   4          4.65         14.73         7.60 o                         
 -14   8   4         12.51         -0.81         5.35 o                         
 -13   8   4        125.66        124.21        11.64 o                         
 -12   8   4         32.45         23.27        10.13 o                         
 -11   8   4        496.52        496.08        13.35 o                         
 -10   8   4          1.28         -2.96         2.96 o                         
  -9   8   4          3.28          7.91         2.61 o                         
  -8   8   4        682.86        680.89        17.24 o                         
  -7   8   4         86.59         86.14         6.15 o                         
  -6   8   4         14.45         12.27         4.00 o                         
  -5   8   4        716.78        779.10        26.69 o                         
  -4   8   4         37.34         43.39         3.70 o                         
  -3   8   4       2086.58       2098.59        62.76 o                         
  -2   8   4         60.73         74.36         5.53 o                         
  -1   8   4        150.34        137.27         7.67 o                         
   0   8   4         96.90         80.61        11.38 o                         
   1   8   4        802.29        712.82        32.15 o                         
   2   8   4        714.58        779.54        17.42 o                         
   3   8   4       1977.54       1929.84        31.94 o                         
   4   8   4        358.19        354.11        12.29 o                         
   5   8   4          1.52         -0.74         3.39 o                         
   6   8   4         31.16         27.16         4.81 o                         
   7   8   4         19.03          4.20         5.23 o                         
   8   8   4         36.30         18.34         6.34 o                         
   9   8   4         89.29        101.62        11.29 o                         
 -17   9   4         23.89         42.96        13.99 o                         
 -16   9   4         27.54         23.61         7.41 o                         
 -15   9   4         33.32         27.43         7.42 o                         
 -14   9   4          0.16         -5.10         5.58 o                         
 -13   9   4        142.10        148.85        12.91 o                         
 -12   9   4        153.91        150.16        12.10 o                         
 -11   9   4        220.60        216.41        12.16 o                         
 -10   9   4         45.87         41.34         4.54 o                         
  -9   9   4         26.36         26.71         4.53 o                         
  -8   9   4        671.19        679.76        18.03 o                         
  -7   9   4        901.92        875.77        27.83 o                         
  -6   9   4        168.87        151.92        11.35 o                         
  -5   9   4        117.82        114.49         5.74 o                         
  -4   9   4        274.68        263.50         8.98 o                         
  -3   9   4         39.78         46.36         6.78 o                         
  -2   9   4         41.61         52.77         5.21 o                         
  -1   9   4         16.38         15.83         6.03 o                         
   0   9   4         98.84        109.32         8.40 o                         
   1   9   4        287.76        306.44        13.58 o                         
   2   9   4          9.15         14.47         4.14 o                         
   3   9   4        590.55        522.75        15.28 o                         
   4   9   4         65.43         69.57         6.12 o                         
   5   9   4         94.10        110.48         7.84 o                         
   6   9   4         13.67          7.66         4.54 o                         
   7   9   4          2.97          0.23         5.07 o                         
   8   9   4         53.94         55.30        12.70 o                         
 -17  10   4         22.10         37.68        11.42 o                         
 -16  10   4         15.12         28.92         7.94 o                         
 -15  10   4         27.76         24.84         7.25 o                         
 -14  10   4          7.63          6.15         6.16 o                         
 -13  10   4         56.40         50.51         8.52 o                         
 -12  10   4        170.17        169.32        12.84 o                         
 -11  10   4          6.55          8.16         3.27 o                         
 -10  10   4        138.63        104.85         7.80 o                         
  -9  10   4         40.51         38.93         5.11 o                         
  -8  10   4       1039.17       1013.94        23.69 o                         
  -7  10   4        559.76        539.60        22.55 o                         
  -6  10   4        254.91        245.33        15.77 o                         
  -5  10   4        830.23        776.58        28.54 o                         
  -4  10   4         92.43         95.35         6.05 o                         
  -3  10   4       1044.31       1068.60        21.96 o                         
  -2  10   4        947.82        856.11        20.46 o                         
  -1  10   4       2130.93       2002.33        34.93 o                         
   0  10   4       1205.54       1159.46        26.46 o                         
   1  10   4        208.62        184.32        13.42 o                         
   2  10   4         12.45         14.53         6.10 o                         
   3  10   4        371.76        402.22        13.97 o                         
   4  10   4         31.18         23.03         4.80 o                         
   5  10   4          0.33          7.69         4.03 o                         
   6  10   4         41.02         29.85         6.91 o                         
   7  10   4          3.36         -0.14         7.06 o                         
   8  10   4         16.28         16.41         9.28 o                         
 -16  11   4         75.22         74.18        10.95 o                         
 -15  11   4         19.06         29.70         7.39 o                         
 -14  11   4         11.50         10.34         6.70 o                         
 -13  11   4         13.39         11.73         6.18 o                         
 -12  11   4        119.62        119.96        11.21 o                         
 -11  11   4         34.65         32.69         4.58 o                         
 -10  11   4        121.12        127.55         8.57 o                         
  -9  11   4          0.67          2.93         3.51 o                         
  -8  11   4        808.11        774.30        28.54 o                         
  -7  11   4        144.05        124.59        11.99 o                         
  -6  11   4        150.42        130.80        12.42 o                         
  -5  11   4         40.25         34.39         6.71 o                         
  -4  11   4          7.36          0.12         5.96 o                         
  -3  11   4        488.16        493.39        18.66 o                         
  -2  11   4        255.99        283.48        12.02 o                         
  -1  11   4        319.70        313.04        13.24 o                         
   0  11   4         41.85         42.38         5.89 o                         
   1  11   4        120.05        126.62         9.45 o                         
   2  11   4         14.84         19.58         5.37 o                         
   3  11   4         46.96         50.84         7.22 o                         
   4  11   4        308.22        353.14        14.14 o                         
   5  11   4         91.84        118.32         8.98 o                         
   6  11   4         37.07         59.37        12.84 o                         
   7  11   4         10.14         19.55         9.06 o                         
 -16  12   4         32.19         43.91         9.64 o                         
 -15  12   4          3.10         -3.76         6.16 o                         
 -14  12   4         16.91         18.93         6.74 o                         
 -13  12   4         11.71         33.33         8.67 o                         
 -12  12   4        127.84        141.22        12.26 o                         
 -11  12   4         47.38         50.32         7.71 o                         
 -10  12   4         21.12         29.01         5.30 o                         
  -9  12   4        275.54        255.63        18.30 o                         
  -8  12   4        107.40        105.18        11.35 o                         
  -7  12   4        120.82        117.67        12.27 o                         
  -6  12   4         66.51         56.87         8.71 o                         
  -5  12   4          0.69         -6.71         6.71 o                         
  -4  12   4        292.86        287.36        18.91 o                         
  -3  12   4        271.47        278.72        19.62 o                         
  -2  12   4          3.62         -1.53         4.28 o                         
  -1  12   4        248.20        232.13        12.28 o                         
   0  12   4        131.22        121.50         9.45 o                         
   1  12   4         10.46          5.65         4.58 o                         
   2  12   4         22.59         23.73        12.59 o                         
   3  12   4         55.30         65.55         9.74 o                         
   4  12   4        206.67        223.13        19.98 o                         
   5  12   4         50.16         55.09        10.99 o                         
   6  12   4         35.93         32.75        11.13 o                         
 -16  13   4          2.89         11.92         7.92 o                         
 -15  13   4         21.96         24.92         7.13 o                         
 -14  13   4         59.28         77.93        10.97 o                         
 -13  13   4         31.15         23.04         6.89 o                         
 -12  13   4         91.22         95.99        10.59 o                         
 -11  13   4         38.77         31.66         5.56 o                         
 -10  13   4         75.79         51.24         6.63 o                         
  -9  13   4        160.37        151.56        13.84 o                         
  -8  13   4         90.59         87.48        10.85 o                         
  -7  13   4        196.16        163.84        14.84 o                         
  -6  13   4          5.82          7.21         5.92 o                         
  -5  13   4        119.25        109.53        12.70 o                         
  -4  13   4         20.19         13.77         6.71 o                         
  -3  13   4          1.15         -2.78         6.64 o                         
  -2  13   4         35.41         46.95         9.49 o                         
  -1  13   4         17.86          2.78         6.28 o                         
   0  13   4         16.53         11.35         6.99 o                         
   1  13   4         40.70         44.67        10.63 o                         
   2  13   4         51.73         43.24        10.92 o                         
   3  13   4         79.56         85.77        13.42 o                         
   4  13   4         12.93         23.05         8.42 o                         
   5  13   4         33.34         31.40         8.92 o                         
 -16  14   4          0.15          4.21         7.71 o                         
 -15  14   4         27.91         23.87        13.88 o                         
 -14  14   4         13.55         10.02         6.45 o                         
 -13  14   4          1.22         -1.53         6.32 o                         
 -12  14   4         16.93          3.35         7.28 o                         
 -11  14   4         21.21         27.48         5.95 o                         
 -10  14   4        138.13        143.49        10.63 o                         
  -9  14   4        136.57        118.74        12.92 o                         
  -8  14   4          6.45         -3.85         6.07 o                         
  -7  14   4        135.52        117.38        13.06 o                         
  -6  14   4         13.50          4.78         6.14 o                         
  -5  14   4        171.90        164.91        16.20 o                         
  -4  14   4         35.28         33.47         8.63 o                         
  -3  14   4          0.71         -3.78         6.42 o                         
  -2  14   4          7.24         -7.99         7.99 o                         
  -1  14   4         16.83         15.34         6.99 o                         
   0  14   4        142.63        175.47        18.48 o                         
   1  14   4        226.61        223.78        20.62 o                         
   2  14   4         65.51         59.58        12.20 o                         
   3  14   4          2.34          1.07         6.28 o                         
   4  14   4          0.04         -8.28         8.28 o                         
 -16  15   4          0.56         -7.56         9.06 o                         
 -15  15   4         17.51         -8.42        10.06 o                         
 -14  15   4          0.32          9.62         6.61 o                         
 -13  15   4         15.92         17.50         6.76 o                         
 -12  15   4         11.34         15.84         8.35 o                         
 -11  15   4        104.53         92.82         9.06 o                         
 -10  15   4        107.41        107.66        10.53 o                         
  -9  15   4         96.23        104.32        12.99 o                         
  -8  15   4          0.60          1.78         6.14 o                         
  -7  15   4          9.16         13.13         6.71 o                         
  -6  15   4         62.98         54.02        10.77 o                         
  -5  15   4          0.43         -1.71         6.71 o                         
  -4  15   4          7.13         12.49         8.56 o                         
  -3  15   4        138.57        140.72        16.34 o                         
  -2  15   4         91.95         98.19        14.77 o                         
  -1  15   4          0.06         25.97        10.42 o                         
   0  15   4          5.36         10.70         8.06 o                         
   1  15   4        198.57        236.83        21.98 o                         
   2  15   4          5.25         12.06         8.71 o                         
   3  15   4         11.52          1.93         7.28 o                         
 -15  16   4         19.64         13.91         8.28 o                         
 -14  16   4         51.88         42.24        11.70 o                         
 -13  16   4         11.27         20.90         7.87 o                         
 -12  16   4          6.13          6.49         7.14 o                         
 -11  16   4         78.93         73.02         8.71 o                         
 -10  16   4        122.08        104.90        13.27 o                         
  -9  16   4         31.05         47.38        10.35 o                         
  -8  16   4          5.74          1.64         7.21 o                         
  -7  16   4         20.74         11.70         7.85 o                         
  -6  16   4          0.28         10.35         7.71 o                         
  -5  16   4         20.35          8.49         6.56 o                         
  -4  16   4        147.72        157.34        17.27 o                         
  -3  16   4        170.64        190.02        19.77 o                         
  -2  16   4          0.06         -4.00         6.99 o                         
  -1  16   4         18.14         18.91         8.28 o                         
   0  16   4         14.34         17.27         9.06 o                         
   1  16   4        141.44        178.96        19.77 o                         
 -14  17   4         52.54         35.46        11.06 o                         
 -13  17   4          0.12          3.14         7.49 o                         
 -12  17   4          0.40          3.35         6.64 o                         
 -11  17   4          4.33          1.26         4.48 o                         
 -10  17   4         28.47         41.24         9.70 o                         
  -9  17   4          9.46         -2.57         5.35 o                         
  -8  17   4         16.10         17.27         7.64 o                         
  -7  17   4         58.37         67.29        11.85 o                         
  -6  17   4          6.41         14.63         8.99 o                         
  -5  17   4         27.21         34.11         9.78 o                         
  -4  17   4         52.60         37.75        10.99 o                         
  -3  17   4         40.22         54.16        11.49 o                         
  -2  17   4          0.69          0.00         7.71 o                         
  -1  17   4          2.88          4.07         8.35 o                         
 -11  18   4          7.15         13.77         6.99 o                         
 -10  18   4         14.52         16.77         7.35 o                         
  -9  18   4         50.47         67.50        12.42 o                         
  -8  18   4         57.90         37.46        10.35 o                         
  -7  18   4         12.12         14.34         8.42 o                         
  -6  18   4          0.54         -5.35         6.35 o                         
  -5  18   4          2.56          4.28         7.14 o                         
  -4  18   4         22.28         33.32         9.56 o                         
 -11  19   4          4.08         -6.56         6.56 o                         
 -10  19   4         19.25         29.97         8.85 o                         
  -9  19   4         73.19         96.55        14.56 o                         
  -8  19   4         28.15         27.69        10.06 o                         
   2 -19   5         13.20         30.75        11.92 o                         
   3 -19   5         16.00         31.40        10.70 o                         
   4 -19   5          4.81         -7.56         9.28 o                         
   5 -19   5          1.34         -5.49         8.78 o                         
   6 -19   5         44.09         74.93        14.63 o                         
   7 -19   5         28.18         46.88        11.49 o                         
   8 -19   5         33.96         35.11        10.56 o                         
   9 -19   5          4.21         15.77         9.99 o                         
  10 -19   5          4.03         12.77         9.42 o                         
  11 -19   5         10.43         10.63         8.35 o                         
  -1 -18   5          7.64         11.92         9.06 o                         
   0 -18   5         92.37        111.82        17.41 o                         
   1 -18   5         53.64         72.71        15.13 o                         
   2 -18   5         98.67        100.84        10.89 o                         
   3 -18   5          2.94         -6.56         9.70 o                         
   4 -18   5          0.69         -7.53         7.53 o                         
   5 -18   5         17.44         17.42         6.07 o                         
   6 -18   5         12.17         19.49        10.74 o                         
   7 -18   5         65.06         97.76        15.13 o                         
   8 -18   5         48.64         56.73        11.85 o                         
   9 -18   5         11.39         14.13         7.92 o                         
  10 -18   5         34.64         46.74        11.56 o                         
  11 -18   5         51.78         78.21        13.70 o                         
  -3 -17   5          1.53         -4.35         7.99 o                         
  -2 -17   5          0.72          2.21         7.78 o                         
  -1 -17   5          7.75         36.96        11.49 o                         
   0 -17   5          7.19         12.56        10.06 o                         
   1 -17   5         35.49         53.25        11.13 o                         
   2 -17   5         30.08         18.92        18.02 o                         
   3 -17   5         30.59         29.02        21.76 o                         
   4 -17   5          5.17         11.44         5.90 o                         
   5 -17   5         17.79          4.93         5.24 o                         
   6 -17   5         47.17         41.21         7.85 o                         
   7 -17   5         15.88         52.95        11.63 o                         
   8 -17   5         23.16         58.08        11.77 o                         
   9 -17   5         15.50         20.76         7.64 o                         
  10 -17   5         29.92         35.96        10.63 o                         
  11 -17   5          8.76         10.04         5.88 o                         
  -4 -16   5          8.06         13.06         7.78 o                         
  -3 -16   5         39.12         35.39        11.63 o                         
  -2 -16   5        123.95        168.05        19.91 o                         
  -1 -16   5         43.85         76.71        14.41 o                         
   0 -16   5          0.82         -7.25         7.25 o                         
   1 -16   5        189.92        205.06        14.67 o                         
   2 -16   5          9.99         13.32        13.38 o                         
   3 -16   5         60.56         56.21        21.34 o                         
   4 -16   5          3.51         -3.66         6.35 o                         
   5 -16   5          6.88          7.79         5.99 o                         
   6 -16   5          3.21         -4.34         5.18 o                         
   7 -16   5          2.03         12.49         8.49 o                         
   8 -16   5         37.87         59.73        11.99 o                         
   9 -16   5         53.08         53.87        11.06 o                         
  10 -16   5         55.63         45.17        10.13 o                         
  11 -16   5          5.27         11.28         5.74 o                         
  12 -16   5          0.19          9.63        10.85 o                         
  13 -16   5         11.20          5.35         8.35 o                         
  -5 -15   5         16.87         80.99        17.84 o                         
  -4 -15   5        170.38        223.56        22.12 o                         
  -3 -15   5         92.63         88.20        14.91 o                         
  -2 -15   5         15.94          9.78         7.99 o                         
  -1 -15   5         31.15         25.05         9.85 o                         
   0 -15   5          8.83          4.99         4.94 o                         
   1 -15   5         15.48         15.64         5.79 o                         
   2 -15   5         12.10         19.16         5.98 o                         
   3 -15   5         48.09         47.34         7.08 o                         
   4 -15   5        132.89        106.58        12.45 o                         
   5 -15   5         61.09         50.03         7.85 o                         
   6 -15   5          0.03        -11.42        15.45 o                         
   7 -15   5          2.14         14.06         7.21 o                         
   8 -15   5         75.45         84.99        12.84 o                         
   9 -15   5        291.25        353.93        23.76 o                         
  10 -15   5         10.23         16.33         6.02 o                         
  11 -15   5          9.13          0.27         4.89 o                         
  12 -15   5          1.74          8.08         6.10 o                         
  13 -15   5         15.82         23.21         7.35 o                         
  -6 -14   5          2.92         15.56        12.34 o                         
  -5 -14   5          0.15         12.56         9.45 o                         
  -4 -14   5          5.28          3.86        18.20 o                         
  -3 -14   5         45.74         38.60        10.35 o                         
  -2 -14   5          3.42          4.21         7.28 o                         
  -1 -14   5         30.02         28.48        11.88 o                         
   0 -14   5          1.04         -5.67         5.67 o                         
   1 -14   5          1.35         -5.28         5.28 o                         
   2 -14   5        205.88        207.80        13.11 o                         
   3 -14   5        240.71        271.37        14.49 o                         
   4 -14   5        560.93        553.97        20.25 o                         
   5 -14   5         75.15         67.68        17.20 o                         
   6 -14   5          7.91          1.72         4.23 o                         
   7 -14   5          7.23         23.41         8.56 o                         
   8 -14   5         77.46         97.90        12.84 o                         
   9 -14   5        362.75        389.54        23.83 o                         
  10 -14   5         13.43         20.77        17.73 o                         
  11 -14   5         17.97          7.14         5.16 o                         
  12 -14   5          3.44         -2.51        12.10 o                         
  13 -14   5         40.57         36.46         8.34 o                         
  14 -14   5         13.41          7.99         8.28 o                         
  -7 -13   5         17.59         27.12        13.13 o                         
  -6 -13   5         22.48         47.24        13.99 o                         
  -5 -13   5          4.72         -3.10         5.00 o                         
  -4 -13   5         13.04          4.93        11.38 o                         
  -3 -13   5          4.52          5.54         7.10 o                         
  -2 -13   5          0.43         -7.28         7.28 o                         
  -1 -13   5         63.90         51.11         7.24 o                         
   0 -13   5          0.45          0.42         4.79 o                         
   1 -13   5         10.40         11.42         5.21 o                         
   2 -13   5         44.90         30.99         5.83 o                         
   3 -13   5        199.43        187.21        11.78 o                         
   4 -13   5        254.93        235.60        14.56 o                         
   5 -13   5        378.07        376.93        15.50 o                         
   6 -13   5         40.96         31.23         5.25 o                         
   7 -13   5          0.98          7.56         6.71 o                         
   8 -13   5         67.68         80.42        11.49 o                         
   9 -13   5        181.13        175.13        12.38 o                         
  10 -13   5        177.60        195.40        12.82 o                         
  11 -13   5          3.45         -0.79         5.73 o                         
  12 -13   5          0.01         -4.32         6.31 o                         
  13 -13   5          0.14         -1.84         6.11 o                         
  14 -13   5          2.57         -0.30         5.79 o                         
  -8 -12   5         35.34         29.61        13.06 o                         
  -7 -12   5         11.36         12.84        10.28 o                         
  -6 -12   5         75.94         79.68        20.05 o                         
  -5 -12   5         69.17         80.98        12.49 o                         
  -4 -12   5         11.92          2.93         4.80 o                         
  -3 -12   5         23.06         18.22         5.95 o                         
  -2 -12   5        401.05        383.05        17.80 o                         
  -1 -12   5        344.42        326.78        22.23 o                         
   0 -12   5         85.64         87.78         8.14 o                         
   1 -12   5         10.01          5.15         4.71 o                         
   2 -12   5          0.65         -5.64         5.64 o                         
   3 -12   5        479.21        510.76        17.86 o                         
   4 -12   5        707.66        678.87        20.44 o                         
   5 -12   5        742.07        726.53        20.68 o                         
   6 -12   5         73.23         55.30         9.63 o                         
   7 -12   5         32.84         21.98         7.06 o                         
   8 -12   5        358.47        359.21        21.19 o                         
   9 -12   5        380.23        454.76        18.60 o                         
  10 -12   5        103.82        100.48         8.97 o                         
  11 -12   5         10.48          4.12         5.32 o                         
  12 -12   5         10.41         12.19         6.32 o                         
  13 -12   5         24.56          7.20         5.46 o                         
  14 -12   5         28.16         34.86         8.44 o                         
  15 -12   5         34.04         27.69        11.06 o                         
  -9 -11   5         11.73          4.35         7.42 o                         
  -8 -11   5         14.08         13.06        11.06 o                         
  -7 -11   5         52.09         58.37        13.63 o                         
  -6 -11   5        159.94        149.06        11.71 o                         
  -5 -11   5         41.97         39.31         6.91 o                         
  -4 -11   5        125.78        122.16        10.49 o                         
  -3 -11   5        103.14         80.90        10.35 o                         
  -2 -11   5        456.44        396.83        20.37 o                         
  -1 -11   5        116.55         97.52         8.25 o                         
   0 -11   5         67.87         54.32         6.48 o                         
   1 -11   5         91.89         96.58         8.02 o                         
   2 -11   5        139.54        152.14        17.34 o                         
   3 -11   5        275.01        240.54        11.77 o                         
   4 -11   5        521.42        493.81        16.59 o                         
   5 -11   5        228.56        232.92        11.09 o                         
   6 -11   5         15.52         16.47         3.31 o                         
   7 -11   5         20.25         24.98         6.67 o                         
   8 -11   5         41.55         33.47         6.92 o                         
   9 -11   5        548.14        570.14        33.64 o                         
  10 -11   5         61.19         67.14         6.61 o                         
  11 -11   5          7.23          8.13         8.03 o                         
  12 -11   5         23.47         21.36         6.85 o                         
  13 -11   5          3.70          1.39         6.26 o                         
  14 -11   5         66.62         85.89        11.48 o                         
  15 -11   5          0.16          5.92         8.49 o                         
 -10 -10   5         53.13         58.87        15.34 o                         
  -9 -10   5          0.05        -11.77        11.77 o                         
  -8 -10   5         21.87         24.69        10.63 o                         
  -7 -10   5        116.58        120.95        10.47 o                         
  -6 -10   5        199.24        205.91        13.01 o                         
  -5 -10   5         54.86         72.87         8.23 o                         
  -4 -10   5          0.49         -0.29         5.04 o                         
  -3 -10   5         41.73         25.23         5.78 o                         
  -2 -10   5        592.98        682.23        21.31 o                         
  -1 -10   5        524.78        550.34        19.79 o                         
   0 -10   5          3.60          9.92         5.07 o                         
   1 -10   5        432.08        454.12        15.89 o                         
   2 -10   5        103.31         89.19         7.49 o                         
   3 -10   5         28.70         42.07         5.46 o                         
   4 -10   5        137.64        116.15         7.75 o                         
   5 -10   5        733.21        737.12        27.33 o                         
   6 -10   5        195.01        173.30         7.88 o                         
   7 -10   5          3.33          3.79         2.29 o                         
   8 -10   5         43.85         32.95         4.12 o                         
   9 -10   5        157.22        165.23        10.21 o                         
  10 -10   5        147.56        132.46         7.89 o                         
  11 -10   5         15.07         21.90         7.92 o                         
  12 -10   5          0.26          5.08         5.28 o                         
  13 -10   5          2.34          8.25         6.22 o                         
  14 -10   5          5.06         11.96         7.53 o                         
  15 -10   5         12.64         10.56         8.71 o                         
 -10  -9   5         65.28         53.59        12.99 o                         
  -9  -9   5          4.92          0.14         8.49 o                         
  -8  -9   5          8.87         -9.13         9.70 o                         
  -7  -9   5        359.79        308.46        15.01 o                         
  -6  -9   5        177.28        181.74         8.60 o                         
  -5  -9   5        182.39        216.13         9.09 o                         
  -4  -9   5         82.48         65.47         7.39 o                         
  -3  -9   5        302.06        301.62        13.75 o                         
  -2  -9   5        247.47        214.15        20.98 o                         
  -1  -9   5       1762.31       1777.92        27.48 o                         
   0  -9   5          1.40         -2.94         3.99 o                         
   1  -9   5       1224.90       1342.16        26.83 o                         
   2  -9   5         39.08         42.89         6.81 o                         
   3  -9   5        654.43        707.18        18.37 o                         
   4  -9   5        962.42        996.58        31.04 o                         
   5  -9   5       1688.42       1605.25        40.89 o                         
   6  -9   5        593.38        560.19        13.97 o                         
   7  -9   5        326.36        347.80        10.63 o                         
   8  -9   5         11.14          6.29         2.22 o                         
   9  -9   5         23.19         22.75         2.65 o                         
  10  -9   5         56.98         50.63         7.35 o                         
  11  -9   5          0.54         -0.96         5.12 o                         
  12  -9   5          1.84          1.43         8.85 o                         
  13  -9   5         76.65         53.70         8.69 o                         
  14  -9   5          2.52         -1.24        13.63 o                         
  15  -9   5         98.93        128.44        18.77 o                         
 -11  -8   5         68.89         45.95        14.56 o                         
 -10  -8   5          5.00         -5.21        10.63 o                         
  -9  -8   5         32.97         48.31        13.06 o                         
  -8  -8   5          0.05          8.06         9.06 o                         
  -7  -8   5          1.55          3.85         2.84 o                         
  -6  -8   5         70.18         70.95         5.55 o                         
  -5  -8   5         17.40         26.28         5.35 o                         
  -4  -8   5         41.76         44.26         6.38 o                         
  -3  -8   5        634.32        674.20        19.54 o                         
  -2  -8   5         79.78         80.85         7.09 o                         
  -1  -8   5        640.22        647.82        18.47 o                         
   0  -8   5         11.54          3.96         3.42 o                         
   1  -8   5         84.15        117.65         7.24 o                         
   2  -8   5         54.47         66.08         8.06 o                         
   3  -8   5          9.62         17.84         5.14 o                         
   4  -8   5         42.15         29.83         5.42 o                         
   5  -8   5        505.81        489.06        12.89 o                         
   6  -8   5        137.39        129.43         6.46 o                         
   7  -8   5       1091.54       1049.62        17.33 o                         
   8  -8   5        208.06        172.29         6.17 o                         
   9  -8   5         86.38         84.74         4.63 o                         
  10  -8   5         36.66         24.44        10.60 o                         
  11  -8   5        149.70        166.41        18.09 o                         
  12  -8   5        158.63        148.68        14.88 o                         
  13  -8   5         53.47         44.57         8.42 o                         
  14  -8   5         16.31         13.89        14.95 o                         
  15  -8   5          5.57          7.85         7.85 o                         
 -12  -7   5         56.34         81.63        17.48 o                         
 -11  -7   5         12.96         -1.50         8.56 o                         
 -10  -7   5         73.53         67.58        14.20 o                         
  -9  -7   5         32.16         46.10        11.56 o                         
  -8  -7   5          6.86         10.82         3.29 o                         
  -7  -7   5        197.98        169.41         8.16 o                         
  -6  -7   5        952.45        882.41        22.35 o                         
  -5  -7   5         64.22         60.50         6.48 o                         
  -4  -7   5        683.75        701.30        19.57 o                         
  -3  -7   5        353.99        343.19        12.94 o                         
  -2  -7   5        143.89        100.14        11.81 o                         
  -1  -7   5         91.25         80.71         6.23 o                         
   0  -7   5        230.93        247.00        10.21 o                         
   1  -7   5          2.86          4.28         4.35 o                         
   2  -7   5        462.14        471.24        18.77 o                         
   3  -7   5       1225.66       1261.31        32.04 o                         
   4  -7   5         40.29         54.73         6.49 o                         
   5  -7   5        152.90        143.73         6.76 o                         
   6  -7   5         53.42         47.42         4.38 o                         
   7  -7   5          2.37          3.07         2.76 o                         
   8  -7   5        192.57        172.36         6.12 o                         
   9  -7   5         82.99         96.81         7.59 o                         
  10  -7   5        215.50        199.61         9.35 o                         
  11  -7   5        156.61        125.52        11.25 o                         
  12  -7   5         35.01         28.09         7.04 o                         
  13  -7   5         11.71          3.13         6.64 o                         
  14  -7   5         11.85          6.60        12.84 o                         
  15  -7   5          6.76         11.99         7.71 o                         
 -12  -6   5         48.55         66.01        15.34 o                         
 -11  -6   5         45.82         30.26        10.28 o                         
 -10  -6   5        100.31        118.74        17.13 o                         
  -9  -6   5         90.01         86.63        14.41 o                         
  -8  -6   5        389.38        413.90        12.64 o                         
  -7  -6   5         42.21         43.54         4.50 o                         
  -6  -6   5        270.52        299.47        10.10 o                         
  -5  -6   5        482.79        486.68        15.70 o                         
  -4  -6   5        562.59        543.66        15.85 o                         
  -3  -6   5       2460.07       2588.66        79.85 o                         
  -2  -6   5        281.47        296.43        11.60 o                         
  -1  -6   5         32.55         51.85         4.65 o                         
   0  -6   5          1.85          9.10         4.89 o                         
   1  -6   5       2717.45       2893.82        54.23 o                         
   2  -6   5        567.25        562.01        19.77 o                         
   3  -6   5        245.95        210.93        11.35 o                         
   4  -6   5        533.09        587.78        30.29 o                         
   5  -6   5        224.85        248.16         8.38 o                         
   6  -6   5          1.26          1.29         2.74 o                         
   7  -6   5        812.58        847.55        13.24 o                         
   8  -6   5        327.74        329.61         8.26 o                         
   9  -6   5          7.26          6.38         3.53 o                         
  10  -6   5         26.25         26.17         5.78 o                         
  11  -6   5          1.67          5.59         4.56 o                         
  12  -6   5         84.34         94.91        10.21 o                         
  13  -6   5         19.18         26.02         7.04 o                         
  14  -6   5          0.57         -1.75         5.93 o                         
 -13  -5   5          0.25         -5.21         8.99 o                         
 -12  -5   5         10.41         11.27         9.21 o                         
 -11  -5   5         71.50         57.09        12.06 o                         
 -10  -5   5         34.19         46.81        11.85 o                         
  -9  -5   5         73.34         92.84        14.34 o                         
  -8  -5   5        225.64        210.41         8.75 o                         
  -7  -5   5        116.06         91.81         8.86 o                         
  -6  -5   5         35.91         30.71         3.78 o                         
  -5  -5   5        600.12        688.04        17.89 o                         
  -4  -5   5        194.42        185.06         8.70 o                         
  -3  -5   5        954.46        978.46        20.05 o                         
  -2  -5   5         71.89         93.41         6.00 o                         
  -1  -5   5         37.70         45.57         6.60 o                         
   0  -5   5         22.03         21.23         6.53 o                         
   1  -5   5        203.24        182.82        10.42 o                         
   2  -5   5         44.44         42.10         6.14 o                         
   3  -5   5        253.25        252.32        11.63 o                         
   4  -5   5        178.79        176.09         6.76 o                         
   5  -5   5         26.23         42.33         2.79 o                         
   6  -5   5        177.77        150.28         3.98 o                         
   7  -5   5       2367.66       2334.13        28.65 o                         
   8  -5   5        105.86         85.05         4.49 o                         
   9  -5   5         60.17         59.45         5.46 o                         
  10  -5   5         99.84         87.42         6.54 o                         
  11  -5   5          1.35         -1.69         3.44 o                         
  12  -5   5         27.14         31.37         5.71 o                         
  13  -5   5          0.34          6.26         5.74 o                         
  14  -5   5         32.50         35.02         7.52 o                         
 -13  -4   5         99.83        116.03        18.84 o                         
 -12  -4   5         35.91         34.68        11.99 o                         
 -11  -4   5         22.93         33.47        11.20 o                         
 -10  -4   5         47.39         52.09        11.63 o                         
  -9  -4   5        120.22        133.06         7.12 o                         
  -8  -4   5          4.28          2.28         3.60 o                         
  -7  -4   5         40.74         36.55         5.01 o                         
  -6  -4   5         20.79          8.02         2.78 o                         
  -5  -4   5        398.34        339.05        12.63 o                         
  -4  -4   5       1420.88       1255.75        31.04 o                         
  -3  -4   5       2107.37       2189.87        31.54 o                         
  -2  -4   5        487.00        481.91        12.27 o                         
  -1  -4   5        634.02        786.84        15.44 o                         
   0  -4   5        104.61        107.02         5.34 o                         
   1  -4   5        351.15        343.87        13.20 o                         
   2  -4   5        938.72        739.55        20.12 o                         
   3  -4   5       1792.32       1740.94        24.56 o                         
   4  -4   5         26.09         22.22         1.85 o                         
   5  -4   5        115.79        113.92         3.34 o                         
   6  -4   5        186.22        194.51         4.11 o                         
   7  -4   5        115.80        129.60         4.72 o                         
   8  -4   5        184.77        154.97         7.59 o                         
   9  -4   5          0.41         -3.38         3.38 o                         
  10  -4   5        123.11         97.36         9.98 o                         
  11  -4   5          2.02         -3.73         3.73 o                         
  12  -4   5         40.71         43.47         6.77 o                         
  13  -4   5         57.64         64.19         9.48 o                         
  14  -4   5         44.02         20.76         9.21 o                         
 -14  -3   5         71.83         88.70        16.27 o                         
 -13  -3   5        289.21        291.71        27.12 o                         
 -12  -3   5          4.50          8.42         9.06 o                         
 -11  -3   5         30.21         21.97        11.56 o                         
 -10  -3   5          3.56         -8.85         9.42 o                         
  -9  -3   5         81.72         82.20         5.52 o                         
  -8  -3   5        758.45        783.27        19.10 o                         
  -7  -3   5        585.92        635.46        14.00 o                         
  -6  -3   5        635.76        556.17        16.31 o                         
  -5  -3   5        874.27        975.77        19.99 o                         
  -4  -3   5        431.19        365.14        14.99 o                         
  -3  -3   5       2537.40       2666.58        34.80 o                         
  -2  -3   5        861.40        774.84        28.72 o                         
  -1  -3   5       4720.89       4723.12        50.49 o                         
   0  -3   5        805.87        915.63        12.52 o                         
   1  -3   5         20.65         24.46         2.45 o                         
   2  -3   5         84.32         76.11         4.57 o                         
   3  -3   5       1824.90       1856.41        21.21 o                         
   4  -3   5         52.47         61.23         3.56 o                         
   5  -3   5        191.01        157.58         4.78 o                         
   6  -3   5       1430.23       1544.64        15.06 o                         
   7  -3   5        330.76        324.10        14.28 o                         
   8  -3   5        559.12        537.11        14.78 o                         
   9  -3   5          5.20          0.86         3.20 o                         
  10  -3   5          5.14          3.74         3.65 o                         
  11  -3   5          5.80          4.22         3.71 o                         
  12  -3   5         28.77         22.26         5.12 o                         
  13  -3   5        111.60        130.97        11.46 o                         
 -14  -2   5         61.01         78.13        17.73 o                         
 -13  -2   5        285.35        320.54        27.33 o                         
 -12  -2   5          0.28         13.70         9.92 o                         
 -11  -2   5        128.28        138.08        16.70 o                         
 -10  -2   5        498.51        527.90        29.76 o                         
  -9  -2   5        690.72        721.18        16.16 o                         
  -8  -2   5        585.82        570.35        15.13 o                         
  -7  -2   5        752.90        730.34        14.80 o                         
  -6  -2   5        601.03        657.79        13.41 o                         
  -5  -2   5       2560.96       2812.33        37.86 o                         
  -4  -2   5        343.37        372.38        10.89 o                         
  -3  -2   5        488.58        431.58        19.20 o                         
  -2  -2   5         71.54        107.80         4.00 o                         
  -1  -2   5       3692.42       3809.29        37.01 o                         
   0  -2   5       3116.65       3283.97        38.25 o                         
   1  -2   5       1056.49       1131.30        24.83 o                         
   2  -2   5        691.79        622.02        17.39 o                         
   3  -2   5       1327.42       1255.70        17.45 o                         
   4  -2   5          3.81         14.85         1.32 o                         
   5  -2   5        159.96        168.61         4.62 o                         
   6  -2   5        115.80        150.63         5.19 o                         
   7  -2   5        151.89        139.70         6.97 o                         
   8  -2   5         18.61         20.17         3.83 o                         
   9  -2   5        221.31        242.21        19.27 o                         
  10  -2   5         16.00         15.35         4.07 o                         
  11  -2   5         55.80         47.14         6.01 o                         
  12  -2   5         15.36         15.22         5.16 o                         
  13  -2   5         24.55         14.96         9.13 o                         
 -15  -1   5          1.95          9.42        10.28 o                         
 -14  -1   5         18.51         24.12        10.77 o                         
 -13  -1   5         62.28         65.58        13.84 o                         
 -12  -1   5          0.57          3.71         8.78 o                         
 -11  -1   5          0.81         -0.14         7.99 o                         
 -10  -1   5          1.25         -1.79         3.82 o                         
  -9  -1   5        252.08        255.27        10.41 o                         
  -8  -1   5         98.98        110.74         5.76 o                         
  -7  -1   5       1972.14       2152.39        45.63 o                         
  -6  -1   5        970.76        897.30        15.56 o                         
  -5  -1   5       2610.14       2624.93        29.21 o                         
  -4  -1   5        988.81       1061.11        18.68 o                         
  -3  -1   5       4260.79       4338.12        47.68 o                         
  -2  -1   5       7274.53       7427.03        59.55 o                         
  -1  -1   5      10553.98      10817.41        95.89 o                         
   0  -1   5       2605.98       2562.01        43.39 o                         
   1  -1   5        282.66        340.08         6.18 o                         
   2  -1   5        240.51        222.40         4.01 o                         
   3  -1   5       2921.11       3028.96        35.16 o                         
   4  -1   5         30.73         24.52         1.52 o                         
   5  -1   5         54.55         52.04         2.73 o                         
   6  -1   5        152.79        160.68         4.66 o                         
   7  -1   5          8.81          9.75         1.35 o                         
   8  -1   5         31.15         32.47         4.91 o                         
   9  -1   5        368.95        380.76        13.39 o                         
  10  -1   5         90.57         97.71         9.26 o                         
  11  -1   5          3.01          6.48         7.24 o                         
  12  -1   5         29.39         35.78         8.78 o                         
  13  -1   5         17.59         21.91         7.92 o                         
  14  -1   5        115.53        128.80        17.70 o                         
 -15   0   5          9.69        -11.06        11.06 o                         
 -14   0   5         10.51          7.06         8.13 o                         
 -13   0   5         72.05         94.83        15.13 o                         
 -12   0   5        236.72        246.75        22.69 o                         
 -11   0   5         69.56         62.22        12.84 o                         
 -10   0   5         42.92         36.96         9.35 o                         
  -9   0   5        338.06        359.48        11.92 o                         
  -8   0   5        505.55        481.20        11.65 o                         
  -7   0   5         79.61         59.12         4.11 o                         
  -6   0   5        129.92         83.85         6.98 o                         
  -5   0   5        160.65        153.17         5.71 o                         
  -4   0   5         14.65         24.54         3.55 o                         
  -3   0   5       4300.45       4712.68        62.05 o                         
  -2   0   5       5497.27       5382.88        43.66 o                         
  -1   0   5       5288.90       5481.82        75.75 o                         
   0   0   5        531.09        489.24         7.50 o                         
   1   0   5       1273.57       1286.38        19.11 o                         
   2   0   5         13.15         11.71         1.10 o                         
   3   0   5        299.64        274.15         4.31 o                         
   4   0   5        978.08       1008.15        10.54 o                         
   5   0   5        909.76        947.69        11.10 o                         
   6   0   5        402.94        418.46         8.42 o                         
   7   0   5         49.02         41.37         4.56 o                         
   8   0   5        483.97        445.96        16.79 o                         
   9   0   5         22.97         20.94         4.99 o                         
  10   0   5        238.73        236.66        14.88 o                         
  11   0   5         29.87         34.09         6.64 o                         
  12   0   5         10.96          8.29         4.29 o                         
  13   0   5         72.83         79.21        14.56 o                         
 -15   1   5         15.91         20.62        10.63 o                         
 -14   1   5          0.66          3.21         8.49 o                         
 -13   1   5         59.60         70.29        14.06 o                         
 -12   1   5        209.27        181.75        19.48 o                         
 -11   1   5        256.85        246.54        20.41 o                         
 -10   1   5         78.65         61.44        10.06 o                         
  -9   1   5        267.93        261.17        18.41 o                         
  -8   1   5        198.23        217.49         7.63 o                         
  -7   1   5        510.39        564.78        15.15 o                         
  -6   1   5       4611.83       5024.67        47.45 o                         
  -5   1   5        839.78        890.79        14.23 o                         
  -4   1   5        348.86        357.38         7.49 o                         
  -3   1   5       2907.42       3001.43        36.51 o                         
  -2   1   5         94.26        162.57        11.60 o                         
  -1   1   5         25.39         63.89         2.34 o                         
   0   1   5          1.49          7.01         1.17 o                         
   1   1   5        509.72        528.82         5.44 o                         
   2   1   5        375.95        404.41         7.58 o                         
   3   1   5         66.59         43.35         2.12 o                         
   4   1   5       2150.00       2049.76        23.71 o                         
   5   1   5        603.24        603.64         8.51 o                         
   6   1   5          0.50          2.66         1.71 o                         
   7   1   5          3.04          1.10         1.76 o                         
   8   1   5        285.80        279.26        13.53 o                         
   9   1   5         45.55         49.91         7.09 o                         
  10   1   5        320.54        341.77        20.76 o                         
  11   1   5          4.52          7.42         5.78 o                         
  12   1   5          0.12         -2.63         8.88 o                         
  13   1   5         42.38         63.44        13.34 o                         
 -15   2   5         30.82          6.85         7.49 o                         
 -14   2   5          1.05          5.35         8.85 o                         
 -13   2   5         52.35         52.88        12.99 o                         
 -12   2   5        128.44        154.20        17.41 o                         
 -11   2   5        992.98       1005.28        41.39 o                         
 -10   2   5        388.84        360.00        23.48 o                         
  -9   2   5        145.92        163.84        14.84 o                         
  -8   2   5        184.25        214.17        12.18 o                         
  -7   2   5       3903.37       4186.03        49.31 o                         
  -6   2   5       1457.16       1365.95        16.38 o                         
  -5   2   5       4351.77       4524.22        48.21 o                         
  -4   2   5          0.56          5.25         1.15 o                         
  -3   2   5         18.86         23.11         1.85 o                         
  -2   2   5        146.12        167.28         5.87 o                         
  -1   2   5        408.49        337.31        12.13 o                         
   0   2   5       4245.26       4331.65        35.75 o                         
   1   2   5       1500.13       1673.51        16.51 o                         
   2   2   5        175.52        190.52         5.56 o                         
   3   2   5        934.87        996.66        14.62 o                         
   4   2   5        291.75        237.01         7.67 o                         
   5   2   5       1340.28       1303.34        16.12 o                         
   6   2   5        217.15        221.18         7.68 o                         
   7   2   5        115.99        118.91         9.06 o                         
   8   2   5          0.29         -1.30         6.53 o                         
   9   2   5        477.12        495.30        20.03 o                         
  10   2   5         29.94         19.52         5.86 o                         
  11   2   5          1.07         10.51         5.88 o                         
  12   2   5          2.87          9.63         6.49 o                         
 -16   3   5         71.69         71.29        15.48 o                         
 -15   3   5         25.99         24.98         9.21 o                         
 -14   3   5         12.89          8.42         8.13 o                         
 -13   3   5         34.39         23.26         9.92 o                         
 -12   3   5         95.81         83.77        13.77 o                         
 -11   3   5        179.59        135.51        15.13 o                         
 -10   3   5          3.62          2.60         4.36 o                         
  -9   3   5        195.55        199.58        10.94 o                         
  -8   3   5         74.54         75.39         6.59 o                         
  -7   3   5        759.71        724.76        14.38 o                         
  -6   3   5         30.30         53.06         5.14 o                         
  -5   3   5       2098.55       2256.91        42.88 o                         
  -4   3   5         61.81         59.87         3.07 o                         
  -3   3   5          0.55          7.30         1.20 o                         
  -2   3   5         16.19          5.71         2.43 o                         
  -1   3   5        220.43        225.50         5.56 o                         
   0   3   5       1984.11       1981.78        20.97 o                         
   1   3   5          1.17          2.23         1.59 o                         
   2   3   5        124.50        132.97         5.00 o                         
   3   3   5          1.81          7.63         2.04 o                         
   4   3   5         89.81         83.49         4.82 o                         
   5   3   5        672.41        661.57        13.87 o                         
   6   3   5        181.83        184.66         7.49 o                         
   7   3   5         58.66         60.46         7.36 o                         
   8   3   5         61.98         46.32         6.99 o                         
   9   3   5         34.68         32.96         6.88 o                         
  10   3   5         54.09         54.62         8.50 o                         
  11   3   5        111.71        110.66        11.35 o                         
  12   3   5         40.40         43.24        12.34 o                         
 -16   4   5         66.55         65.58        15.56 o                         
 -15   4   5        115.76        117.24        17.91 o                         
 -14   4   5         33.34         36.89        11.56 o                         
 -13   4   5         14.25         13.34         7.92 o                         
 -12   4   5         35.67         44.24         7.26 o                         
 -11   4   5        412.30        398.93        10.75 o                         
 -10   4   5         44.15         42.49         6.58 o                         
  -9   4   5        296.21        276.89        12.65 o                         
  -8   4   5          0.12         -0.15         3.50 o                         
  -7   4   5        103.48         94.60         7.39 o                         
  -6   4   5       1413.09       1307.44        30.11 o                         
  -5   4   5        620.96        552.86        10.48 o                         
  -4   4   5       1583.75       1616.21        22.68 o                         
  -3   4   5        366.03        428.07         7.89 o                         
  -2   4   5       1390.43       1425.10        16.32 o                         
  -1   4   5       3819.31       4194.28        52.00 o                         
   0   4   5        905.41        858.45        47.06 o                         
   1   4   5       1435.79       1396.16        24.54 o                         
   2   4   5        325.20        378.56         9.30 o                         
   3   4   5          0.02          2.99         2.85 o                         
   4   4   5        289.28        245.46         8.37 o                         
   5   4   5        407.07        426.48        11.60 o                         
   6   4   5         94.23        105.70         6.27 o                         
   7   4   5          6.39          6.04         4.75 o                         
   8   4   5          0.79         -0.32         4.63 o                         
   9   4   5         24.56         18.14         6.31 o                         
  10   4   5         91.58        114.50        11.60 o                         
  11   4   5         21.60         29.47        11.99 o                         
 -16   5   5        126.20        135.94        19.98 o                         
 -15   5   5        163.20        171.90        21.41 o                         
 -14   5   5         42.54         50.31        12.42 o                         
 -13   5   5         20.46          8.65         9.13 o                         
 -12   5   5          0.80          1.97         8.63 o                         
 -11   5   5         22.12         18.57         3.16 o                         
 -10   5   5         75.63         76.92         4.81 o                         
  -9   5   5        447.46        481.56        11.59 o                         
  -8   5   5        554.38        601.45        11.69 o                         
  -7   5   5        117.02        129.81         5.68 o                         
  -6   5   5        272.58        244.08         8.45 o                         
  -5   5   5        128.53         91.84         3.45 o                         
  -4   5   5        341.23        350.94         7.13 o                         
  -3   5   5       2283.14       2788.11        27.37 o                         
  -2   5   5       4532.00       5003.02        42.74 o                         
  -1   5   5        332.85        277.16        15.98 o                         
   0   5   5         21.53         35.58         4.85 o                         
   1   5   5        716.08        763.65        13.76 o                         
   2   5   5        230.48        221.13         7.52 o                         
   3   5   5        291.44        277.78         8.99 o                         
   4   5   5          5.12          6.05         2.66 o                         
   5   5   5          7.44          0.52         2.69 o                         
   6   5   5        260.81        259.49         9.98 o                         
   7   5   5        456.45        437.39        18.47 o                         
   8   5   5         80.61         67.44        10.85 o                         
   9   5   5          0.07         -2.84         6.14 o                         
  10   5   5        103.13         92.95        10.70 o                         
 -16   6   5         60.32         53.52        14.20 o                         
 -15   6   5         73.38         69.86         9.87 o                         
 -14   6   5          4.30          5.21         5.65 o                         
 -13   6   5          3.62         -8.46         8.46 o                         
 -12   6   5          2.99          1.62         4.61 o                         
 -11   6   5        238.68        228.87         8.40 o                         
 -10   6   5        118.02        133.08         6.41 o                         
  -9   6   5        790.89        813.57        15.84 o                         
  -8   6   5        482.32        449.08         8.82 o                         
  -7   6   5         88.07        110.35         4.01 o                         
  -6   6   5          9.61          7.96         2.70 o                         
  -5   6   5        671.51        704.26        12.27 o                         
  -4   6   5        169.71        181.42         6.24 o                         
  -3   6   5          1.50         11.42         2.71 o                         
  -2   6   5         18.60         25.81         3.19 o                         
  -1   6   5         32.73         48.73         6.24 o                         
   0   6   5        504.65        495.57        13.63 o                         
   1   6   5         41.00         40.56         4.45 o                         
   2   6   5        253.97        258.97         8.85 o                         
   3   6   5         12.92          8.07         2.88 o                         
   4   6   5          0.19         -0.71         3.01 o                         
   5   6   5         71.74         62.36         5.36 o                         
   6   6   5        937.11        895.77        19.75 o                         
   7   6   5        177.32        185.65        12.72 o                         
   8   6   5          2.35          3.41         4.82 o                         
   9   6   5          1.06          1.45         5.35 o                         
  10   6   5          1.67         -5.78         8.56 o                         
 -16   7   5         24.69         24.68         7.70 o                         
 -15   7   5         28.44         18.79         9.60 o                         
 -14   7   5         56.57         70.24         9.56 o                         
 -13   7   5        224.03        228.60        16.66 o                         
 -12   7   5         49.46         32.91         6.38 o                         
 -11   7   5         58.80         46.73         4.48 o                         
 -10   7   5          2.71          2.83         2.68 o                         
  -9   7   5        802.60        816.44        16.28 o                         
  -8   7   5        766.65        784.72        17.29 o                         
  -7   7   5         41.83         30.72         5.24 o                         
  -6   7   5        509.59        501.76         8.31 o                         
  -5   7   5        963.18        915.46        15.14 o                         
  -4   7   5          8.06          3.62         4.25 o                         
  -3   7   5        168.52        217.60         7.82 o                         
  -2   7   5        296.22        322.21        10.33 o                         
  -1   7   5        108.08        101.27         6.50 o                         
   0   7   5         93.25         92.22         6.63 o                         
   1   7   5        121.85         93.80         6.99 o                         
   2   7   5         31.34         27.07         4.45 o                         
   3   7   5        125.61        156.99         7.98 o                         
   4   7   5        220.62        237.26        10.19 o                         
   5   7   5        178.30        184.73         9.03 o                         
   6   7   5        395.50        392.68        13.43 o                         
   7   7   5         67.91         70.17        12.70 o                         
   8   7   5         83.27        101.77        13.42 o                         
   9   7   5          1.46          4.21         9.13 o                         
 -16   8   5         13.36         14.43         6.58 o                         
 -15   8   5         13.01         19.11         6.62 o                         
 -14   8   5        100.84         96.65        10.67 o                         
 -13   8   5         48.55         50.65         7.61 o                         
 -12   8   5          7.43         -1.18         5.25 o                         
 -11   8   5          5.77          4.99         2.54 o                         
 -10   8   5         21.52         27.40         3.76 o                         
  -9   8   5        222.03        222.58         8.64 o                         
  -8   8   5        464.86        441.04        13.61 o                         
  -7   8   5        394.03        346.57        11.98 o                         
  -6   8   5          5.58          3.19         1.33 o                         
  -5   8   5         25.57         27.30         2.85 o                         
  -4   8   5        634.16        692.20        22.12 o                         
  -3   8   5        193.78        197.76         8.21 o                         
  -2   8   5        543.92        525.55        14.35 o                         
  -1   8   5          4.47          2.42         3.18 o                         
   0   8   5          0.07         -1.34         3.93 o                         
   1   8   5        623.09        536.57        17.10 o                         
   2   8   5       2430.81       2406.90        33.41 o                         
   3   8   5        617.15        600.75        15.85 o                         
   4   8   5         77.29         80.20         6.91 o                         
   5   8   5          1.05          3.56         3.26 o                         
   6   8   5         91.10         99.69         7.39 o                         
   7   8   5         33.68         31.01         7.25 o                         
   8   8   5         29.10         30.78        17.80 o                         
 -17   9   5         20.75         38.03        13.27 o                         
 -16   9   5          0.20         -2.25         8.74 o                         
 -15   9   5          7.03         15.51         6.58 o                         
 -14   9   5         32.84         37.44         8.15 o                         
 -13   9   5         47.21         31.60         7.99 o                         
 -12   9   5          7.21          0.48         5.24 o                         
 -11   9   5        162.68        161.10         8.23 o                         
 -10   9   5          0.31         -2.35         2.91 o                         
  -9   9   5         72.30         64.96         5.91 o                         
  -8   9   5        125.64        121.95         7.75 o                         
  -7   9   5        188.09        195.88        13.27 o                         
  -6   9   5         12.28         16.47         2.17 o                         
  -5   9   5        708.83        672.31        17.34 o                         
  -4   9   5          1.86          1.21         2.58 o                         
  -3   9   5          6.03         12.82        10.35 o                         
  -2   9   5         26.42         34.38         4.63 o                         
  -1   9   5        403.14        402.57        14.06 o                         
   0   9   5        279.89        287.32        12.55 o                         
   1   9   5        306.87        325.77        13.98 o                         
   2   9   5        382.52        375.44        15.64 o                         
   3   9   5          0.85         -4.14         5.37 o                         
   4   9   5        180.31        175.93         9.50 o                         
   5   9   5         19.28         10.55         4.00 o                         
   6   9   5         95.94         82.66        10.20 o                         
   7   9   5         32.10         30.49         6.76 o                         
 -17  10   5         37.36         49.17        12.99 o                         
 -16  10   5          1.29          0.34         6.65 o                         
 -15  10   5          2.78          3.14         5.81 o                         
 -14  10   5          6.19          7.92         6.00 o                         
 -13  10   5        264.99        296.40        17.52 o                         
 -12  10   5         37.34         17.30         5.07 o                         
 -11  10   5        247.20        238.50        10.30 o                         
 -10  10   5          0.70          1.36         3.06 o                         
  -9  10   5          4.54         -0.50         3.45 o                         
  -8  10   5         22.43         29.10         5.02 o                         
  -7  10   5        815.50        805.12        29.11 o                         
  -6  10   5        460.17        457.70        14.45 o                         
  -5  10   5        708.22        672.45        15.39 o                         
  -4  10   5          3.90         -1.22         3.64 o                         
  -3  10   5         72.96         92.51         6.72 o                         
  -2  10   5        641.60        659.34        18.37 o                         
  -1  10   5        509.85        521.17        21.48 o
[truncated: 790,239 more chars]
