# Supplementary material for: Geometrical variations of two manganese(II) complexes with closely related quinoline-based tripodal ligands
Source: Acta Crystallogr E Crystallogr Commun. 2021 Sep 28;77(Pt 10):982–8. doi: 10.1107/S2056989021009786 (PMC8491528; doi:10.1107/S2056989021009786)
Supplement: Supplementary file 3 [file e-77-00982-2sup3.hkl]

data_2
#2BPh4__cdotCH3OH                                                           
_shelx_title ' sf-mndqea_a.res in P2(1)/c'                                      
_shelx_refln_list_code          4                                               
_shelx_F_calc_maximum      302.06                                               
_exptl_crystal_F_000      1772.00                                               
_reflns_d_resolution_high  0.6540                                               
                                                                                
loop_                                                                           
 _space_group_symop_operation_xyz                                               
 'x, y, z'                                                                      
 '-x, y+1/2, -z+1/2'                                                            
 '-x, -y, -z'                                                                   
 'x, -y-1/2, z-1/2'                                                             
                                                                                
_cell_length_a    10.3504                                                       
_cell_length_b    17.4824                                                       
_cell_length_c    23.9618                                                       
_cell_angle_alpha  90.000                                                       
_cell_angle_beta   96.222                                                       
_cell_angle_gamma  90.000                                                       
                                                                                
_shelx_F_squared_multiplier     1.000                                           
                                                                                
loop_                                                                           
 _refln_index_h                                                                 
 _refln_index_k                                                                 
 _refln_index_l                                                                 
 _refln_F_squared_calc                                                          
 _refln_F_squared_meas                                                          
 _refln_F_squared_sigma                                                         
 _refln_observed_status                                                         
   2   0   0      27890.55      28999.94       421.61 o                         
   3   0   0      37832.41      39366.19      1068.69 o                         
   4   0   0         12.82         22.93         4.32 o                         
   5   0   0        338.67        465.43        13.53 o                         
   6   0   0       4719.45       4752.63        76.89 o                         
   7   0   0       1272.59       1250.08        44.65 o                         
   8   0   0         22.55         27.62         6.15 o                         
   9   0   0          2.11         -1.69         5.52 o                         
  10   0   0         33.66         27.03        14.85 o                         
  11   0   0        657.48        638.24        56.74 o                         
  12   0   0        447.93        408.81        46.90 o                         
  13   0   0        111.84        108.70        24.26 o                         
  14   0   0        152.30        181.48        35.34 o                         
  15   0   0         26.20         22.16        18.72 o                         
   2   1   0       3627.03       3888.06        31.19 o                         
   3   1   0      17949.31      18431.65       140.49 o                         
   4   1   0       5762.63       5790.15        55.46 o                         
   5   1   0       1834.49       2022.99        23.22 o                         
   6   1   0       1551.81       1636.30        24.73 o                         
   7   1   0        136.31        116.47        13.47 o                         
   8   1   0       1073.59       1174.35        24.39 o                         
   9   1   0          4.04          2.99         4.27 o                         
  10   1   0          3.15          3.09         4.06 o                         
  11   1   0       1172.27       1074.01        50.45 o                         
  12   1   0          0.44         -8.34        13.23 o                         
  13   1   0        154.39        160.85        22.99 o                         
  14   1   0          0.14        -11.66        25.03 o                         
  15   1   0         65.21         65.43        25.69 o                         
   1   2   0        353.79        360.49        19.40 o                         
   2   2   0      19525.02      21262.51       156.04 o                         
   3   2   0       1013.96        963.79        22.11 o                         
   4   2   0       3284.41       3368.70        34.14 o                         
   5   2   0         75.02        136.05         4.26 o                         
   6   2   0          0.00          5.48         2.16 o                         
   7   2   0         94.06         63.89        10.28 o                         
   8   2   0          4.95          4.52         2.92 o                         
   9   2   0       1631.87       1633.97        31.72 o                         
  10   2   0       1025.31       1025.19        35.24 o                         
  11   2   0          3.73          9.77         8.92 o                         
  12   2   0          9.00        -14.18        14.18 o                         
  13   2   0         31.71         32.66        11.35 o                         
  14   2   0          8.26         -2.26        11.53 o                         
  15   2   0          6.32         18.72        19.49 o                         
   1   3   0       7077.22       7379.13        54.66 o                         
   2   3   0       2634.78       2857.45        36.84 o                         
   3   3   0        308.80        350.47         8.40 o                         
   4   3   0         63.04         84.47         4.77 o                         
   5   3   0        998.68       1216.30        16.33 o                         
   6   3   0          7.86         11.88         2.48 o                         
   7   3   0          0.53          4.09         1.91 o                         
   8   3   0         76.67         68.91         8.93 o                         
   9   3   0         31.05         16.46         5.33 o                         
  10   3   0        180.76        185.79        14.33 o                         
  11   3   0         38.55         55.67        12.35 o                         
  12   3   0         32.95         18.41        13.04 o                         
  13   3   0         19.20          5.46        10.42 o                         
  14   3   0         51.91         79.18        17.25 o                         
  15   3   0          1.23        -21.49        21.49 o                         
   0   4   0       7509.59       7999.28       100.39 o                         
   1   4   0       2210.66       2338.88        32.27 o                         
   2   4   0       4700.40       5065.50        38.63 o                         
   3   4   0       3289.89       3201.10        55.69 o                         
   4   4   0          2.74          4.16         1.81 o                         
   5   4   0       3292.78       3637.42        44.76 o                         
   6   4   0        185.49        159.42         8.63 o                         
   7   4   0         14.03         29.07         3.57 o                         
   8   4   0          0.44          8.27         6.52 o                         
   9   4   0        813.47        806.31        28.69 o                         
  10   4   0       1009.23       1019.96        33.93 o                         
  11   4   0        218.41        212.94        23.50 o                         
  12   4   0        122.28        103.25        27.65 o                         
  13   4   0         47.24         32.92        13.85 o                         
  14   4   0          0.56          2.09        20.68 o                         
  15   4   0        101.18         94.75        30.09 o                         
   1   5   0      17246.29      17660.62       169.70 o                         
   2   5   0      15397.55      15975.80       114.19 o                         
   3   5   0        963.78       1131.99        28.06 o                         
   4   5   0        236.14        187.39        26.84 o                         
   5   5   0        397.14        484.59        20.64 o                         
   6   5   0       4335.50       4188.85        70.44 o                         
   7   5   0        967.14        956.52        23.40 o                         
   8   5   0         80.74         48.10         9.36 o                         
   9   5   0       1767.21       1787.25        35.42 o                         
  10   5   0       1260.02       1185.24        37.38 o                         
  11   5   0        183.88        159.50        20.25 o                         
  12   5   0         93.14        110.33        19.86 o                         
  13   5   0        196.62        232.56        27.67 o                         
  14   5   0          7.00          8.02        17.62 o                         
  15   5   0          2.95          2.29        15.09 o                         
   0   6   0      32350.90      33516.83       117.68 o                         
   1   6   0       7856.97       8498.71        89.70 o                         
   2   6   0      11867.56      11884.02       143.49 o                         
   3   6   0      17641.16      19020.68       120.76 o                         
   4   6   0       1439.98       1378.61        35.26 o                         
   5   6   0       6178.18       6347.32        69.68 o                         
   6   6   0        542.06        496.59        19.18 o                         
   7   6   0       3245.95       3008.94        50.08 o                         
   8   6   0       2076.93       2078.70        43.12 o                         
   9   6   0         74.61         61.72         7.94 o                         
  10   6   0        334.81        330.04        16.83 o                         
  11   6   0         31.08         25.93         7.86 o                         
  12   6   0        125.71        130.30        20.33 o                         
  13   6   0         37.68         64.11        18.34 o                         
  14   6   0        117.96        102.91        19.56 o                         
  15   6   0          0.34        -21.01        21.01 o                         
   1   7   0       2974.31       3197.06        56.77 o                         
   2   7   0        819.62        992.33        18.55 o                         
   3   7   0       4306.80       4164.46       127.93 o                         
   4   7   0       3610.61       3588.06        59.10 o                         
   5   7   0       1102.06       1165.93        27.93 o                         
   6   7   0        282.57        241.87        13.95 o                         
   7   7   0        597.56        522.64        21.28 o                         
   8   7   0        245.20        225.60        13.49 o                         
   9   7   0       1312.19       1242.90        39.72 o                         
  10   7   0          8.14         19.07         6.02 o                         
  11   7   0        908.58       1000.41        37.49 o                         
  12   7   0         14.58         16.77        11.24 o                         
  13   7   0        232.45        212.08        27.32 o                         
  14   7   0          7.89         -8.94        10.40 o                         
  15   7   0         65.11         64.76        25.69 o                         
   0   8   0       9739.40      10716.75       231.82 o                         
   1   8   0          5.27         27.89        10.70 o                         
   2   8   0       3261.92       3940.40        46.33 o                         
   3   8   0        861.48        947.50        21.55 o                         
   4   8   0       2162.75       2552.92        52.25 o                         
   5   8   0         43.89         33.97        11.37 o                         
   6   8   0         20.10         29.88         6.04 o                         
   7   8   0          0.91          4.87         5.74 o                         
   8   8   0         17.54          5.60         8.62 o                         
   9   8   0          0.70         -0.89         8.88 o                         
  10   8   0        405.21        445.67        21.41 o                         
  11   8   0          0.23          2.68         5.07 o                         
  12   8   0         50.23         70.87        15.69 o                         
  13   8   0         78.53         86.22        19.38 o                         
  14   8   0        142.99        101.15        27.22 o                         
   1   9   0       1870.72       2073.08        66.48 o                         
   2   9   0         33.52         17.39        11.32 o                         
   3   9   0        240.02        236.98         9.89 o                         
   4   9   0       1384.04       1480.50        41.51 o                         
   5   9   0        144.44        147.82        13.94 o                         
   6   9   0          3.23          4.40         4.47 o                         
   7   9   0       2088.05       2058.31        44.14 o                         
   8   9   0         26.55         -5.57        19.54 o                         
   9   9   0          0.29         11.03         5.58 o                         
  10   9   0          2.80         16.99         8.83 o                         
  11   9   0        208.45        215.84        15.13 o                         
  12   9   0        375.63        444.40        50.19 o                         
  13   9   0         60.55         74.53        17.58 o                         
   0  10   0        865.10        693.16        39.26 o                         
   1  10   0       1516.14       1460.44        59.03 o                         
   2  10   0        324.80        484.65        34.77 o                         
   3  10   0        229.80        214.60        10.22 o                         
   4  10   0        359.06        355.48        23.20 o                         
   5  10   0       1685.40       1663.59        48.28 o                         
   6  10   0          0.13         -0.64         7.84 o                         
   7  10   0         89.15         60.10        12.13 o                         
   8  10   0        577.42        559.82        24.97 o                         
   9  10   0        588.63        628.26        27.98 o                         
  10  10   0         53.52         46.86         8.11 o                         
  11  10   0         22.60         31.53         7.78 o                         
  12  10   0         25.24         38.06        23.54 o                         
  13  10   0         73.28         69.82        29.23 o                         
   1  11   0       1771.21       1641.33        59.46 o                         
   2  11   0       4860.39       5087.08       117.29 o                         
   3  11   0        506.81        516.89        25.26 o                         
   4  11   0         55.83         53.88         4.88 o                         
   5  11   0        311.03        285.76        21.54 o                         
   6  11   0       2344.21       2141.89        74.37 o                         
   7  11   0          7.28         -4.23         5.42 o                         
   8  11   0        123.02        117.27        12.87 o                         
   9  11   0        147.38        150.21        14.19 o                         
  10  11   0          4.76         -1.89         7.95 o                         
  11  11   0        254.08        283.89        18.06 o                         
  12  11   0         59.33         57.12        24.45 o                         
  13  11   0        162.00        187.40        39.16 o                         
   0  12   0       3014.21       2970.07        89.98 o                         
   1  12   0        129.84        130.43        14.29 o                         
   2  12   0       1916.91       1953.97        75.08 o                         
   3  12   0        623.88        623.34        43.56 o                         
   4  12   0        581.36        516.97        28.56 o                         
   5  12   0       5771.81       5937.03       165.00 o                         
   6  12   0       1045.45        953.10        30.23 o                         
   7  12   0       1270.26       1280.79        36.44 o                         
   8  12   0        270.45        233.50        16.65 o                         
   9  12   0         93.69         91.82        11.10 o                         
  10  12   0         52.33         39.31        10.50 o                         
  11  12   0         39.40         19.49         8.39 o                         
  12  12   0        216.04        220.64        39.83 o                         
  13  12   0         11.85          0.10        13.85 o                         
   1  13   0        365.12        300.39        21.47 o                         
   2  13   0          1.06          3.15        12.32 o                         
   3  13   0        529.87        535.18        41.45 o                         
   4  13   0       1902.64       1943.99        54.33 o                         
   5  13   0        594.88        539.94        30.30 o                         
   6  13   0       2188.05       2173.64        59.68 o                         
   7  13   0         41.73         27.28         7.22 o                         
   8  13   0        508.78        514.34        25.16 o                         
   9  13   0        476.46        468.19        33.30 o                         
  10  13   0          5.07         -2.72        13.13 o                         
  11  13   0        387.72        408.50        26.47 o                         
  12  13   0         46.78         52.63        23.21 o                         
   0  14   0       1303.49       1240.27        63.90 o                         
   1  14   0         10.44         23.21        10.97 o                         
   2  14   0       1218.65       1209.76        45.14 o                         
   3  14   0         26.88         29.71        12.99 o                         
   4  14   0         56.05         22.06         9.93 o                         
   5  14   0        109.46         93.45        12.44 o                         
   6  14   0        390.08        412.53        20.31 o                         
   7  14   0        244.59        259.21        24.13 o                         
   8  14   0        230.26        261.96        25.83 o                         
   9  14   0         13.32         18.14         9.08 o                         
  10  14   0         48.54         33.34        24.88 o                         
  11  14   0         10.54          9.78         9.41 o                         
  12  14   0         27.60         14.42        12.80 o                         
   1  15   0        440.99        439.41        29.24 o                         
   2  15   0         14.22          6.05         7.61 o                         
   3  15   0          3.60          1.66         6.67 o                         
   4  15   0        118.94        109.17        21.97 o                         
   5  15   0        601.71        562.30        49.00 o                         
   6  15   0          0.28         -1.24         9.32 o                         
   7  15   0        216.80        172.42        19.67 o                         
   8  15   0        266.37        279.92        26.71 o                         
   9  15   0        195.49        214.07        24.00 o                         
  10  15   0         52.27         57.05        26.55 o                         
  11  15   0          3.65         -3.68         8.06 o                         
  12  15   0          0.84         -5.25        14.52 o                         
   0  16   0       1684.13       1686.52        80.90 o                         
   1  16   0       1457.20       1414.79        53.59 o                         
   2  16   0         21.18          9.04         8.73 o                         
   3  16   0         54.63         52.83        12.88 o                         
   4  16   0        562.27        508.67        31.77 o                         
   5  16   0        285.27        196.48        29.61 o                         
   6  16   0        210.23        208.99        31.81 o                         
   7  16   0         32.16         16.69         8.78 o                         
   8  16   0          6.19         37.58        14.31 o                         
   9  16   0         71.74         61.13        14.24 o                         
  10  16   0          8.65         16.36        10.58 o                         
  11  16   0         26.53         21.63         7.71 o                         
   1  17   0        759.14        775.00        40.97 o                         
   2  17   0        390.85        425.09        30.70 o                         
   3  17   0        221.23        176.36        25.60 o                         
   4  17   0        969.89        945.04        45.38 o                         
   5  17   0       1028.78        890.95        44.74 o                         
   6  17   0        358.85        372.66        30.95 o                         
   7  17   0         71.47         73.16        13.81 o                         
   8  17   0        221.30        253.35        27.59 o                         
   9  17   0        101.28        104.94        17.89 o                         
  10  17   0        261.18        293.12        46.99 o                         
  11  17   0         58.17         54.61        20.70 o                         
   0  18   0        834.77        775.40        58.93 o                         
   1  18   0         67.85         67.92        14.06 o                         
   2  18   0       2517.52       2508.13        75.46 o                         
   3  18   0         41.52         30.33        16.29 o                         
   4  18   0         95.19         90.73        15.44 o                         
   5  18   0       1236.80       1277.80        54.99 o                         
   6  18   0         30.41         10.28        13.95 o                         
   7  18   0        708.40        817.94        44.80 o                         
   8  18   0         16.12         27.99        15.95 o                         
   9  18   0        197.21        174.99        32.95 o                         
  10  18   0        221.12        215.19        41.93 o                         
  11  18   0          0.81         -8.69        10.31 o                         
   1  19   0        972.55        918.09        47.62 o                         
   2  19   0          1.11          7.53         9.87 o                         
   3  19   0         53.33         43.11        11.90 o                         
   4  19   0        355.39        419.00        33.13 o                         
   5  19   0          1.26          8.45         9.27 o                         
   6  19   0          1.52         -8.09         8.76 o                         
   7  19   0         83.91         99.80        24.45 o                         
   8  19   0        126.97        101.53        26.27 o                         
   9  19   0          1.30          6.59        13.09 o                         
  10  19   0         36.14         45.18        19.10 o                         
   0  20   0        977.18        998.81        72.59 o                         
   1  20   0        188.77        208.46        24.14 o                         
   2  20   0          1.21          1.66        16.95 o                         
   3  20   0          3.46          6.25        13.13 o                         
   4  20   0         94.31         86.44        17.79 o                         
   5  20   0        247.63        219.45        24.89 o                         
   6  20   0         75.57         60.73        15.95 o                         
   7  20   0        569.51        647.97        42.95 o                         
   8  20   0         23.83         39.93        19.77 o                         
   9  20   0         17.71          6.50        11.65 o                         
   1  21   0        594.65        656.42        43.22 o                         
   2  21   0         59.97         64.55        16.57 o                         
   3  21   0          3.55          7.02        10.06 o                         
   4  21   0         19.88         31.20        12.12 o                         
   5  21   0          4.85          6.50        19.44 o                         
   6  21   0          9.54          2.53         7.99 o                         
   7  21   0        106.19        155.02        34.48 o                         
   8  21   0         15.17         55.78        23.50 o                         
   0  22   0        686.97        779.98        67.24 o                         
   1  22   0         15.73         30.38        12.87 o                         
   2  22   0         44.64         34.57        14.33 o                         
   3  22   0         94.79        106.01        19.46 o                         
   4  22   0         34.11         36.74        16.67 o                         
   5  22   0        324.20        362.51        33.41 o                         
   6  22   0          0.09         22.62        12.92 o                         
   7  22   0        163.40        169.16        37.16 o                         
   1  23   0        139.75        132.77        21.75 o                         
   2  23   0        120.44        153.13        23.18 o                         
   3  23   0        260.92        300.69        32.80 o                         
   4  23   0        247.98        325.97        33.39 o                         
   5  23   0        159.72        170.85        24.60 o                         
   6  23   0        161.17        165.83        24.36 o                         
   0  24   0         10.99          8.02        15.95 o                         
   1  24   0         15.77         23.13        11.75 o                         
   2  24   0        145.91        153.85        24.56 o                         
   3  24   0        310.07        404.36        37.95 o                         
   4  24   0         38.36         49.14        15.24 o                         
   5  24   0        779.81        855.82        76.41 o                         
   1  25   0         45.07         61.38        15.26 o                         
   2  25   0        412.58        450.93        57.79 o                         
   3  25   0          1.08          7.45        12.99 o                         
   4  25   0        160.30        168.59        36.77 o                         
   5  25   0         17.71         -1.24        12.13 o                         
 -15   1   1         76.88        113.16        22.78 o                         
 -14   1   1         37.39         24.05        10.94 o                         
 -13   1   1          9.74          2.39        16.43 o                         
 -12   1   1         24.64          6.09         9.42 o                         
 -11   1   1        552.08        492.51        34.69 o                         
 -10   1   1         18.17         28.75         5.83 o                         
  -9   1   1       2846.74       2743.87        53.71 o                         
  -8   1   1         98.28        101.94         9.19 o                         
  -7   1   1          9.43          2.57         6.23 o                         
  -6   1   1        178.20        154.98         6.78 o                         
  -5   1   1         38.93         61.53         3.11 o                         
  -4   1   1        898.63       1072.15        16.11 o                         
  -3   1   1       2085.80       2134.21        35.69 o                         
  -2   1   1        442.31        456.29         6.33 o                         
  -1   1   1         27.71         25.18         2.53 o                         
   1   1   1      13370.59      10257.09      2741.97 o                         
   2   1   1       3659.66       4120.30        32.63 o                         
   3   1   1         16.03         11.19         1.71 o                         
   4   1   1       4982.39       5127.87        52.60 o                         
   5   1   1         22.87         45.79         3.88 o                         
   6   1   1         41.85          9.10         6.55 o                         
   7   1   1        311.81        342.81        11.82 o                         
   8   1   1        683.51        675.36        18.02 o                         
   9   1   1        182.54        182.56        10.00 o                         
  10   1   1        136.69        162.54        13.08 o                         
  11   1   1        156.92        187.40        22.44 o                         
  12   1   1        141.11        131.94        18.15 o                         
  13   1   1         18.22         28.93        12.51 o                         
  14   1   1        119.53        113.82        23.59 o                         
  15   1   1        133.56         78.13        23.40 o                         
 -15   2   1         73.44         61.99        25.22 o                         
 -14   2   1          0.29        -13.61        13.61 o                         
 -13   2   1         70.82         68.03        15.50 o                         
 -12   2   1          5.42         -6.16         8.99 o                         
 -11   2   1       1051.95       1045.05        49.88 o                         
 -10   2   1        168.27        146.56        10.40 o                         
  -9   2   1       2076.14       2124.51        36.77 o                         
  -8   2   1        239.18        243.90        11.62 o                         
  -7   2   1         63.55         61.29         5.56 o                         
  -6   2   1       8375.66       8931.08        75.35 o                         
  -5   2   1        427.16        460.05         8.42 o                         
  -4   2   1        813.22        910.01        19.61 o                         
  -3   2   1       7670.36       7934.60        96.13 o                         
  -2   2   1         64.70        131.35         5.84 o                         
  -1   2   1      20084.05      21079.61       480.68 o                         
   0   2   1       1706.07       1989.98        26.74 o                         
   1   2   1       7729.82       9008.39        93.20 o                         
   2   2   1       8398.27       8878.59       162.61 o                         
   3   2   1       5275.36       5260.90        70.52 o                         
   4   2   1       2615.19       3201.33        48.86 o                         
   5   2   1        174.07        135.03         7.50 o                         
   6   2   1        331.29        330.03         7.72 o                         
   7   2   1        331.40        290.57        11.82 o                         
   8   2   1        812.08        857.42        20.77 o                         
   9   2   1         32.57         25.06         4.70 o                         
  10   2   1        364.94        371.87        19.64 o                         
  11   2   1       1014.87        978.21        48.65 o                         
  12   2   1         66.74         89.24        21.06 o                         
  13   2   1        235.08        235.92        29.13 o                         
  14   2   1          0.78          2.96         9.95 o                         
  15   2   1        163.00        162.47        37.63 o                         
 -15   3   1        325.40        343.28        49.38 o                         
 -14   3   1         12.34        -14.15        22.54 o                         
 -13   3   1         98.65        101.42        18.86 o                         
 -12   3   1        533.15        608.62        57.83 o                         
 -11   3   1        231.84        204.64        22.36 o                         
 -10   3   1        264.46        298.69        31.90 o                         
  -9   3   1         52.25         44.72         7.95 o                         
  -8   3   1         49.07         66.41         5.63 o                         
  -7   3   1        973.50        996.43        27.06 o                         
  -6   3   1         53.36         70.39         5.61 o                         
  -5   3   1       1591.53       1376.15        17.78 o                         
  -4   3   1        145.29        112.73         4.65 o                         
  -3   3   1       1331.36       1213.70        32.34 o                         
  -2   3   1      29414.29      32503.74       285.09 o                         
  -1   3   1        647.27        620.46         9.02 o                         
   0   3   1       3917.57       4169.50        69.31 o                         
   1   3   1       1471.39       1567.53        17.55 o                         
   2   3   1      23546.88      25540.47       309.26 o                         
   3   3   1        255.59        249.17        22.38 o                         
   4   3   1       7247.46       7604.41        52.06 o                         
   5   3   1         19.53         12.57         3.11 o                         
   6   3   1       1282.98       1362.55        19.08 o                         
   7   3   1       2648.54       2477.38        29.08 o                         
   8   3   1       3021.64       2751.86        47.94 o                         
   9   3   1        584.81        587.27        23.90 o                         
  10   3   1        195.79        211.03        15.01 o                         
  11   3   1        105.03         75.16        14.54 o                         
  12   3   1        105.57        101.09        17.49 o                         
  13   3   1         10.84          8.41        10.50 o                         
  14   3   1        303.81        295.95        31.79 o                         
  15   3   1          2.59        -18.63        18.63 o                         
 -15   4   1        197.86        145.47        33.81 o                         
 -14   4   1         18.32         14.88        10.47 o                         
 -13   4   1         33.41         21.25        23.07 o                         
 -12   4   1         67.81         70.71        22.45 o                         
 -11   4   1        794.11        819.16        32.28 o                         
 -10   4   1        611.41        591.00        26.34 o                         
  -9   4   1        710.31        699.55        21.87 o                         
  -8   4   1       3964.44       3837.78        47.75 o                         
  -7   4   1        576.52        572.37        15.99 o                         
  -6   4   1       4513.52       4338.11        68.51 o                         
  -5   4   1         45.87         40.96         3.74 o                         
  -4   4   1       4668.51       4689.41        50.56 o                         
  -3   4   1       1067.69        931.90        23.74 o                         
  -2   4   1       4534.67       4709.96        43.80 o                         
  -1   4   1      16602.14      18365.48       153.89 o                         
   0   4   1         57.05        111.37         4.11 o                         
   1   4   1       7664.55       7435.37        73.55 o                         
   2   4   1         89.87         63.88         4.36 o                         
   3   4   1        615.96        554.83        18.84 o                         
   4   4   1       1241.72       1279.19        22.81 o                         
   5   4   1         93.73         76.20         7.73 o                         
   6   4   1       1605.08       1326.50        56.55 o                         
   7   4   1       1210.18       1179.63        25.03 o                         
   8   4   1       1705.17       1587.92        31.28 o                         
   9   4   1        484.82        372.26        19.70 o                         
  10   4   1        358.27        383.21        29.45 o                         
  11   4   1        203.55        181.45        29.42 o                         
  12   4   1         15.88         -3.25        10.17 o                         
  13   4   1         41.68         21.48        10.70 o                         
  14   4   1        129.52        172.90        26.14 o                         
  15   4   1        177.28        151.39        33.72 o                         
 -15   5   1        147.02        161.52        36.10 o                         
 -14   5   1          0.19        -11.84        11.84 o                         
 -13   5   1        136.30        182.42        24.10 o                         
 -12   5   1         72.17         88.10        17.25 o                         
 -11   5   1         38.19         43.90         8.84 o                         
 -10   5   1         38.90         19.16         7.03 o                         
  -9   5   1         16.96          9.79         6.93 o                         
  -8   5   1         30.47         39.17         9.77 o                         
  -7   5   1        506.85        466.16        18.02 o                         
  -6   5   1        882.34        795.69        23.30 o                         
  -5   5   1       1094.49        986.97        24.01 o                         
  -4   5   1       1686.82       1715.60        49.29 o                         
  -3   5   1         60.02         40.38         8.98 o                         
  -2   5   1      10829.26      11321.26       108.49 o                         
  -1   5   1       1219.84       1236.40        15.37 o                         
   0   5   1        676.78        758.88        11.93 o                         
   1   5   1         30.46         27.54         2.66 o                         
   2   5   1       3245.84       3634.22        70.23 o                         
   3   5   1        563.18        496.99        18.83 o                         
   4   5   1       3608.13       3904.97        57.10 o                         
   5   5   1        110.62         76.31         8.51 o                         
   6   5   1       2369.56       2475.19        42.11 o                         
   7   5   1          1.66         -0.59         4.57 o                         
   8   5   1         49.49         41.33         5.55 o                         
   9   5   1         76.49         62.11         7.09 o                         
  10   5   1        336.12        368.00        21.40 o                         
  11   5   1         67.43         75.11        15.75 o                         
  12   5   1        235.36        259.71        27.81 o                         
  13   5   1         21.05         14.71        13.32 o                         
  14   5   1        166.80        154.33        24.17 o                         
  15   5   1          3.96        -18.91        18.91 o                         
 -15   6   1         95.55         88.54        27.60 o                         
 -14   6   1          4.21         -6.21        13.37 o                         
 -13   6   1          9.93         -5.52         9.52 o                         
 -12   6   1        208.61        216.46        25.16 o                         
 -11   6   1         17.65          9.29         9.88 o                         
 -10   6   1        499.13        522.62        21.17 o                         
  -9   6   1         61.20         53.55         6.78 o                         
  -8   6   1        214.03        221.19        15.00 o                         
  -7   6   1        916.00        929.49        27.64 o                         
  -6   6   1        814.85        814.60        24.01 o                         
  -5   6   1        192.74        153.24         9.91 o                         
  -4   6   1        554.93        710.56        19.11 o                         
  -3   6   1        102.17         79.65         8.58 o                         
  -2   6   1      12184.92      13493.43       121.71 o                         
  -1   6   1       3199.35       3578.48        61.66 o                         
   0   6   1        407.59        410.09         9.61 o                         
   1   6   1       3734.82       3863.71        49.95 o                         
   2   6   1       4926.84       4976.65        38.00 o                         
   3   6   1       1496.06       1525.34        34.55 o                         
   4   6   1         48.46         53.11         8.37 o                         
   5   6   1        829.56        978.32        48.76 o                         
   6   6   1          0.16          0.71         4.38 o                         
   7   6   1         45.47         24.98         6.13 o                         
   8   6   1        134.87        121.08         9.63 o                         
   9   6   1         41.13         35.67         8.70 o                         
  10   6   1         21.99         23.57         6.74 o                         
  11   6   1         17.99         -1.00         9.51 o                         
  12   6   1        246.09        242.23        26.36 o                         
  13   6   1        119.30        108.89        27.13 o                         
  14   6   1         25.90         16.37        10.97 o                         
  15   6   1          0.27          9.46        16.05 o                         
 -14   7   1         15.85         20.95        12.63 o                         
 -13   7   1         30.50         12.03        27.27 o                         
 -12   7   1         20.65         14.31         8.39 o                         
 -11   7   1         27.42         57.30         9.13 o                         
 -10   7   1        899.33        842.23        27.03 o                         
  -9   7   1        486.63        474.04        22.08 o                         
  -8   7   1         22.21          1.95         7.54 o                         
  -7   7   1         45.51         45.63         7.87 o                         
  -6   7   1          4.57          0.16         4.53 o                         
  -5   7   1        184.75        159.36        17.46 o                         
  -4   7   1        977.59        972.81        55.49 o                         
  -3   7   1       1252.67       1125.87        18.06 o                         
  -2   7   1        201.38        225.13         9.42 o                         
  -1   7   1      19781.19      21153.03       252.02 o                         
   0   7   1       1848.67       1763.27       108.65 o                         
   1   7   1        676.08        593.84        12.65 o                         
   2   7   1       2348.23       2937.21        32.13 o                         
   3   7   1       3199.45       3298.16        39.24 o                         
   4   7   1         41.45         20.31         5.46 o                         
   5   7   1       4340.98       4486.73        70.34 o                         
   6   7   1         19.91         17.85         5.38 o                         
   7   7   1        780.26        681.28        24.68 o                         
   8   7   1          4.73         -1.36         5.43 o                         
   9   7   1       2806.47       2733.34        52.50 o                         
  10   7   1          6.76         -4.67         5.19 o                         
  11   7   1        171.54        191.85        23.26 o                         
  12   7   1         76.68         54.13        14.18 o                         
  13   7   1         11.52         21.72        23.83 o                         
  14   7   1          0.21         11.19        11.70 o                         
  15   7   1         64.90         49.57        20.44 o                         
 -14   8   1          0.48          7.35        14.04 o                         
 -13   8   1        369.63        378.82        34.23 o                         
 -12   8   1          7.60         -5.45        12.42 o                         
 -11   8   1        182.40        219.57        16.16 o                         
 -10   8   1       1277.76       1369.60        35.44 o                         
  -9   8   1        415.06        390.18        22.08 o                         
  -8   8   1        584.80        586.91        24.25 o                         
  -7   8   1       2034.70       2114.44        43.24 o                         
  -6   8   1       2634.72       2618.00        51.80 o                         
  -5   8   1         78.84         59.80         6.33 o                         
  -4   8   1        247.39        240.31        15.93 o                         
  -3   8   1        104.24         89.88         5.90 o                         
  -2   8   1       5801.34       6804.60       105.89 o                         
  -1   8   1          4.40         35.25        15.19 o                         
   0   8   1       3624.37       3964.74       135.97 o                         
   1   8   1       2902.07       2763.66        72.02 o                         
   2   8   1       2057.67       2445.55        31.56 o                         
   3   8   1        329.52        248.74         9.22 o                         
   4   8   1         69.93         37.90        10.27 o                         
   5   8   1        169.68        135.10        12.66 o                         
   6   8   1       1432.73       1523.56        35.88 o                         
   7   8   1        133.70        118.95        12.13 o                         
   8   8   1        409.67        358.44        19.12 o                         
   9   8   1        996.22        922.25        30.81 o                         
  10   8   1        208.52        202.69        13.99 o                         
  11   8   1         73.80         71.54        10.88 o                         
  12   8   1         15.75         26.36        15.71 o                         
  13   8   1        292.62        333.43        32.73 o                         
  14   8   1          5.06         10.03        13.18 o                         
 -13   9   1         40.29         32.67        18.82 o                         
 -12   9   1        911.66        987.68        51.73 o                         
 -11   9   1          0.95          8.72         5.67 o                         
 -10   9   1       2171.33       2233.67        46.14 o                         
  -9   9   1         96.15         99.00        11.32 o                         
  -8   9   1          1.43         -6.50         6.50 o                         
  -7   9   1       2172.35       2179.07        66.58 o                         
  -6   9   1        880.09        863.60        26.37 o                         
  -5   9   1        560.96        541.60        19.20 o                         
  -4   9   1       2309.41       2672.43        55.36 o                         
  -3   9   1       4536.21       5118.38        46.80 o                         
  -2   9   1        755.66        781.03        42.31 o                         
  -1   9   1       6762.82       7258.27        83.43 o                         
   0   9   1       2078.28       1827.77        74.98 o                         
   1   9   1        114.35        129.52        17.57 o                         
   2   9   1       1279.40       1297.04        24.60 o                         
   3   9   1         54.59         61.53         5.45 o                         
   4   9   1        377.76        430.23        22.17 o                         
   5   9   1       1851.00       1785.22        47.96 o                         
   6   9   1       2077.60       2144.75        43.10 o                         
   7   9   1        205.38        154.43        12.70 o                         
   8   9   1         60.62          7.76        10.62 o                         
   9   9   1       1359.33       1415.61        48.34 o                         
  10   9   1        369.38        404.68        20.08 o                         
  11   9   1          5.06         -0.79         6.30 o                         
  12   9   1        303.30        301.26        39.35 o                         
  13   9   1         25.52         19.73        12.29 o                         
 -13  10   1        514.53        541.00        62.94 o                         
 -12  10   1        104.64        149.29        33.53 o                         
 -11  10   1        305.81        340.15        19.42 o                         
 -10  10   1        135.10        128.18        12.21 o                         
  -9  10   1       1140.84       1164.78        60.61 o                         
  -8  10   1        665.23        652.19        29.79 o                         
  -7  10   1        659.18        583.77        23.47 o                         
  -6  10   1       3985.00       4179.94        58.80 o                         
  -5  10   1         29.97         23.86         4.74 o                         
  -4  10   1       2369.05       2397.40        80.85 o                         
  -3  10   1         32.02         57.25         8.89 o                         
  -2  10   1       3513.17       3889.21        96.76 o                         
  -1  10   1       1174.31       1118.35        23.98 o                         
   0  10   1        200.71        202.49        23.11 o                         
   1  10   1       3188.75       3103.69        84.63 o                         
   2  10   1        271.28        200.66        17.77 o                         
   3  10   1        562.14        558.65        16.45 o                         
   4  10   1         14.95          9.73         7.16 o                         
   5  10   1       1379.57       1259.50        42.34 o                         
   6  10   1        358.06        277.62        16.15 o                         
   7  10   1        474.77        427.80        20.86 o                         
   8  10   1        647.47        617.41        26.54 o                         
   9  10   1        133.24        128.81        13.88 o                         
  10  10   1        679.65        695.06        26.63 o                         
  11  10   1        239.64        265.51        17.25 o                         
  12  10   1         32.97         26.11        27.65 o                         
  13  10   1        304.77        296.10        46.61 o                         
 -13  11   1         29.33         31.23        21.20 o                         
 -12  11   1        207.38        227.04        40.79 o                         
 -11  11   1          8.64          3.04         6.63 o                         
 -10  11   1        222.04        221.11        15.56 o                         
  -9  11   1        160.33        169.67        14.76 o                         
  -8  11   1          1.09         -7.40         7.40 o                         
  -7  11   1         15.64          8.34         4.46 o                         
  -6  11   1         51.61         72.45        10.39 o                         
  -5  11   1        295.93        292.63        15.13 o                         
  -4  11   1        530.30        533.38        28.89 o                         
  -3  11   1       1610.26       1546.69        64.66 o                         
  -2  11   1       1049.44       1073.69        53.58 o                         
  -1  11   1        118.28        139.13         9.38 o                         
   0  11   1       2776.78       2858.20        60.06 o                         
   1  11   1         77.36         78.71        16.24 o                         
   2  11   1         92.58         77.56        15.86 o                         
   3  11   1          1.01         10.80         7.93 o                         
   4  11   1         67.64         75.39         5.65 o                         
   5  11   1       1038.19        972.30        38.34 o                         
   6  11   1          6.89          7.29         7.62 o                         
   7  11   1        374.85        348.06        21.41 o                         
   8  11   1        311.39        278.11        17.86 o                         
   9  11   1        393.28        386.13        22.74 o                         
  10  11   1         41.83         32.02         6.01 o                         
  11  11   1        181.59        231.83        16.76 o                         
  12  11   1         16.76         11.84        13.37 o                         
  13  11   1         11.58         38.21        23.78 o                         
 -13  12   1          9.54        -23.11        23.11 o                         
 -12  12   1        119.76        164.86        35.82 o                         
 -11  12   1         16.02          9.24         7.88 o                         
 -10  12   1          7.96         13.07         9.17 o                         
  -9  12   1        135.81        109.26        12.47 o                         
  -8  12   1         13.91          1.01         5.15 o                         
  -7  12   1       1389.17       1348.46        37.09 o                         
  -6  12   1        281.25        254.55        16.12 o                         
  -5  12   1         62.84         82.49        15.48 o                         
  -4  12   1         15.85         25.62         7.10 o                         
  -3  12   1          3.78          0.67         7.83 o                         
  -2  12   1        791.80        750.91        32.93 o                         
  -1  12   1       1504.53       1717.91        48.82 o                         
   0  12   1        293.03        296.40        20.73 o                         
   1  12   1        328.87        336.98        31.81 o                         
   2  12   1         83.93         73.74        16.91 o                         
   3  12   1        866.97        927.64        66.57 o                         
   4  12   1        520.58        586.33        29.14 o                         
   5  12   1         22.32         74.76        21.25 o                         
   6  12   1        128.57        160.44        19.18 o                         
   7  12   1        184.53        178.92        14.36 o                         
   8  12   1        153.75        163.83        14.09 o                         
   9  12   1        198.14        190.83        16.22 o                         
  10  12   1         25.66         35.86         8.88 o                         
  11  12   1          2.49         -6.49         6.49 o                         
  12  12   1         93.55         87.59        26.27 o                         
  13  12   1         38.93         15.28        16.72 o                         
 -12  13   1         18.81          6.40        11.94 o                         
 -11  13   1          2.24          2.31        11.33 o                         
 -10  13   1         18.64          4.78        12.74 o                         
  -9  13   1        311.76        342.84        29.25 o                         
  -8  13   1        250.26        268.72        25.62 o                         
  -7  13   1        566.59        582.78        24.92 o                         
  -6  13   1        776.28        812.07        27.52 o                         
  -5  13   1         19.21         14.37        10.65 o                         
  -4  13   1        374.66        324.94        34.10 o                         
  -3  13   1         30.29          9.79         7.50 o                         
  -2  13   1         25.95         22.45        13.71 o                         
  -1  13   1         47.73         39.82        15.43 o                         
   0  13   1       3568.48       3599.78        73.48 o                         
   1  13   1          8.19         -3.59        11.94 o                         
   2  13   1       1634.41       1624.82        71.83 o                         
   3  13   1        374.16        381.30        37.16 o                         
   4  13   1        240.75        238.45        20.38 o                         
   5  13   1        671.23        666.63        34.82 o                         
   6  13   1        311.65        288.93        24.06 o                         
   7  13   1        261.41        267.77        17.60 o                         
   8  13   1         53.48         36.63         8.34 o                         
   9  13   1         27.19         44.31        12.37 o                         
  10  13   1         66.81         60.40        13.88 o                         
  11  13   1          1.85          6.32         7.51 o                         
  12  13   1          6.20         45.27        22.16 o                         
 -12  14   1         15.37         38.30        21.20 o                         
 -11  14   1         11.24          2.84         7.17 o                         
 -10  14   1        391.40        402.06        48.00 o                         
  -9  14   1         13.10         26.46        11.51 o                         
  -8  14   1        321.91        373.31        29.72 o                         
  -7  14   1        607.72        583.21        35.18 o                         
  -6  14   1        540.92        568.41        33.30 o                         
  -5  14   1         11.25         -6.40        15.28 o                         
  -4  14   1        177.54        143.37        22.16 o                         
  -3  14   1        851.51        772.92        50.34 o                         
  -2  14   1        455.79        437.03        27.05 o                         
  -1  14   1       3288.01       3276.42        73.51 o                         
   0  14   1       1021.50       1031.33        41.97 o                         
   1  14   1        526.14        505.60        29.40 o                         
   2  14   1        225.00        205.17        28.37 o                         
   3  14   1        161.08        169.45        27.13 o                         
   4  14   1          7.48         -0.86        12.80 o                         
   5  14   1        196.62        198.71        19.80 o                         
   6  14   1       1426.20       1417.10        52.37 o                         
   7  14   1        124.40        133.97        12.84 o                         
   8  14   1        265.83        263.97        25.63 o                         
   9  14   1        143.47        114.51        17.35 o                         
  10  14   1        241.06        228.98        43.17 o                         
  11  14   1         73.48         56.42        11.07 o                         
  12  14   1          1.15        -21.20        21.20 o                         
 -12  15   1         15.68         40.79        21.40 o                         
 -11  15   1        156.25        145.90        17.58 o                         
 -10  15   1        156.27        155.76        21.00 o                         
  -9  15   1        215.69        223.08        24.88 o                         
  -8  15   1        139.65        122.96        18.17 o                         
  -7  15   1        254.16        218.62        22.04 o                         
  -6  15   1         34.01          5.33         7.56 o                         
  -5  15   1        942.81        944.36        42.29 o                         
  -4  15   1         41.62         21.18         7.16 o                         
  -3  15   1        105.81        138.16        16.00 o                         
  -2  15   1         21.23          1.08         8.39 o                         
  -1  15   1        456.82        515.06        30.84 o                         
   0  15   1        513.81        523.53        30.88 o                         
   1  15   1       3275.84       3076.17       130.28 o                         
   2  15   1        799.88        786.48        38.67 o                         
   3  15   1       1903.80       1900.96        87.21 o                         
   4  15   1        831.74        779.03        55.69 o                         
   5  15   1       1402.01       1407.22        51.55 o                         
   6  15   1        843.26        843.33        62.66 o                         
   7  15   1         50.28         42.66        11.37 o                         
   8  15   1         29.86         34.01        12.46 o                         
   9  15   1        216.92        214.11        24.12 o                         
  10  15   1         61.88         56.04        22.30 o                         
  11  15   1         11.97          6.61         8.83 o                         
  12  15   1        249.61        235.35        43.08 o                         
 -11  16   1        181.55        185.85        19.60 o                         
 -10  16   1        309.74        318.39        30.64 o                         
  -9  16   1        195.77        164.86        21.96 o                         
  -8  16   1        333.15        339.76        29.72 o                         
  -7  16   1          9.17          9.73         8.36 o                         
  -6  16   1         54.98         70.73        13.70 o                         
  -5  16   1         11.96         12.10         8.68 o                         
  -4  16   1        275.37        302.11        25.12 o                         
  -3  16   1       1827.07       1712.05        57.70 o                         
  -2  16   1         31.84         52.99        11.15 o                         
  -1  16   1       2577.77       2397.65        84.87 o                         
   0  16   1         33.33         42.51        17.77 o                         
   1  16   1       4884.67       4594.23        95.29 o                         
   2  16   1       1818.17       1730.68        57.67 o                         
   3  16   1        709.25        622.16        35.58 o                         
   4  16   1          9.20         -0.86        12.32 o                         
   5  16   1          0.54          0.29        10.70 o                         
   6  16   1        224.40        245.67        23.38 o                         
   7  16   1         19.48         14.92         8.76 o                         
   8  16   1        692.24        789.89        45.30 o                         
   9  16   1          1.79         -0.09         8.12 o                         
  10  16   1        138.94        157.35        21.56 o                         
  11  16   1         34.14         21.26         9.65 o                         
 -11  17   1        131.93        123.11        16.46 o                         
 -10  17   1        122.23        146.28        21.82 o                         
  -9  17   1          9.28         -6.93         8.88 o                         
  -8  17   1          5.29         34.19        19.01 o                         
  -7  17   1          4.75        -11.93        12.23 o                         
  -6  17   1         39.43         31.12        10.70 o                         
  -5  17   1          8.59         -4.56         9.13 o                         
  -4  17   1         19.30         12.56        10.03 o                         
  -3  17   1        424.26        347.12        27.69 o                         
  -2  17   1        990.40        983.57        76.27 o                         
  -1  17   1          0.25         31.49        13.69 o                         
   0  17   1       1058.16        966.19        45.12 o                         
   1  17   1         24.43         25.09        10.08 o                         
   2  17   1       2652.87       2482.96        72.50 o                         
   3  17   1          8.71          1.59         8.28 o                         
   4  17   1        533.42        458.07        32.95 o                         
   5  17   1         63.75         63.90        20.15 o                         
   6  17   1         26.03         26.36        15.76 o                         
   7  17   1         94.22        115.58        17.70 o                         
   8  17   1        265.21        330.73        30.37 o                         
   9  17   1         19.62          1.26         7.52 o                         
  10  17   1         46.31         53.35        14.15 o                         
  11  17   1          4.24        -12.14        12.14 o                         
 -11  18   1          6.51        -10.36        10.36 o                         
 -10  18   1         13.55         40.02        17.77 o                         
  -9  18   1         98.71        102.87        25.88 o                         
  -8  18   1         12.14         37.25        15.38 o                         
  -7  18   1         93.34         97.53        16.51 o                         
  -6  18   1         17.64         -2.79         9.79 o                         
  -5  18   1         35.15         82.52        17.41 o                         
  -4  18   1          6.18         -8.95         9.79 o                         
  -3  18   1         79.09         71.01        20.34 o                         
  -2  18   1         57.16         67.70        16.06 o                         
  -1  18   1        254.16        226.78        23.04 o                         
   0  18   1        152.96        145.58        20.33 o                         
   1  18   1         39.42         45.22         9.59 o                         
   2  18   1          0.04         21.29        11.58 o                         
   3  18   1        262.47        279.19        25.83 o                         
   4  18   1        143.21        161.69        20.66 o                         
   5  18   1        110.07        122.79        17.93 o                         
   6  18   1         10.98         -2.86         7.95 o                         
   7  18   1        223.92        225.59        25.21 o                         
   8  18   1          0.77          8.41        14.61 o                         
   9  18   1        276.55        292.89        29.43 o                         
  10  18   1         60.90         28.33        28.13 o                         
  11  18   1          5.55         18.58        10.79 o                         
 -10  19   1         53.33         71.45        22.83 o                         
  -9  19   1         58.85         20.63        15.47 o                         
  -8  19   1        158.71        179.57        33.24 o                         
  -7  19   1         82.33         99.17        17.24 o                         
  -6  19   1         11.04         -2.91         8.17 o                         
  -5  19   1         59.05         62.00        13.64 o                         
  -4  19   1        159.39        173.82        22.52 o                         
  -3  19   1        351.24        307.31        28.49 o                         
  -2  19   1          7.92          9.84         8.63 o                         
  -1  19   1        193.44        177.56        21.18 o                         
   0  19   1         68.50         92.52        16.01 o                         
   1  19   1         44.46         60.53        14.99 o                         
   2  19   1         10.18          8.49         9.74 o                         
   3  19   1        297.49        301.94        27.59 o                         
   4  19   1       1029.93       1032.12        50.93 o                         
   5  19   1         47.22         55.51        11.57 o                         
   6  19   1          0.32         -1.74        18.91 o                         
   7  19   1         93.40        114.24        18.47 o                         
   8  19   1          1.33          5.06        14.61 o                         
   9  19   1          0.64         10.89        15.28 o                         
  10  19   1         11.71        -21.49        21.49 o                         
 -10  20   1          0.23         -2.67        11.27 o                         
  -9  20   1         12.22        -12.23        16.43 o                         
  -8  20   1        104.56         98.19        28.37 o                         
  -7  20   1        189.58        219.40        39.93 o                         
  -6  20   1        204.14        160.47        21.60 o                         
  -5  20   1         54.50         55.67        16.95 o                         
  -4  20   1       1036.89       1080.35        54.03 o                         
  -3  20   1          7.16          8.19        31.09 o                         
  -2  20   1         15.51         -4.82        10.51 o                         
  -1  20   1         42.14         48.59        13.83 o                         
   0  20   1         13.43          3.45         8.95 o                         
   1  20   1          6.54          2.54        15.66 o                         
   2  20   1        145.51        129.61        27.70 o                         
   3  20   1        117.79        129.65        19.41 o                         
   4  20   1         23.43         39.30        16.14 o                         
   5  20   1        140.70        165.03        21.97 o                         
   6  20   1        157.43        152.23        21.81 o                         
   7  20   1          2.52         11.98        13.61 o                         
   8  20   1          7.76         -4.39        11.84 o                         
   9  20   1        117.11        150.63        34.96 o                         
  -8  21   1        167.96        158.56        33.91 o                         
  -7  21   1         25.99         28.46        18.15 o                         
  -6  21   1         52.80         40.91        13.01 o                         
  -5  21   1        170.57        165.05        22.59 o                         
  -4  21   1         76.39         86.74        17.25 o                         
  -3  21   1        428.35        432.54        35.60 o                         
  -2  21   1        330.16        345.29        31.39 o                         
  -1  21   1         35.56         27.06        23.69 o                         
   0  21   1         28.53         43.29        13.12 o                         
   1  21   1         24.65         32.49        12.51 o                         
   2  21   1        548.25        546.17        39.37 o                         
   3  21   1         15.53         20.15        11.08 o                         
   4  21   1        199.59        247.55        27.90 o                         
   5  21   1         33.07         40.79        13.52 o                         
   6  21   1         38.94         47.03        15.16 o                         
   7  21   1        564.69        571.99        41.51 o                         
   8  21   1         11.95         19.20        17.57 o                         
  -7  22   1         24.85         21.01        17.38 o                         
  -6  22   1        343.74        425.36        36.39 o                         
  -5  22   1        112.87         94.39        17.83 o                         
  -4  22   1        572.87        646.82        44.37 o                         
  -3  22   1         14.98         56.21        18.82 o                         
  -2  22   1        147.21        142.92        22.23 o                         
  -1  22   1        134.71        164.70        22.91 o                         
   0  22   1          3.85         23.19        11.59 o                         
   1  22   1         84.73        107.50        23.16 o                         
   2  22   1          0.25         21.68        10.79 o                         
   3  22   1        439.69        505.56        39.26 o                         
   4  22   1        260.04        303.44        30.58 o                         
   5  22   1        228.19        295.03        31.05 o                         
   6  22   1        479.25        529.59        41.10 o                         
   7  22   1          1.36         -8.60        12.51 o                         
  -6  23   1         11.91          7.14        10.46 o                         
  -5  23   1         48.76         41.93        18.77 o                         
  -4  23   1         73.96        138.95        23.34 o                         
  -3  23   1         18.46         47.66        17.35 o                         
  -2  23   1         26.90         55.67        15.96 o                         
  -1  23   1         13.66         13.36         9.24 o                         
   0  23   1          6.10         13.71        13.18 o                         
   1  23   1         14.13          1.71        11.70 o                         
   2  23   1        108.31        121.91        20.89 o                         
   3  23   1        589.30        613.49        45.37 o                         
   4  23   1         95.28        127.34        40.31 o                         
   5  23   1        154.40        205.46        26.94 o                         
   6  23   1        157.52        194.33        26.87 o                         
  -5  24   1         83.22         87.40        27.51 o                         
  -4  24   1          2.01         28.08        13.44 o                         
  -3  24   1        474.48        586.97        45.02 o                         
  -2  24   1         29.30         56.38        19.02 o                         
  -1  24   1         19.51         27.16        21.06 o                         
   0  24   1          0.86         14.24        11.84 o                         
   1  24   1         16.85          7.15        10.02 o                         
   2  24   1          2.94        -15.48        16.00 o                         
   3  24   1          3.43          9.54        12.19 o                         
   4  24   1          6.28         11.34        11.55 o                         
   5  24   1         80.28        109.65        29.51 o                         
   6  24   1         52.03        109.94        30.37 o                         
  -5  25   1        300.35        274.03        43.36 o                         
  -4  25   1          3.26        -18.24        18.24 o                         
  -3  25   1        140.46        154.16        35.25 o                         
  -2  25   1        125.60        198.67        39.64 o                         
  -1  25   1        131.36        154.67        25.50 o                         
   0  25   1          1.39        -10.79        10.79 o                         
   1  25   1          0.28         -1.64        10.41 o                         
   2  25   1          0.34        -16.24        16.91 o                         
   3  25   1          0.63         13.47        15.66 o                         
   4  25   1          2.12         37.73        20.63 o                         
   5  25   1          2.50        -16.72        16.72 o                         
 -15   0   2        808.65        893.65        80.33 o                         
 -14   0   2         28.94         85.20        23.78 o                         
 -13   0   2         21.47          7.83        12.70 o                         
 -12   0   2        653.10        569.94        55.97 o                         
 -11   0   2        171.35        191.32        30.66 o                         
 -10   0   2        331.80        359.43        22.61 o                         
  -9   0   2        423.08        390.91        22.51 o                         
  -8   0   2          2.03         -5.21         5.21 o                         
  -7   0   2       1395.26       1451.12        37.36 o                         
  -6   0   2         99.96        180.97         8.99 o                         
  -5   0   2        660.31        593.25        14.76 o                         
  -4   0   2        571.17        611.27        18.67 o                         
  -3   0   2       2887.12       2804.55        34.48 o                         
  -2   0   2        219.27        160.06         5.05 o                         
  -1   0   2      47531.62      47389.43       133.53 o                         
   1   0   2       2342.85       1757.78        24.93 o                         
   2   0   2      91241.15      94468.22      1052.11 o                         
   3   0   2        367.26        346.66         6.76 o                         
   4   0   2      19146.71      18751.56       103.26 o                         
   5   0   2      15229.29      14550.76       347.87 o                         
   6   0   2       1875.52       2020.30        35.44 o                         
   7   0   2        436.13        365.66        16.37 o                         
   8   0   2         69.25         69.62         7.94 o                         
   9   0   2       4682.75       4489.53        65.76 o                         
  10   0   2        418.82        376.62        40.79 o                         
  11   0   2        159.99        101.63        21.97 o                         
  12   0   2         17.66         33.43        17.38 o                         
  13   0   2          0.36        -20.82        20.82 o                         
  14   0   2         58.85         65.91        25.22 o                         
 -15   1   2         25.51         65.39        18.88 o                         
 -14   1   2         38.08         14.77        21.44 o                         
 -13   1   2          1.89        -11.89        11.89 o                         
 -12   1   2         88.94         65.18        13.95 o                         
 -11   1   2         97.26         95.34        11.20 o                         
 -10   1   2        576.38        532.48        19.81 o                         
  -9   1   2        565.25        627.46        20.03 o                         
  -8   1   2        513.25        496.53        16.76 o                         
  -7   1   2        128.40        132.21         8.23 o                         
  -6   1   2        582.95        804.46        13.44 o                         
  -5   1   2        560.64        524.65         8.82 o                         
  -4   1   2       2446.51       2605.09        16.80 o                         
  -3   1   2         27.65         57.96         5.94 o                         
  -2   1   2        316.05        204.25         3.85 o                         
  -1   1   2      29247.42      29819.76        88.35 o                         
   1   1   2      14521.92      14608.15       126.00 o                         
   2   1   2      67176.53      68125.89       702.53 o                         
   3   1   2      60577.83      61975.15       732.35 o                         
   4   1   2      11291.57      11480.44        83.60 o                         
   5   1   2       5117.90       5013.61        48.20 o                         
   6   1   2        567.48        542.42        13.15 o                         
   7   1   2        597.28        656.76        15.80 o                         
   8   1   2        160.62        121.38         9.83 o                         
   9   1   2        594.39        566.62        17.00 o                         
  10   1   2        257.14        232.22        37.25 o                         
  11   1   2        364.63        316.65        28.75 o                         
  12   1   2         72.59         73.22        15.57 o                         
  13   1   2        300.25        279.51        33.38 o                         
  14   1   2          2.67        -12.07        14.03 o                         
 -15   2   2         19.61         21.87        18.82 o                         
 -14   2   2          0.15        -13.55        13.55 o                         
 -13   2   2         37.60         41.06        13.98 o                         
 -12   2   2         55.41         38.76        11.95 o                         
 -11   2   2        859.70        830.24        31.83 o                         
 -10   2   2          0.65         -5.66         5.66 o                         
  -9   2   2        496.00        490.66        18.29 o                         
  -8   2   2         69.75         62.68         7.25 o                         
  -7   2   2        464.55        478.91        11.26 o                         
  -6   2   2       4663.10       5156.06        43.95 o                         
  -5   2   2       6097.31       6169.00        54.52 o                         
  -4   2   2       1807.21       1793.98        20.45 o                         
  -3   2   2       1645.66       1934.54        23.58 o                         
  -2   2   2      11120.30      11993.90       206.33 o                         
  -1   2   2        162.65        253.66         5.79 o                         
   0   2   2       6388.11       6607.17        61.38 o                         
   1   2   2       1304.59       1333.84        31.59 o                         
   2   2   2        245.83        304.97         5.33 o                         
   3   2   2      22349.42      22986.39       190.06 o                         
   4   2   2          3.46          6.80         3.70 o                         
   5   2   2      17247.87      17521.10       221.24 o                         
   6   2   2       3208.50       3112.39        25.84 o                         
   7   2   2        838.15        779.91        17.78 o                         
   8   2   2       1322.84       1352.07        25.23 o                         
   9   2   2        118.03         80.68        14.35 o                         
  10   2   2         80.50         53.26        12.86 o                         
  11   2   2         89.26         62.07        15.30 o                         
  12   2   2         80.99         42.85        13.03 o                         
  13   2   2          4.29          4.28        10.65 o                         
  14   2   2        237.02        262.90        30.95 o                         
 -15   3   2         14.58          2.39        15.19 o                         
 -14   3   2         44.72         21.74        24.74 o                         
 -13   3   2         27.95          9.07         9.84 o                         
 -12   3   2        585.62        572.94        39.45 o                         
 -11   3   2        102.39         90.73        11.16 o                         
 -10   3   2        398.71        422.87        22.66 o                         
  -9   3   2        157.88        165.94        11.25 o                         
  -8   3   2       1063.05       1078.75        21.66 o                         
  -7   3   2         66.99         68.58         3.99 o                         
  -6   3   2       1757.61       1952.65        29.66 o                         
  -5   3   2       1698.25       1757.87        31.67 o                         
  -4   3   2       1576.72       2039.19        28.82 o                         
  -3   3   2        514.14        608.85        10.54 o                         
  -2   3   2        277.76        236.27        11.84 o                         
  -1   3   2      58776.77      61734.04       269.51 o                         
   0   3   2       1196.37       1109.41        17.15 o                         
   1   3   2          2.92          2.93         1.64 o                         
   2   3   2        741.19        754.76        15.67 o                         
   3   3   2        940.20        881.18        38.07 o                         
   4   3   2         14.73         24.16         3.90 o                         
   5   3   2        650.50        693.33        11.67 o                         
   6   3   2        894.76        856.89        13.88 o                         
   7   3   2        172.45        130.82         8.04 o                         
   8   3   2        284.28        259.53        15.10 o                         
   9   3   2        620.78        615.52        24.09 o                         
  10   3   2        116.38         98.20        11.09 o                         
  11   3   2          4.35          8.19        18.67 o                         
  12   3   2         17.17         14.44         8.87 o                         
  13   3   2          0.03        -11.71        11.71 o                         
  14   3   2        124.95        152.41        24.52 o                         
 -15   4   2          3.21        -18.05        18.05 o                         
 -14   4   2         13.28         -2.06        11.55 o                         
 -13   4   2          1.78          4.15        10.13 o                         
 -12   4   2          2.67          1.41        13.42 o                         
 -11   4   2        412.71        453.59        24.48 o                         
 -10   4   2       1496.94       1471.62        41.46 o                         
  -9   4   2          0.85          7.70         4.87 o                         
  -8   4   2        262.30        287.80        13.46 o                         
  -7   4   2       1085.20        924.10        16.61 o                         
  -6   4   2        979.54       1068.10        16.65 o                         
  -5   4   2       3197.05       3247.23        58.57 o                         
  -4   4   2          1.43          1.79         4.20 o                         
  -3   4   2         57.25         43.33         2.60 o                         
  -2   4   2          1.63          6.63         1.36 o                         
  -1   4   2       2424.41       2756.29        23.95 o                         
   0   4   2       2119.53       2110.71        28.61 o                         
   1   4   2       1098.90       1263.38        15.32 o                         
   2   4   2       2796.98       2771.74        47.75 o                         
   3   4   2         14.28          0.75         2.84 o                         
   4   4   2        600.77        602.43        15.32 o                         
   5   4   2         23.44          9.25         2.67 o                         
   6   4   2        866.81        857.34        18.24 o                         
   7   4   2        288.61        314.36         9.80 o                         
   8   4   2        685.93        649.08        20.39 o                         
   9   4   2        477.18        452.03        21.03 o                         
  10   4   2        290.12        303.74        18.48 o                         
  11   4   2        124.18        108.30        18.06 o                         
  12   4   2        130.63        120.19        18.44 o                         
  13   4   2        139.60        118.58        29.66 o                         
  14   4   2          0.56          9.72        11.29 o                         
  15   4   2          9.64          3.82        13.95 o                         
 -15   5   2         13.24         -6.69        16.81 o                         
 -14   5   2          1.70        -13.41        13.41 o                         
 -13   5   2        191.30        184.21        25.00 o                         
 -12   5   2        221.37        215.47        29.90 o                         
 -11   5   2        394.99        386.48        22.85 o                         
 -10   5   2         13.33          2.72         5.61 o                         
  -9   5   2         70.58         65.11         6.93 o                         
  -8   5   2       1563.16       1368.79        29.70 o                         
  -7   5   2       1461.86       1507.01        29.22 o                         
  -6   5   2       1162.67       1236.52        35.83 o                         
  -5   5   2         15.52         33.31         4.50 o                         
  -4   5   2        341.42        233.69        10.55 o                         
  -3   5   2        273.91        341.47        17.47 o                         
  -2   5   2      16971.68      18288.48        77.13 o                         
  -1   5   2      10827.77      11378.87       136.15 o                         
   0   5   2       7091.91       6990.83        72.86 o                         
   1   5   2       4803.38       4286.49        74.72 o                         
   2   5   2       8537.88       8759.04        59.35 o                         
   3   5   2       3971.86       4207.82        53.51 o                         
   4   5   2       4462.64       4718.03       116.62 o                         
   5   5   2        150.42         89.05        10.86 o                         
   6   5   2       5367.82       5034.49        60.85 o                         
   7   5   2        648.58        651.93        23.66 o                         
   8   5   2        579.36        562.84        19.56 o                         
   9   5   2          4.48          0.05         4.96 o                         
  10   5   2       1254.20       1293.01        57.03 o                         
  11   5   2        268.67        265.35        25.83 o                         
  12   5   2        115.85        130.44        20.55 o                         
  13   5   2         46.86         35.43        28.85 o                         
  14   5   2          8.20         29.95        14.18 o                         
  15   5   2        304.02        269.26        46.13 o                         
 -15   6   2        107.13        111.56        29.42 o                         
 -14   6   2        204.07        244.40        28.30 o                         
 -13   6   2         31.46         14.07        10.78 o                         
 -12   6   2        173.07        169.87        22.10 o                         
 -11   6   2        213.49        201.91        17.17 o                         
 -10   6   2        943.41        955.50        27.81 o                         
  -9   6   2       1301.86       1282.46        43.97 o                         
  -8   6   2       3145.93       3040.78        45.11 o                         
  -7   6   2       1180.50       1116.46        26.14 o                         
  -6   6   2         40.81         40.45         5.78 o                         
  -5   6   2       1503.82       1282.63        27.24 o                         
  -4   6   2         25.25          6.44         4.00 o                         
  -3   6   2        905.28        635.28        11.35 o                         
  -2   6   2       3515.16       4192.12        75.04 o                         
  -1   6   2       5391.40       4866.60        95.36 o                         
   0   6   2      11569.83      11619.89        98.24 o                         
   1   6   2         41.18         33.87         4.00 o                         
   2   6   2       4382.33       4034.22        59.12 o                         
   3   6   2       2068.25       1981.85        85.06 o                         
   4   6   2       9488.71      10090.28        95.91 o                         
   5   6   2      11936.03      12615.90       161.61 o                         
   6   6   2       1396.07       1470.27        33.73 o                         
   7   6   2       1037.48        989.79        29.40 o                         
   8   6   2        557.33        503.80        19.02 o                         
   9   6   2       1698.51       1608.61        37.39 o                         
  10   6   2          6.67          6.91         6.24 o                         
  11   6   2         53.56         50.51        28.61 o                         
  12   6   2        104.85        139.80        21.21 o                         
  13   6   2          0.76          7.05        10.04 o                         
  14   6   2          1.22         -8.62        12.51 o                         
 -14   7   2        122.36        113.87        27.27 o                         
 -13   7   2          2.10        -11.62        11.62 o                         
 -12   7   2         62.40         54.05        12.18 o                         
 -11   7   2       1495.81       1543.51        46.49 o                         
 -10   7   2          0.17          5.23         5.21 o                         
  -9   7   2        182.04        168.88        11.78 o                         
  -8   7   2        146.09        125.32         9.46 o                         
  -7   7   2        101.47        114.10        10.20 o                         
  -6   7   2       1635.27       1486.84        32.77 o                         
  -5   7   2       1266.69       1352.22        35.21 o                         
  -4   7   2       6029.12       5942.22        63.12 o                         
  -3   7   2       6145.46       7331.97        87.57 o                         
  -2   7   2       4575.51       4657.93        34.72 o                         
  -1   7   2        258.83        263.25         7.72 o                         
   0   7   2        115.00        142.55         6.95 o                         
   1   7   2       2297.33       2420.01        42.04 o                         
   2   7   2       3382.22       3949.67        44.64 o                         
   3   7   2       7683.46       7342.72        79.24 o                         
   4   7   2       2172.00       2085.02        45.60 o                         
   5   7   2       1174.87       1237.22        56.31 o                         
   6   7   2        974.07       1068.78        29.42 o                         
   7   7   2        179.70        127.70        10.79 o                         
   8   7   2        547.16        468.98        22.26 o                         
   9   7   2       2070.50       1962.80        40.23 o                         
  10   7   2        163.48        158.85        11.95 o                         
  11   7   2        299.31        297.62        27.66 o                         
  12   7   2        122.18        117.70        23.26 o                         
  13   7   2         20.93         33.48        12.56 o                         
  14   7   2         45.13         16.23        11.47 o                         
 -14   8   2         48.69         34.58        14.52 o                         
 -13   8   2        217.63        243.36        27.71 o                         
 -12   8   2         86.45        107.25        39.64 o                         
 -11   8   2         14.86         19.11         6.95 o                         
 -10   8   2        412.25        438.90        20.65 o                         
  -9   8   2         58.39         54.63        13.43 o                         
  -8   8   2        254.35        249.13        13.78 o                         
  -7   8   2        122.99        117.36        10.79 o                         
  -6   8   2        307.84        307.78        16.87 o                         
  -5   8   2        651.56        578.76        19.44 o                         
  -4   8   2       1487.10       1692.34        30.00 o                         
  -3   8   2        505.45        621.87        15.76 o                         
  -2   8   2       8555.79       9924.50        77.74 o                         
  -1   8   2       1493.75       1650.96        41.46 o                         
   0   8   2        421.74        511.55        17.71 o                         
   1   8   2        927.11        959.10        17.52 o                         
   2   8   2       1378.11       1463.35        33.31 o                         
   3   8   2        242.64        236.80         9.43 o                         
   4   8   2        724.28        811.35        29.45 o                         
   5   8   2        438.37        378.79        25.88 o                         
   6   8   2        525.08        432.35        24.55 o                         
   7   8   2        349.79        322.04        17.76 o                         
   8   8   2          8.19         -6.40         9.79 o                         
   9   8   2        148.17        114.31        10.47 o                         
  10   8   2        104.90         90.55         9.30 o                         
  11   8   2         14.94          8.78         5.97 o                         
  12   8   2         90.51        102.90        18.74 o                         
  13   8   2          2.24         23.71        13.28 o                         
  14   8   2         42.45         53.30        23.02 o                         
 -13   9   2         33.75         51.58        24.07 o                         
 -12   9   2        470.35        497.86        36.99 o                         
 -11   9   2         56.83         64.81         9.47 o                         
 -10   9   2          0.21         82.89        15.61 o                         
  -9   9   2        800.73        773.98        25.73 o                         
  -8   9   2          6.00         -1.16         5.41 o                         
  -7   9   2        142.31        124.55        10.85 o                         
  -6   9   2       2463.11       2324.82        42.64 o                         
  -5   9   2         76.04         59.08         6.56 o                         
  -4   9   2       2007.38       2111.66        51.17 o                         
  -3   9   2       1252.04       1399.06        25.29 o                         
  -2   9   2        402.35        485.55        27.99 o                         
  -1   9   2        887.26       1309.59       122.59 o                         
   0   9   2       2327.95       2801.85        46.71 o                         
   1   9   2       3952.83       4111.58        93.89 o                         
   2   9   2       4154.49       4531.60       103.73 o                         
   3   9   2        324.14        394.47        13.00 o                         
   4   9   2        261.25        199.29        23.34 o                         
   5   9   2         42.76         31.80         6.50 o                         
   6   9   2         98.00         80.07        11.32 o                         
   7   9   2        361.09        340.44        18.62 o                         
   8   9   2         83.06         56.36        10.60 o                         
   9   9   2          4.64         27.79        10.48 o                         
  10   9   2        154.28        124.25        11.53 o                         
  11   9   2        200.85        230.64        19.58 o                         
  12   9   2        104.57        127.53        21.11 o                         
  13   9   2         14.63          4.08        18.24 o                         
 -13  10   2        217.18        219.78        42.98 o                         
 -12  10   2        382.28        457.04        55.11 o                         
 -11  10   2        507.79        519.92        23.59 o                         
 -10  10   2        230.62        267.53        16.82 o                         
  -9  10   2          6.97         14.01         6.02 o                         
  -8  10   2          2.13         -1.82         5.36 o                         
  -7  10   2        482.75        468.60        20.81 o                         
  -6  10   2       1838.84       1849.38        38.67 o                         
  -5  10   2        153.77        141.63        10.13 o                         
  -4  10   2        115.92        115.00        13.93 o                         
  -3  10   2        232.66        233.77        12.71 o                         
  -2  10   2       2019.76       2079.09        48.36 o                         
  -1  10   2        399.98        395.37        13.41 o                         
   0  10   2       4136.50       4591.36       134.49 o                         
   1  10   2        316.80        383.02        31.52 o                         
   2  10   2        107.61         74.52        25.74 o                         
   3  10   2         13.31          8.74         4.97 o                         
   4  10   2         42.31         42.76         3.91 o                         
   5  10   2       2566.15       2556.00        59.33 o                         
   6  10   2        240.89        227.99        19.42 o                         
   7  10   2         18.34         16.22         5.62 o                         
   8  10   2         99.04         89.84         9.81 o                         
   9  10   2        164.16        161.56        15.03 o                         
  10  10   2         67.10         76.66         9.79 o                         
  11  10   2         53.53         52.97        11.65 o                         
  12  10   2         57.02         39.29        10.09 o                         
  13  10   2         16.19          4.68        17.19 o                         
 -13  11   2        222.10        240.70        42.70 o                         
 -12  11   2        144.76        192.75        40.02 o                         
 -11  11   2          6.58         -0.94         6.39 o                         
 -10  11   2         39.55         45.71         8.76 o                         
  -9  11   2        200.18        216.95        16.33 o                         
  -8  11   2         58.02         74.15         9.46 o                         
  -7  11   2         41.82         23.11         4.74 o                         
  -6  11   2       4467.10       4582.34        93.36 o                         
  -5  11   2         15.83         11.67         4.48 o                         
  -4  11   2       1717.20       1611.50        46.62 o                         
  -3  11   2          3.50         -0.32         5.53 o                         
  -2  11   2        670.70        589.01        28.01 o                         
  -1  11   2       5357.53       5369.68        95.31 o                         
   0  11   2       1433.98       1527.97        62.28 o                         
   1  11   2       5440.89       5304.76       117.01 o                         
   2  11   2         33.85         47.92         7.70 o                         
   3  11   2       1261.73       1253.75        38.35 o                         
   4  11   2         72.26         63.85         5.64 o                         
   5  11   2         96.20         61.30        11.24 o                         
   6  11   2       1318.14       1283.37        45.89 o                         
   7  11   2         91.15         87.37        12.21 o                         
   8  11   2         54.65         18.01        13.23 o                         
   9  11   2        210.24        211.54        17.13 o                         
  10  11   2        182.01        204.56        15.82 o                         
  11  11   2        503.00        541.73        29.48 o                         
  12  11   2         67.84         49.76        19.58 o                         
  13  11   2         42.36         42.98        21.11 o                         
 -13  12   2         57.36         35.72        19.01 o                         
 -12  12   2        233.95        247.10        40.88 o                         
 -11  12   2         71.53         71.11        11.45 o                         
 -10  12   2       1046.42       1077.95        41.08 o                         
  -9  12   2         97.59        106.65        17.16 o                         
  -8  12   2        408.13        394.92        21.33 o                         
  -7  12   2       1351.30       1272.01        35.42 o                         
  -6  12   2       1101.70       1199.69        32.20 o                         
  -5  12   2       2250.44       2106.92        44.67 o                         
  -4  12   2       1116.17       1019.06        55.88 o                         
  -3  12   2       1418.33       1320.15        49.57 o                         
  -2  12   2       1555.89       1505.82        28.56 o                         
  -1  12   2        886.06        935.05        23.04 o                         
   0  12   2         82.67        135.15        21.59 o                         
   1  12   2        125.58         92.36        19.68 o                         
   2  12   2       1589.72       1550.99        67.72 o                         
   3  12   2        170.46        176.82        15.62 o                         
   4  12   2        991.02        998.77        37.45 o                         
   5  12   2       1691.05       1701.03        52.01 o                         
   6  12   2        797.84        783.02        36.89 o                         
   7  12   2       1540.58       1574.00        42.07 o                         
   8  12   2          0.69         -0.33         6.05 o                         
   9  12   2        484.94        512.13        26.50 o                         
  10  12   2        235.83        224.78        18.97 o                         
  11  12   2         23.42         37.54        14.80 o                         
  12  12   2         36.43         47.47        23.40 o                         
 -12  13   2         19.18          1.91        15.47 o                         
 -11  13   2          1.14         -1.28        11.36 o                         
 -10  13   2        176.00        162.52        16.16 o                         
  -9  13   2        671.46        672.07        39.49 o                         
  -8  13   2        641.46        646.98        49.67 o                         
  -7  13   2       1216.11       1345.43        51.56 o                         
  -6  13   2       2213.85       2301.53        54.37 o                         
  -5  13   2        435.76        451.00        18.46 o                         
  -4  13   2       1025.10       1019.09        43.03 o                         
  -3  13   2        101.66         94.00        25.50 o                         
  -2  13   2        561.31        514.44        17.40 o                         
  -1  13   2          4.50          1.75         6.31 o                         
   0  13   2       1039.62       1141.64        41.74 o                         
   1  13   2        107.13        101.63        18.53 o                         
   2  13   2        862.30        812.17        53.01 o                         
   3  13   2       1048.62       1066.40        84.25 o                         
   4  13   2       1822.80       1809.97        52.07 o                         
   5  13   2       4594.63       4519.16        87.12 o                         
   6  13   2          8.10         -2.71         8.42 o                         
   7  13   2        343.97        322.56        20.25 o                         
   8  13   2        334.96        312.45        20.30 o                         
   9  13   2        352.47        342.00        22.50 o                         
  10  13   2         18.14         17.58         9.26 o                         
  11  13   2        163.96        181.88        22.85 o                         
  12  13   2          4.36        -15.47        18.34 o                         
 -12  14   2         83.12        117.01        32.00 o                         
 -11  14   2        137.52         98.18        13.85 o                         
 -10  14   2          7.38          6.75        30.14 o                         
  -9  14   2         20.69          4.09        13.09 o                         
  -8  14   2        669.59        662.79        38.98 o                         
  -7  14   2        273.54        282.56        25.52 o                         
  -6  14   2        268.64        279.13        26.73 o                         
  -5  14   2        112.23         90.05        16.72 o                         
  -4  14   2        966.13        943.05        39.67 o                         
  -3  14   2        474.83        387.33        26.10 o                         
  -2  14   2         10.73          7.57         6.17 o                         
  -1  14   2          0.51          1.88         8.50 o                         
   0  14   2         89.40        106.25        14.25 o                         
   1  14   2        664.93        640.24        47.38 o                         
   2  14   2        373.26        356.75        36.39 o                         
   3  14   2        655.34        643.39        49.29 o                         
   4  14   2        171.53        181.07        17.67 o                         
   5  14   2        815.32        766.52        37.56 o                         
   6  14   2        182.02        195.02        21.21 o                         
   7  14   2        208.18        241.71        17.55 o                         
   8  14   2        208.61        212.16        24.88 o                         
   9  14   2          0.41         -8.22         9.28 o                         
  10  14   2        113.60        103.43        24.79 o                         
  11  14   2          1.11          0.80        10.35 o                         
  12  14   2         82.24        122.55        32.38 o                         
 -12  15   2        287.19        357.90        51.96 o                         
 -11  15   2         75.60         72.13        13.17 o                         
 -10  15   2          1.73        -12.18        12.18 o                         
  -9  15   2         15.92          3.62        10.55 o                         
  -8  15   2          5.51         -9.18         9.18 o                         
  -7  15   2        146.18        137.92        13.61 o                         
  -6  15   2         14.26         -1.34         7.36 o                         
  -5  15   2         89.50         73.21        12.73 o                         
  -4  15   2         41.41         37.12         9.87 o                         
  -3  15   2         61.27         33.42         9.49 o                         
  -2  15   2        138.99        136.61        17.14 o                         
  -1  15   2        204.03        236.03        21.36 o                         
   0  15   2        317.26        265.50        28.99 o                         
   1  15   2         30.34         39.46        20.58 o                         
   2  15   2        410.29        392.95        39.64 o                         
   3  15   2        358.53        330.39        38.49 o                         
   4  15   2        368.81        318.83        37.54 o                         
   5  15   2        355.72        303.57        24.68 o                         
   6  15   2        164.15        167.47        19.75 o                         
   7  15   2          5.36         -9.46         9.46 o                         
   8  15   2         79.49         60.84        12.99 o                         
   9  15   2          8.10         15.58         9.68 o                         
  10  15   2        223.55        186.51        23.25 o                         
  11  15   2          3.07          8.72        17.34 o                         
  12  15   2         38.14         39.35        23.31 o                         
 -11  16   2          2.44         -4.50         7.79 o                         
 -10  16   2          1.89         23.66        12.44 o                         
  -9  16   2          6.38          7.32         9.73 o                         
  -8  16   2          6.00         -9.19         9.38 o                         
  -7  16   2         37.93         44.71         9.69 o                         
  -6  16   2          2.53          3.95        13.75 o                         
  -5  16   2         81.92         53.98        10.28 o                         
  -4  16   2          6.87          6.38         9.37 o                         
  -3  16   2          1.41         -1.99         8.05 o                         
  -2  16   2        231.68        207.35        21.07 o                         
  -1  16   2        600.37        611.15        35.08 o                         
   0  16   2       4594.93       4448.77        93.44 o                         
   1  16   2        134.96        122.56        17.24 o                         
   2  16   2        318.35        273.42        23.87 o                         
   3  16   2         71.20         53.49        16.43 o                         
   4  16   2         41.40          5.73        16.81 o                         
   5  16   2       1560.89       1470.85        83.48 o                         
   6  16   2         36.83         33.89        10.48 o                         
   7  16   2        270.82        241.34        23.55 o                         
   8  16   2         63.50         74.04        17.30 o                         
   9  16   2        240.15        217.74        25.00 o                         
  10  16   2         71.18         53.65        12.12 o                         
  11  16   2         77.87         80.66        16.87 o                         
 -11  17   2         14.23          2.86         9.14 o                         
 -10  17   2         70.68         87.59        23.88 o                         
  -9  17   2          5.25        -13.18        15.19 o                         
  -8  17   2        774.11        770.05        64.19 o                         
  -7  17   2        163.95        173.16        19.89 o                         
  -6  17   2        944.11        924.13        49.00 o                         
  -5  17   2          5.41         -4.46         8.44 o                         
  -4  17   2        294.39        259.80        24.53 o                         
  -3  17   2       1180.96       1020.57        46.98 o                         
  -2  17   2        639.92        628.93        37.01 o                         
  -1  17   2       1294.54       1251.66        51.19 o                         
   0  17   2         62.70        102.50        16.52 o                         
   1  17   2        513.08        546.16        34.24 o                         
   2  17   2         99.94         96.09        16.72 o                         
   3  17   2        712.10        693.54        39.37 o                         
   4  17   2        910.42        858.31        64.57 o                         
   5  17   2         96.95        107.55        23.88 o                         
   6  17   2        206.04        215.10        33.62 o                         
   7  17   2         52.63         44.29        14.86 o                         
   8  17   2        148.45        134.21        19.21 o                         
   9  17   2          5.71         20.31        10.69 o                         
  10  17   2        126.05        126.54        20.12 o                         
  11  17   2         72.65         46.39        15.05 o                         
 -11  18   2        119.25        122.10        20.45 o                         
 -10  18   2        184.42        190.27        33.14 o                         
  -9  18   2         98.25         94.37        24.93 o                         
  -8  18   2        206.46        207.17        34.48 o                         
  -7  18   2         14.23         10.68        16.48 o                         
  -6  18   2        173.80        188.31        41.02 o                         
  -5  18   2        941.28        992.99        48.43 o                         
  -4  18   2        180.49        148.92        19.53 o                         
  -3  18   2          2.39          7.85        14.61 o                         
  -2  18   2       1405.35       1303.37        54.34 o                         
  -1  18   2         52.52         33.16        14.66 o                         
   0  18   2       2877.10       2723.44        77.99 o                         
   1  18   2         21.72          0.33        10.12 o                         
   2  18   2        424.47        358.92        29.32 o                         
   3  18   2        137.78        163.99        31.47 o                         
   4  18   2        734.47        799.11        44.19 o                         
   5  18   2         12.44         -6.30        16.14 o                         
   6  18   2        181.90        214.34        36.30 o                         
   7  18   2        654.05        687.33        64.00 o                         
   8  18   2         31.24         44.01        13.50 o                         
   9  18   2         56.83         61.45        15.23 o                         
  10  18   2         11.98         18.73         9.80 o                         
  11  18   2         46.80         54.42        15.83 o                         
 -11  19   2         17.38         10.51        10.70 o                         
 -10  19   2          0.45        -14.80        17.29 o                         
  -9  19   2         77.11         65.43        24.07 o                         
  -8  19   2         83.29         95.99        26.17 o                         
  -7  19   2          3.44         -7.74        13.56 o                         
  -6  19   2          5.31         -9.16         9.16 o                         
  -5  19   2          0.48          9.68         9.43 o                         
  -4  19   2        594.73        680.57        41.93 o                         
  -3  19   2        956.36        931.96        47.72 o                         
  -2  19   2        801.90        807.21        44.38 o                         
  -1  19   2         28.03         34.30        12.03 o                         
   0  19   2         28.16         35.07        11.37 o                         
   1  19   2        657.95        613.32        39.58 o                         
   2  19   2         20.06         20.42         9.52 o                         
   3  19   2        312.08        312.68        43.79 o                         
   4  19   2        192.78        197.45        23.81 o                         
   5  19   2          2.60          5.32        11.01 o                         
   6  19   2         85.73         98.03        16.37 o                         
   7  19   2         24.22         29.60        13.52 o                         
   8  19   2         64.93         43.27        19.87 o                         
   9  19   2        254.35        336.88        46.52 o                         
  10  19   2        176.09        170.29        24.75 o                         
 -10  20   2          2.46        -18.82        18.82 o                         
  -9  20   2          5.38        -15.00        15.00 o                         
  -8  20   2         29.57          8.88        13.75 o                         
  -7  20   2        275.51        306.70        44.70 o                         
  -6  20   2         21.13         32.20        12.62 o                         
  -5  20   2         36.80         23.41        12.56 o                         
  -4  20   2        809.10        907.11        49.86 o                         
  -3  20   2          8.87         -0.99         8.31 o                         
  -2  20   2          8.75          8.09         8.96 o                         
  -1  20   2         71.80         76.30        18.48 o                         
   0  20   2          2.83          7.51         9.22 o                         
   1  20   2          1.12         12.82        12.37 o                         
   2  20   2         98.90         76.69        14.23 o                         
   3  20   2         34.07         24.33        28.70 o                         
   4  20   2        461.47        419.77        34.41 o                         
   5  20   2         45.31         29.07        15.76 o                         
   6  20   2        219.41        235.75        26.04 o                         
   7  20   2         21.27         41.68        12.99 o                         
   8  20   2          5.83         -6.30        15.00 o                         
   9  20   2          0.48         37.16        21.49 o                         
  -9  21   2          6.58          5.83        14.42 o                         
  -8  21   2         10.37          3.15        11.18 o                         
  -7  21   2         42.64         46.04        21.97 o                         
  -6  21   2          0.74         11.52         7.83 o                         
  -5  21   2          7.93          5.83         8.56 o                         
  -4  21   2         65.48         76.39        18.53 o                         
  -3  21   2         98.25        112.00        20.00 o                         
  -2  21   2          0.02         -4.70         7.89 o                         
  -1  21   2         11.08          6.63         9.23 o                         
   0  21   2          5.64          7.92         8.79 o                         
   1  21   2          6.51          9.49        21.68 o                         
   2  21   2         11.27         12.58        10.36 o                         
   3  21   2        176.38        170.57        22.94 o                         
   4  21   2         96.37         81.84        17.55 o                         
   5  21   2          5.49          4.56         8.51 o                         
   6  21   2          6.88         -3.67        10.23 o                         
   7  21   2        172.54        216.81        27.44 o                         
   8  21   2          2.10         24.07        18.34 o                         
  -7  22   2          5.66        -17.00        17.00 o                         
  -6  22   2          0.35        -11.18        11.18 o                         
  -5  22   2          4.10         -1.57        10.49 o                         
  -4  22   2        108.02        130.02        22.45 o                         
  -3  22   2         43.35         54.99        14.83 o                         
  -2  22   2        246.67        240.32        35.63 o                         
  -1  22   2         39.88         24.91        14.42 o                         
   0  22   2        128.09        159.05        22.18 o                         
   1  22   2        100.84        105.05        18.59 o                         
   2  22   2         94.54         92.25        18.91 o                         
   3  22   2        181.96        146.52        22.21 o                         
   4  22   2         61.44         49.08        14.80 o                         
   5  22   2        155.61        128.80        21.44 o                         
   6  22   2         37.52         55.15        15.72 o                         
   7  22   2         78.89        114.05        32.19 o                         
  -6  23   2        510.67        557.62        63.23 o                         
  -5  23   2        319.25        278.00        29.94 o                         
  -4  23   2        832.93        905.21        53.74 o                         
  -3  23   2        402.04        491.63        40.44 o                         
  -2  23   2        295.24        328.63        33.55 o                         
  -1  23   2        139.19        120.22        20.64 o                         
   0  23   2        217.81        238.24        28.90 o                         
   1  23   2        154.39        144.76        25.65 o                         
   2  23   2         27.91         19.74        13.23 o                         
   3  23   2         17.66         32.68        14.49 o                         
   4  23   2        166.03        174.72        40.64 o                         
   5  23   2          4.07         -2.88        11.56 o                         
   6  23   2         96.59         83.58        24.64 o                         
  -5  24   2         62.62         49.86        18.15 o                         
  -4  24   2         19.66         25.72        12.68 o                         
  -3  24   2        469.90        523.95        42.58 o                         
  -2  24   2        480.77        553.81        43.72 o                         
  -1  24   2         27.14         55.24        26.31 o                         
   0  24   2        605.79        659.58        47.40 o                         
   1  24   2          0.17         -2.25        15.19 o                         
   2  24   2         91.29         66.69        17.24 o                         
   3  24   2         13.36         11.63        10.65 o                         
   4  24   2          3.10          3.20        25.65 o                         
   5  24   2         65.19         73.07        24.55 o                         
   6  24   2        106.82         87.40        26.17 o                         
  -5  25   2        125.02        120.73        30.09 o                         
  -4  25   2         71.05         68.29        23.50 o                         
  -3  25   2         51.86         26.74        16.72 o                         
  -2  25   2        289.08        391.71        53.49 o                         
  -1  25   2        359.83        434.61        39.99 o                         
   0  25   2        361.38        365.46        36.34 o                         
   1  25   2          5.73          6.69        10.57 o                         
   2  25   2          0.94         23.11        18.82 o                         
   3  25   2          1.50         12.89        17.48 o                         
   4  25   2        136.69        172.31        34.19 o                         
 -15   1   3          7.03         -0.11        13.07 o                         
 -14   1   3          0.57         -5.95        22.02 o                         
 -13   1   3         17.13          3.11         9.52 o                         
 -12   1   3          0.69          3.48         9.65 o                         
 -11   1   3        272.35        246.42        14.42 o                         
 -10   1   3        516.09        487.74        19.98 o                         
  -9   1   3        322.40        297.87        14.06 o                         
  -8   1   3         34.12         15.52         5.09 o                         
  -7   1   3       1593.68       1503.38        25.89 o                         
  -6   1   3          1.28          5.17         2.27 o                         
  -5   1   3       1047.53       1140.35        12.31 o                         
  -4   1   3         63.44         44.04         2.97 o                         
  -3   1   3      10450.65      11184.05        96.98 o                         
  -2   1   3       2466.64       2462.05        28.02 o                         
  -1   1   3       1576.10       1453.05        18.87 o                         
   0   1   3      14835.77      15622.24        62.87 o                         
   1   1   3       6572.34       6745.03       124.98 o                         
   2   1   3       3182.01       3370.74        50.02 o                         
   3   1   3       6449.03       6422.14        45.25 o                         
   4   1   3      17204.89      17392.55       118.81 o                         
   5   1   3         54.83         87.39         5.85 o                         
   6   1   3       1887.87       1780.97        25.56 o                         
   7   1   3       1429.37       1398.27        35.40 o                         
   8   1   3          0.54          4.36         3.38 o                         
   9   1   3        396.03        331.51        14.77 o                         
  10   1   3         42.54         48.11        12.80 o                         
  11   1   3        601.91        636.19        39.85 o                         
  12   1   3        106.62        124.47        20.83 o                         
  13   1   3          0.90         19.24        12.41 o                         
  14   1   3        112.65        105.31        20.52 o                         
 -15   2   3          5.64          6.59        43.13 o                         
 -14   2   3         35.71         26.35        12.32 o                         
 -13   2   3         28.23         51.80        15.46 o                         
 -12   2   3         61.34         46.61        11.80 o                         
 -11   2   3        290.81        288.04        19.07 o                         
 -10   2   3          3.01         -1.90         4.22 o                         
  -9   2   3        517.13        457.85        17.66 o                         
  -8   2   3        304.44        287.34        13.23 o                         
  -7   2   3       2123.86       2028.53        22.46 o                         
  -6   2   3       2959.69       2620.59        23.35 o                         
  -5   2   3       1570.48       1580.23        15.12 o                         
  -4   2   3        722.29        729.62         9.20 o                         
  -3   2   3       3875.08       3934.93        31.11 o                         
  -2   2   3        158.80        241.49         6.42 o                         
  -1   2   3        451.58        663.86        11.55 o                         
   0   2   3      10646.91      10226.04       103.92 o                         
   1   2   3       3431.91       2764.57        31.57 o                         
   2   2   3      12982.74      14018.84       282.87 o                         
   3   2   3      15123.28      15154.92       116.27 o                         
   4   2   3        633.23        715.26        12.18 o                         
   5   2   3         31.78         24.95        10.43 o                         
   6   2   3       1478.91       1348.00        27.79 o                         
   7   2   3        839.91        867.32        24.32 o                         
   8   2   3         46.71         45.88        12.03 o                         
   9   2   3         78.16         72.61        13.10 o                         
  10   2   3          9.15          6.36         9.56 o                         
  11   2   3        183.70        176.00        20.84 o                         
  12   2   3         15.25         30.81        12.21 o                         
  13   2   3         72.74         92.17        19.62 o                         
  14   2   3          6.62         23.44        15.19 o                         
 -15   3   3         63.92         38.02        18.24 o                         
 -14   3   3         18.92         -1.74        12.13 o                         
 -13   3   3        247.82        233.12        27.04 o                         
 -12   3   3        182.27        150.03        20.56 o                         
 -11   3   3        224.35        213.65        16.55 o                         
 -10   3   3       1316.45       1367.94        32.95 o                         
  -9   3   3       2481.54       2435.63        41.46 o                         
  -8   3   3       3329.08       3371.42        55.18 o                         
  -7   3   3       6372.79       6096.50        43.18 o                         
  -6   3   3       2693.74       2819.46        27.67 o                         
  -5   3   3       6695.85       6384.49        89.80 o                         
  -4   3   3       6967.17       7080.62        46.73 o                         
  -3   3   3       4079.70       4069.89        29.07 o                         
  -2   3   3       1958.13       1704.90        14.81 o                         
  -1   3   3         40.08         91.60         5.28 o                         
   0   3   3       5515.43       6077.21        53.81 o                         
   1   3   3        614.43        858.81        14.64 o                         
   2   3   3        138.41         95.99         5.97 o                         
   3   3   3        142.95        112.26         5.56 o                         
   4   3   3      14943.78      15321.03        99.72 o                         
   5   3   3        715.46        714.26        15.42 o                         
   6   3   3       6741.20       6900.03       114.14 o                         
   7   3   3        970.53        902.48        25.56 o                         
   8   3   3        120.86        143.67        11.55 o                         
   9   3   3       2589.29       2581.68        47.63 o                         
  10   3   3       1460.14       1338.64        54.05 o                         
  11   3   3        103.55         47.79        39.45 o                         
  12   3   3        163.28        151.61        21.58 o                         
  13   3   3        110.36        143.47        24.07 o                         
  14   3   3         84.21         82.47        17.76 o                         
 -15   4   3         13.17        -23.21        23.21 o                         
 -14   4   3        117.92         98.84        18.74 o                         
 -13   4   3          0.86         -9.04        12.31 o                         
 -12   4   3         91.88         87.84        14.99 o                         
 -11   4   3         45.85         50.69         8.95 o                         
 -10   4   3        339.22        332.75        20.46 o                         
  -9   4   3       1683.71       1662.22        33.40 o                         
  -8   4   3          8.85         12.40         3.93 o                         
  -7   4   3       2006.89       2026.63        27.95 o                         
  -6   4   3       2252.65       2167.67        31.69 o                         
  -5   4   3        683.97        690.30        16.59 o                         
  -4   4   3       2006.42       1977.37        72.38 o                         
  -3   4   3         20.90         27.04         5.18 o                         
  -2   4   3       1462.76       1817.67        38.84 o                         
  -1   4   3      35772.47      37534.14       206.69 o                         
   0   4   3      10608.18      10874.65       117.37 o                         
   1   4   3         18.42         24.42         2.79 o                         
   2   4   3       1302.25       1179.61        21.99 o                         
   3   4   3       2587.48       2309.86        41.99 o                         
   4   4   3       1643.50       1394.35        36.84 o                         
   5   4   3       3407.83       3640.30        44.01 o                         
   6   4   3       1799.82       1685.86        24.70 o                         
   7   4   3       1055.69        928.56        17.60 o                         
   8   4   3       1159.99       1181.78        27.19 o                         
   9   4   3        661.69        650.10        26.48 o                         
  10   4   3         18.67          3.92        22.73 o                         
  11   4   3        202.40        175.51        21.30 o                         
  12   4   3          1.80        -11.38        11.38 o                         
  13   4   3        288.80        294.66        31.16 o                         
  14   4   3         11.42         -2.50        10.95 o                         
 -15   5   3          3.37         14.14        12.51 o                         
 -14   5   3         25.53          5.16        10.74 o                         
 -13   5   3        259.37        238.41        41.50 o                         
 -12   5   3         45.92         31.70        10.64 o                         
 -11   5   3          0.04          0.77         6.24 o                         
 -10   5   3        724.91        720.62        23.39 o                         
  -9   5   3         73.64         53.39         6.62 o                         
  -8   5   3        582.13        529.25        18.49 o                         
  -7   5   3       1024.53        891.77        15.74 o                         
  -6   5   3         11.19          4.57         2.18 o                         
  -5   5   3        612.94        644.83        18.83 o                         
  -4   5   3        662.81        583.78        10.87 o                         
  -3   5   3      18685.93      19212.94       132.47 o                         
  -2   5   3        553.12        616.97        10.67 o                         
  -1   5   3       3635.25       4114.91        33.54 o                         
   0   5   3       2565.35       2657.24        17.20 o                         
   1   5   3         68.62        100.40         5.67 o                         
   2   5   3        697.58        583.00        15.68 o                         
   3   5   3        528.42        645.70        21.38 o                         
   4   5   3        254.11        186.18        10.66 o                         
   5   5   3        240.42        195.03        11.03 o                         
   6   5   3        141.02        147.00         8.01 o                         
   7   5   3       2823.01       2727.38        62.14 o                         
   8   5   3       2193.61       2135.79        37.73 o                         
   9   5   3         13.52         12.30         5.19 o                         
  10   5   3         38.58         48.92        12.99 o                         
  11   5   3        272.95        264.77        26.17 o                         
  12   5   3          8.81          8.15        33.05 o                         
  13   5   3          2.82         -1.86        14.71 o                         
  14   5   3          0.22          9.17        15.47 o                         
 -15   6   3         14.55         11.65        15.38 o                         
 -14   6   3         73.49         51.27        14.19 o                         
 -13   6   3         23.03          4.58        26.65 o                         
 -12   6   3          1.23          4.61         9.77 o                         
 -11   6   3         61.87         50.57         9.42 o                         
 -10   6   3        219.61        209.30        13.40 o                         
  -9   6   3         79.21         66.92         7.75 o                         
  -8   6   3        160.45        153.66        10.83 o                         
  -7   6   3       1000.64        982.27        24.30 o                         
  -6   6   3         43.10         50.07         6.63 o                         
  -5   6   3          5.62          8.96         3.89 o                         
  -4   6   3        395.17        440.53        16.50 o                         
  -3   6   3       2146.93       2490.82        40.21 o                         
  -2   6   3       2976.14       3543.99        52.71 o                         
  -1   6   3         39.55         57.22         4.41 o                         
   0   6   3       2405.20       2469.61        50.93 o                         
   1   6   3          9.03         23.97         3.03 o                         
   2   6   3        653.29        803.01        29.99 o                         
   3   6   3       2287.49       2624.24        38.14 o                         
   4   6   3       2217.58       2540.91        80.30 o                         
   5   6   3        501.97        511.53        26.55 o                         
   6   6   3        544.52        530.71        25.46 o                         
   7   6   3        336.26        394.51        19.03 o                         
   8   6   3         17.13         25.92         7.61 o                         
   9   6   3        794.90        816.17        25.83 o                         
  10   6   3        275.06        258.67        28.68 o                         
  11   6   3          2.08          4.15        25.31 o                         
  12   6   3        114.24         84.03        30.90 o                         
  13   6   3          1.72          6.60        26.60 o                         
  14   6   3        103.64        159.93        25.90 o                         
 -14   7   3        154.02        167.90        24.18 o                         
 -13   7   3        261.19        256.12        27.48 o                         
 -12   7   3         54.60         39.41        18.58 o                         
 -11   7   3         84.29        123.60        15.03 o                         
 -10   7   3        247.36        257.93        15.03 o                         
  -9   7   3        201.92        182.93        12.30 o                         
  -8   7   3        808.57        787.14        23.66 o                         
  -7   7   3       1499.90       1433.89        34.60 o                         
  -6   7   3         68.15         86.83         9.15 o                         
  -5   7   3       1760.70       1642.14        31.27 o                         
  -4   7   3          1.27          0.14         2.21 o                         
  -3   7   3       5152.45       5647.64        63.20 o                         
  -2   7   3       4180.56       4495.43        35.35 o                         
  -1   7   3         72.26         52.73         4.34 o                         
   0   7   3       2612.83       2628.48        55.78 o                         
   1   7   3        315.81        294.75         9.00 o                         
   2   7   3       4741.32       4795.10        59.10 o                         
   3   7   3       1838.61       2125.28        72.48 o                         
   4   7   3       1152.25       1168.97        34.73 o                         
   5   7   3       1878.10       1870.89        89.88 o                         
   6   7   3       3431.88       3356.57        66.72 o                         
   7   7   3         10.55          1.43         5.32 o                         
   8   7   3        189.01        171.68        14.79 o                         
   9   7   3       1265.81       1197.63        31.55 o                         
  10   7   3          0.62         -5.46         5.46 o                         
  11   7   3         39.00          5.58         8.60 o                         
  12   7   3         13.13         35.83        11.94 o                         
  13   7   3        220.19        208.40        27.51 o                         
  14   7   3         32.09         29.71        20.73 o                         
 -14   8   3         45.76         51.96        21.11 o                         
 -13   8   3         70.25         78.72        17.56 o                         
 -12   8   3          1.14         -5.96         9.26 o                         
 -11   8   3        671.60        691.80        31.98 o                         
 -10   8   3         65.36         62.97         8.56 o                         
  -9   8   3        177.96        149.21        13.26 o                         
  -8   8   3          1.90         -4.68         4.68 o                         
  -7   8   3          2.88          4.19         5.00 o                         
  -6   8   3       3010.17       3028.14        46.74 o                         
  -5   8   3        147.67        142.67         9.91 o                         
  -4   8   3        258.28        247.33         9.14 o                         
  -3   8   3        321.80        353.60        10.37 o                         
  -2   8   3         10.47         31.49         4.74 o                         
  -1   8   3       2723.33       2916.08        40.96 o                         
   0   8   3       6843.36       7139.19        84.37 o                         
   1   8   3       9747.73      10659.22        57.01 o                         
   2   8   3       5332.72       5565.96        55.96 o                         
   3   8   3       2389.27       2220.44        38.16 o                         
   4   8   3         95.35         85.40         8.33 o                         
   5   8   3          2.86          2.13         5.70 o                         
   6   8   3        330.10        336.28        37.30 o                         
   7   8   3        227.60        197.92        13.79 o                         
   8   8   3       2199.05       2133.44        60.84 o                         
   9   8   3         10.98          7.82         5.65 o                         
  10   8   3          7.51         -1.01         4.78 o                         
  11   8   3         70.19         33.54        16.72 o                         
  12   8   3          4.58         -6.58         8.74 o                         
  13   8   3         52.71         44.10        29.56 o                         
  14   8   3        144.56        167.63        35.25 o                         
 -13   9   3          1.09        -21.97        21.97 o                         
 -12   9   3        387.16        440.29        27.55 o                         
 -11   9   3        206.02        205.39        18.21 o                         
 -10   9   3       2460.90       2433.26        74.17 o                         
  -9   9   3         15.54         10.78         6.92 o                         
  -8   9   3        268.62        262.25        16.38 o                         
  -7   9   3        263.77        298.78        16.27 o                         
  -6   9   3          1.44          6.82         4.15 o                         
  -5   9   3       2235.51       2460.04        39.51 o                         
  -4   9   3       4075.65       4462.21        50.79 o                         
  -3   9   3       2420.24       2484.04        28.09 o                         
  -2   9   3          3.50          5.56         4.43 o                         
  -1   9   3       4429.76       4587.81       104.78 o                         
   0   9   3       6093.56       6763.28        80.71 o                         
   1   9   3        495.73        481.56        17.40 o                         
   2   9   3        898.85        859.46        22.94 o                         
   3   9   3       1139.98       1251.40        29.03 o                         
   4   9   3         49.31         49.47         6.37 o                         
   5   9   3       1068.55       1043.37        37.03 o                         
   6   9   3         14.25          0.97        11.32 o                         
   7   9   3        218.13        198.39        14.23 o                         
   8   9   3          5.78         -8.25         8.25 o                         
   9   9   3       2271.35       2202.34        77.81 o                         
  10   9   3        319.99        295.73        17.49 o                         
  11   9   3        461.70        467.78        27.10 o                         
  12   9   3         69.28         58.87        14.89 o                         
  13   9   3         88.08        111.25        21.41 o                         
  14   9   3        242.87        295.05        46.80 o                         
 -13  10   3         86.02        134.58        33.34 o                         
 -12  10   3          0.32          6.28        17.96 o                         
 -11  10   3        133.20        161.00        22.27 o                         
 -10  10   3          2.14         28.58         7.99 o                         
  -9  10   3        150.95        160.81        12.48 o                         
  -8  10   3        322.11        335.71        19.05 o                         
  -7  10   3          3.97          2.18         5.16 o                         
  -6  10   3        819.67        749.46        24.27 o                         
  -5  10   3        656.36        626.54        24.08 o                         
  -4  10   3       2469.65       2489.31        51.79 o                         
  -3  10   3        666.86        677.26        27.29 o                         
  -2  10   3       8634.29       8816.90        98.49 o                         
  -1  10   3       1239.83       1229.29        21.27 o                         
   0  10   3          0.95          6.07         6.26 o                         
   1  10   3       6112.08       6262.40       121.78 o                         
   2  10   3         92.22        106.73        13.52 o                         
   3  10   3        764.05        682.01        18.64 o                         
   4  10   3        136.87        157.15         7.88 o                         
   5  10   3        165.32        177.26        15.78 o                         
   6  10   3         32.59         24.79         7.40 o                         
   7  10   3          0.67         -5.60         5.60 o                         
   8  10   3        291.14        269.14        17.47 o                         
   9  10   3          8.81          1.78         5.80 o                         
  10  10   3         81.67         77.97         9.36 o                         
  11  10   3         73.41         64.38        11.57 o                         
  12  10   3        217.49        211.78        25.57 o                         
  13  10   3        318.22        354.95        34.59 o                         
 -13  11   3         34.35        -17.19        23.78 o                         
 -12  11   3         46.10         71.97        16.76 o                         
 -11  11   3        226.30        233.01        22.43 o                         
 -10  11   3        803.80        781.69        34.01 o                         
  -9  11   3        281.04        258.74        16.13 o                         
  -8  11   3        275.03        290.28        18.06 o                         
  -7  11   3        558.78        501.11        21.69 o                         
  -6  11   3         13.60         31.96         6.42 o                         
  -5  11   3       1385.10       1305.74        30.99 o                         
  -4  11   3         63.28         78.76         6.61 o                         
  -3  11   3        279.51        263.23        18.02 o                         
  -2  11   3          6.51          1.29         4.39 o                         
  -1  11   3         17.74         32.81         4.74 o                         
   0  11   3       2070.47       2146.55        63.71 o                         
   1  11   3        290.26        253.88        28.27 o                         
   2  11   3        199.50        184.42        13.94 o                         
   3  11   3         27.94         13.40         6.35 o                         
   4  11   3       2099.07       2104.39        31.05 o                         
   5  11   3        524.09        514.39        28.35 o                         
   6  11   3         33.14         22.86         8.55 o                         
   7  11   3        331.08        326.74        25.19 o                         
   8  11   3        255.50        230.88        17.05 o                         
   9  11   3        480.42        449.41        24.96 o                         
  10  11   3         39.61         55.22        10.94 o                         
  11  11   3          1.94          8.91         7.54 o                         
  12  11   3          5.06         -5.90         6.95 o                         
  13  11   3          0.68         19.87        18.91 o                         
 -13  12   3          3.75         -2.77        18.15 o                         
 -12  12   3        204.19        215.79        26.18 o                         
 -11  12   3         96.08         79.47        12.05 o                         
 -10  12   3         44.22         66.62        13.47 o                         
  -9  12   3          4.87         17.88         8.69 o                         
  -8  12   3         29.03         59.02        14.63 o                         
  -7  12   3         72.76         81.82        11.58 o                         
  -6  12   3         21.46         42.46        11.83 o                         
  -5  12   3        322.34        260.06        12.10 o                         
  -4  12   3        559.25        528.07        26.69 o                         
  -3  12   3        191.23        250.52        19.25 o                         
  -2  12   3        557.36        542.25        15.57 o                         
  -1  12   3        165.12        202.72        17.01 o                         
   0  12   3          1.42         11.48         4.49 o                         
   1  12   3          1.14          1.53         9.27 o                         
   2  12   3        227.50        240.89        28.18 o                         
   3  12   3        481.82        454.86        23.97 o                         
   4  12   3          0.33          4.62         6.04 o                         
   5  12   3        334.25        314.04        22.88 o                         
   6  12   3         87.79         77.01        12.27 o                         
   7  12   3        292.11        284.47        23.99 o                         
   8  12   3         26.61         37.36         7.87 o                         
   9  12   3        104.14        107.21        13.40 o                         
  10  12   3          0.71          8.84         7.63 o                         
  11  12   3        116.38        130.26        15.51 o                         
  12  12   3          4.07          8.41         8.45 o                         
 -12  13   3        121.82        109.79        19.59 o                         
 -11  13   3         22.09         13.39         6.87 o                         
 -10  13   3        137.81        131.59        29.48 o                         
  -9  13   3        227.37        238.92        24.55 o                         
  -8  13   3         30.11         13.75         8.86 o                         
  -7  13   3         55.26         76.07        11.72 o                         
  -6  13   3        131.77        129.06        13.21 o                         
  -5  13   3       1414.92       1430.29        60.86 o                         
  -4  13   3        535.43        507.20        19.63 o                         
  -3  13   3        580.94        529.74        28.72 o                         
  -2  13   3          3.75          5.73         2.62 o                         
  -1  13   3        987.94        949.31        42.29 o                         
   0  13   3       1724.44       1688.91        72.21 o                         
   1  13   3       1022.39        851.43        51.67 o                         
   2  13   3        256.87        238.31        29.71 o                         
   3  13   3       1947.92       1908.99       152.16 o                         
   4  13   3         59.54         56.93        13.09 o                         
   5  13   3       2848.39       2936.41        69.76 o                         
   6  13   3        125.70        112.78        19.49 o                         
   7  13   3        829.06        843.09        41.50 o                         
   8  13   3          0.25          1.31         5.87 o                         
   9  13   3        347.08        352.71        22.82 o                         
  10  13   3         80.39         58.84        12.90 o                         
  11  13   3         13.14         19.60        14.28 o                         
  12  13   3         44.50         33.55        15.47 o                         
 -12  14   3         20.06         36.37        13.61 o                         
 -11  14   3         72.38         54.23        10.45 o                         
 -10  14   3          2.34        -12.04        12.04 o                         
  -9  14   3         18.25         35.27        11.38 o                         
  -8  14   3         63.52         63.13        13.26 o                         
  -7  14   3          1.11          0.47         5.75 o                         
  -6  14   3        849.68        889.09        39.11 o                         
  -5  14   3          6.39         -6.44         7.82 o                         
  -4  14   3       1318.90       1340.31        47.67 o                         
  -3  14   3        344.30        325.25        24.01 o                         
  -2  14   3        586.23        594.27        31.80 o                         
  -1  14   3         21.85         16.19         7.11 o                         
   0  14   3        469.94        454.00        28.14 o                         
   1  14   3        844.10        796.70        52.25 o                         
   2  14   3          2.67          0.67         9.46 o                         
   3  14   3        147.13        171.36        24.93 o                         
   4  14   3       1228.16       1208.23        43.95 o                         
   5  14   3         10.82         32.31        17.48 o                         
   6  14   3       1364.71       1395.57        52.08 o                         
   7  14   3        323.27        287.46        25.73 o                         
   8  14   3       1765.18       1748.48        48.56 o                         
   9  14   3          7.87         -1.34         8.36 o                         
  10  14   3         66.04         45.60        20.44 o                         
  11  14   3         86.91         86.33        20.63 o                         
  12  14   3          2.84          8.35        16.43 o                         
 -12  15   3         25.26         42.41        15.60 o                         
 -11  15   3         73.32         79.39        13.37 o                         
 -10  15   3         14.13         -0.26         9.54 o                         
  -9  15   3        220.58        252.22        26.22 o                         
  -8  15   3          9.50          9.19         9.50 o                         
  -7  15   3        160.01        160.57        17.70 o                         
  -6  15   3        411.64        353.11        25.93 o                         
  -5  15   3        358.02        348.85        25.87 o                         
  -4  15   3         14.55         20.82         7.32 o                         
  -3  15   3       2115.96       2091.35        61.48 o                         
  -2  15   3        617.96        608.20        33.78 o                         
  -1  15   3        183.68        203.95        25.55 o                         
   0  15   3        350.31        335.60        28.32 o                         
   1  15   3        232.56        172.79        24.07 o                         
   2  15   3        721.09        726.88        53.20 o                         
   3  15   3       1946.89       1831.99        86.82 o                         
   4  15   3       2226.34       2156.65        60.26 o                         
   5  15   3        672.50        661.71        35.89 o                         
   6  15   3        107.02         90.42        15.10 o                         
   7  15   3        254.35        252.25        24.56 o                         
   8  15   3        226.25        205.36        22.95 o                         
   9  15   3         92.26         78.71        15.17 o                         
  10  15   3          1.58         -3.27         8.56 o                         
  11  15   3        154.49        171.44        23.36 o                         
  12  15   3        309.07        304.90        31.17 o                         
 -12  16   3         54.12         75.08        24.55 o                         
 -11  16   3          8.56         13.17         7.45 o                         
 -10  16   3          0.46         15.60        19.77 o                         
  -9  16   3         29.32         30.28        15.57 o                         
  -8  16   3         91.83         74.79        20.92 o                         
  -7  16   3         15.24         12.52         7.23 o                         
  -6  16   3        468.62        401.98        28.94 o                         
  -5  16   3         46.69         40.53        15.28 o                         
  -4  16   3         62.85         67.95        12.24 o                         
  -3  16   3        146.69        141.30        23.35 o                         
  -2  16   3        762.89        780.08        38.76 o                         
  -1  16   3       1778.22       1812.50        59.43 o                         
   0  16   3        212.98        238.45        22.08 o                         
   1  16   3        839.70        763.20        38.78 o                         
   2  16   3        326.31        326.66        36.49 o                         
   3  16   3         76.92         38.49        15.95 o                         
   4  16   3        673.79        597.93        53.01 o                         
   5  16   3        532.97        494.87        32.11 o                         
   6  16   3        759.13        735.57        39.78 o                         
   7  16   3        238.60        218.07        23.20 o                         
   8  16   3        175.18        179.46        22.09 o                         
   9  16   3        118.05        114.25        19.98 o                         
  10  16   3         29.80         32.49        11.63 o                         
  11  16   3         36.28         23.11        10.43 o                         
  12  16   3          0.89         17.19        15.76 o                         
 -12  17   3         35.99         19.96        16.72 o                         
 -11  17   3          4.51         -1.85         9.13 o                         
 -10  17   3         48.55         77.94        23.31 o                         
  -9  17   3         70.40         79.09        23.97 o                         
  -8  17   3         19.17         25.22        15.95 o                         
  -7  17   3        119.22        103.08        15.93 o                         
  -6  17   3         38.12         33.05         9.88 o                         
  -5  17   3        129.65        109.93        15.98 o                         
  -4  17   3        604.52        611.77        36.52 o                         
  -3  17   3         37.44         36.34        14.28 o                         
  -2  17   3        402.52        397.03        29.50 o                         
  -1  17   3         55.43         56.86        13.24 o                         
   0  17   3         79.18         83.67        16.01 o                         
   1  17   3         28.67         35.46        12.61 o                         
   2  17   3        155.66        151.39        25.88 o                         
   3  17   3          0.12         27.03        17.67 o                         
   4  17   3         15.58         11.94        14.42 o                         
   5  17   3        224.64        241.66        35.91 o                         
   6  17   3        370.62        343.57        28.10 o                         
   7  17   3        251.68        268.97        55.54 o                         
   8  17   3          9.31          5.89         9.22 o                         
   9  17   3        252.59        250.26        26.55 o                         
  10  17   3         82.95         64.05        14.50 o                         
  11  17   3         97.50         82.58        17.74 o                         
 -11  18   3          1.03        -14.05        17.00 o                         
 -10  18   3         21.07         15.47        12.70 o                         
  -9  18   3         25.64         24.64        17.67 o                         
  -8  18   3         58.66         87.49        26.27 o                         
  -7  18   3          0.65         -4.91         7.94 o                         
  -6  18   3        291.29        279.93        25.58 o                         
  -5  18   3         96.83        104.93        17.31 o                         
  -4  18   3         52.38         45.60        20.44 o                         
  -3  18   3         65.75         56.51        12.34 o                         
  -2  18   3        225.25        194.68        22.20 o                         
  -1  18   3        439.35        377.58        30.16 o                         
   0  18   3         79.85        119.25        21.68 o                         
   1  18   3         67.51         54.84        10.76 o                         
   2  18   3       1128.61       1029.88        48.57 o                         
   3  18   3        154.55        155.86        21.06 o                         
   4  18   3        739.24        679.88        59.98 o                         
   5  18   3          3.28          0.57        11.56 o                         
   6  18   3         40.70         76.99        21.30 o                         
   7  18   3          4.21         17.59        20.39 o                         
   8  18   3         72.62         87.20        21.87 o                         
   9  18   3         15.70         19.22        16.62 o                         
  10  18   3        225.64        204.27        25.74 o                         
  11  18   3          8.75         29.66        14.54 o                         
 -10  19   3         12.88          2.67        12.80 o                         
  -9  19   3         19.04         28.75        13.95 o                         
  -8  19   3         26.63         51.96        22.06 o                         
  -7  19   3         17.20         24.17        15.47 o                         
  -6  19   3          1.39          4.15         8.01 o                         
  -5  19   3        485.30        556.75        37.41 o                         
  -4  19   3         21.93         31.91        12.81 o                         
  -3  19   3         20.33          1.94         8.35 o                         
  -2  19   3         24.54         11.87         8.61 o                         
  -1  19   3         98.28         88.07        15.72 o                         
   0  19   3          1.53        -11.84        11.84 o                         
   1  19   3        167.54        152.34        20.80 o                         
   2  19   3        965.41        928.34        48.58 o                         
   3  19   3        839.48        805.74        46.06 o                         
   4  19   3        107.53        146.50        20.83 o                         
   5  19   3         52.65         47.47        17.19 o                         
   6  19   3        281.94        292.66        41.17 o                         
   7  19   3          7.30         32.95        19.77 o                         
   8  19   3          0.01         -5.64        11.94 o                         
   9  19   3         22.48          3.20        20.63 o                         
  10  19   3        168.98        202.44        26.86 o                         
 -10  20   3          5.95         -2.87        15.47 o                         
  -9  20   3          0.82         -2.01        14.61 o                         
  -8  20   3          4.25        -10.51        11.08 o                         
  -7  20   3         97.30         94.08        25.31 o                         
  -6  20   3        181.85        163.14        21.87 o                         
  -5  20   3         77.56         90.15        17.46 o                         
  -4  20   3        366.10        398.39        33.28 o                         
  -3  20   3          3.45         12.90        11.89 o                         
  -2  20   3        162.73        174.00        21.75 o                         
  -1  20   3        179.15        154.38        21.43 o                         
   0  20   3         14.78         22.74        11.76 o                         
   1  20   3        933.23        894.88        48.62 o                         
   2  20   3         10.08          6.14        11.52 o                         
   3  20   3        802.28        809.35        50.91 o                         
   4  20   3        104.43         83.07        16.75 o                         
   5  20   3        133.86        127.02        19.58 o                         
   6  20   3         44.17         51.55        14.48 o                         
   7  20   3          1.34         24.92        13.02 o                         
   8  20   3        103.48        125.03        31.90 o                         
   9  20   3         20.06          7.16        12.32 o                         
  -9  21   3         48.78         83.96        25.50 o                         
  -8  21   3         77.76         98.29        25.88 o                         
  -7  21   3         43.09         23.40        15.38 o                         
  -6  21   3         39.24         46.79        13.33 o                         
  -5  21   3        842.27        839.47        48.87 o                         
  -4  21   3         31.26         48.61        14.74 o                         
  -3  21   3        609.28        614.51        43.22 o                         
  -2  21   3          1.66         -2.65        18.15 o                         
  -1  21   3        224.04        228.49        26.37 o                         
   0  21   3        218.14        179.41        22.68 o                         
   1  21   3         15.56          5.35        14.09 o                         
   2  21   3        237.69        254.65        29.90 o                         
   3  21   3         19.44         20.23        18.53 o                         
   4  21   3        466.21        480.30        37.41 o                         
   5  21   3         17.55          3.81        10.33 o                         
   6  21   3         30.91         49.79        15.85 o                         
   7  21   3        359.53        399.69        35.75 o                         
   8  21   3        184.01        188.64        37.82 o                         
  -7  22   3        101.31        139.45        33.53 o                         
  -6  22   3          8.71          3.06        12.32 o                         
  -5  22   3         14.04          6.08         8.88 o                         
  -4  22   3         35.01         42.01        14.71 o                         
  -3  22   3         15.51          5.66         9.65 o                         
  -2  22   3          1.19          9.83         9.20 o                         
  -1  22   3        206.55        223.52        26.67 o                         
   0  22   3          6.13          9.99        10.28 o                         
   1  22   3        103.02         86.81        26.60 o                         
   2  22   3        320.12        340.53        32.67 o                         
   3  22   3        184.94        168.60        34.15 o                         
   4  22   3         29.68         24.35        10.07 o                         
   5  22   3         53.07         28.07         9.71 o                         
   6  22   3        364.68        323.07        32.42 o                         
   7  22   3        120.60        114.93        20.85 o                         
  -6  23   3        153.12        205.07        40.31 o                         
  -5  23   3        241.15        243.56        28.16 o                         
  -4  23   3          0.28         21.27        12.89 o                         
  -3  23   3          4.16         22.46        14.42 o                         
  -2  23   3        170.63        211.48        27.41 o                         
  -1  23   3         47.01         73.98        23.88 o                         
   0  23   3         17.92         -4.70         8.47 o                         
   1  23   3          0.51         -1.30        11.15 o                         
   2  23   3        255.72        251.53        30.46 o                         
   3  23   3         53.11         59.64        31.19 o                         
   4  23   3         60.29         45.81        20.30 o                         
   5  23   3          4.32         17.76        11.71 o                         
   6  23   3         96.22         73.93        24.07 o                         
  -5  24   3         82.52        123.60        29.42 o                         
  -4  24   3         10.32        -12.05        12.05 o                         
  -3  24   3         15.65         11.87        12.55 o                         
  -2  24   3         48.82         49.25        16.32 o                         
  -1  24   3         28.05         37.36        14.61 o                         
   0  24   3         29.36         57.31        16.92 o                         
   1  24   3         21.17         13.81        13.61 o                         
   2  24   3         15.07         34.75        13.76 o                         
   3  24   3         99.83         83.84        19.76 o                         
   4  24   3         51.34         37.25        18.91 o                         
   5  24   3        207.48        245.38        42.70 o                         
   6  24   3         54.51         37.63        18.63 o                         
  -5  25   3        201.75        168.20        34.96 o                         
  -4  25   3        101.55        165.43        35.44 o                         
  -3  25   3         11.77        -14.23        15.09 o                         
  -2  25   3          0.39         -8.02        13.75 o                         
  -1  25   3        249.20        261.66        31.16 o                         
   0  25   3          6.26          0.21        10.83 o                         
   1  25   3         88.46        124.48        40.31 o                         
   2  25   3          5.73         21.20        19.10 o                         
   3  25   3         37.57         64.00        24.74 o                         
 -15   0   4        195.18        175.18        38.40 o                         
 -14   0   4        332.87        308.04        46.13 o                         
 -13   0   4        255.85        245.00        38.78 o                         
 -12   0   4        312.26        363.92        44.80 o                         
 -11   0   4       1796.19       1747.78        54.53 o                         
 -10   0   4        296.08        324.88        27.80 o                         
  -9   0   4        823.16        836.53        33.83 o                         
  -8   0   4        273.50        236.05        11.29 o                         
  -7   0   4         16.63          3.75         3.29 o                         
  -6   0   4        124.05         89.95         5.90 o                         
  -5   0   4       4565.69       4228.96       100.59 o                         
  -4   0   4          0.05          5.86         1.42 o                         
  -3   0   4      13349.09      13171.31        81.45 o                         
  -2   0   4      19454.54      19965.45       207.02 o                         
  -1   0   4       5596.26       5744.42        59.22 o                         
   0   0   4       3594.09       3170.64        25.73 o                         
   1   0   4        128.91         36.25         6.40 o                         
   2   0   4       7300.74       8917.66        89.79 o                         
   3   0   4        924.65       1048.43        47.71 o                         
   4   0   4       2925.79       3805.10        73.83 o                         
   5   0   4      41720.03      44742.95       187.64 o                         
   6   0   4       1139.81       1056.96        35.44 o                         
   7   0   4       2238.38       2322.03        62.04 o                         
   8   0   4       3525.39       3221.74        46.77 o                         
   9   0   4       2176.25       2050.63        88.45 o                         
  10   0   4          3.78        -23.50        23.50 o                         
  11   0   4        182.72        149.58        26.46 o                         
  12   0   4        316.81        314.82        44.22 o                         
  13   0   4        189.05        148.62        33.62 o                         
  14   0   4        635.27        764.41        73.93 o                         
 -15   1   4          3.15          9.99         9.96 o                         
 -14   1   4        314.33        336.07        34.11 o                         
 -13   1   4        165.53        191.61        25.08 o                         
 -12   1   4        565.23        467.57        35.93 o                         
 -11   1   4          2.06         -3.49         5.02 o                         
 -10   1   4          1.06          5.76         5.58 o                         
  -9   1   4        432.66        417.52        17.06 o                         
  -8   1   4        384.48        378.39        19.06 o                         
  -7   1   4        977.62        880.63        21.72 o                         
  -6   1   4        432.90        370.85         7.36 o                         
  -5   1   4       1512.56       1804.21        23.61 o                         
  -4   1   4        227.03        186.85         6.15 o                         
  -3   1   4       3629.93       3565.70        30.86 o                         
  -2   1   4       8187.16       9456.86       114.61 o                         
  -1   1   4         13.57         12.32         2.03 o                         
   0   1   4      23308.19      24227.12       366.31 o                         
   1   1   4          9.16         23.76         1.90 o                         
   2   1   4       1881.12       2372.38        32.03 o                         
   3   1   4       6574.96       6273.76        68.26 o                         
   4   1   4      16561.73      17481.96        82.50 o                         
   5   1   4       4175.23       4040.22        51.51 o                         
   6   1   4       2412.32       2366.50        26.51 o                         
   7   1   4        309.27        279.62        22.71 o                         
   8   1   4       1020.97       1062.13        25.71 o                         
   9   1   4          0.09         -3.64        19.87 o                         
  10   1   4       1051.83        892.09        44.34 o                         
  11   1   4        198.91        183.89        22.85 o                         
  12   1   4         22.55         29.92        19.34 o                         
  13   1   4        123.53        167.14        24.91 o                         
  14   1   4          7.57         40.57        17.28 o                         
 -15   2   4        406.73        465.69        41.52 o                         
 -14   2   4          0.10          6.30        10.74 o                         
 -13   2   4        293.17        271.86        38.02 o                         
 -12   2   4          6.31         12.63        11.18 o                         
 -11   2   4         83.46         67.89         7.88 o                         
 -10   2   4         42.40         35.03         5.90 o                         
  -9   2   4        329.20        306.34        14.88 o                         
  -8   2   4         88.56         80.92         8.52 o                         
  -7   2   4         32.37         44.71         3.44 o                         
  -6   2   4        351.33        329.49         8.05 o                         
  -5   2   4       1445.21       1181.58        21.54 o                         
  -4   2   4         30.39         41.35         3.35 o                         
  -3   2   4       2877.71       2807.19        35.23 o                         
  -2   2   4      16289.29      15850.99       137.84 o                         
  -1   2   4      35900.25      38873.66       124.33 o                         
   0   2   4        553.87        593.97        22.19 o                         
   1   2   4      50996.36      52986.40       392.62 o                         
   2   2   4      10739.99      11117.98       127.23 o                         
   3   2   4       3424.07       3915.28        31.21 o                         
   4   2   4       7154.76       7244.73        71.75 o                         
   5   2   4      12708.47      13496.96       160.33 o                         
   6   2   4        121.71        104.68         6.80 o                         
   7   2   4       4545.86       4530.86        59.40 o                         
   8   2   4         42.89         63.66         8.24 o                         
   9   2   4         19.91          8.46         9.67 o                         
  10   2   4          0.09        -11.00        11.00 o                         
  11   2   4         28.61          8.54         9.36 o                         
  12   2   4         98.64         97.79        18.17 o                         
  13   2   4          3.37         25.68        10.79 o                         
  14   2   4        152.66        169.90        26.08 o                         
 -15   3   4          1.92        -16.05        17.57 o                         
 -14   3   4         46.42         57.06        13.62 o                         
 -13   3   4         94.49         52.15        24.83 o                         
 -12   3   4         82.99         83.49        16.47 o                         
 -11   3   4         22.39         20.58         8.53 o                         
 -10   3   4        496.70        472.08        22.61 o                         
  -9   3   4         73.07         73.75         8.07 o                         
  -8   3   4         81.58        117.17         9.49 o                         
  -7   3   4        721.47        774.72        22.51 o                         
  -6   3   4       3538.94       3746.85        46.21 o                         
  -5   3   4          1.09          6.17         3.43 o                         
  -4   3   4       1819.76       2142.15        26.78 o                         
  -3   3   4        564.98        681.64        12.94 o                         
  -2   3   4        215.51        259.49         6.10 o                         
  -1   3   4       9600.12      10636.52       131.29 o                         
   0   3   4       2980.52       3230.85        67.07 o                         
   1   3   4       1647.50       1929.19        46.75 o                         
   2   3   4        462.93        430.57        12.39 o                         
   3   3   4       2681.92       3328.07        61.23 o                         
   4   3   4       7225.33       7329.03       150.69 o                         
   5   3   4       7672.04       8046.43        69.57 o                         
   6   3   4        683.61        722.74        23.57 o                         
   7   3   4       1196.52       1115.16        38.97 o                         
   8   3   4       2133.18       2104.86        40.61 o                         
   9   3   4        225.49        234.23        14.92 o                         
  10   3   4        400.04        357.97        29.51 o                         
  11   3   4        335.69        311.51        28.59 o                         
  12   3   4          3.57         11.59        11.03 o                         
  13   3   4         94.89        101.46        19.67 o                         
  14   3   4          0.10         -1.70        21.16 o                         
 -15   4   4          6.06          2.39        16.43 o                         
 -14   4   4         22.12         17.33        18.63 o                         
 -13   4   4          0.17         -9.20        11.30 o                         
 -12   4   4         14.01          0.61        10.47 o                         
 -11   4   4         62.04         37.63         7.42 o                         
 -10   4   4        501.84        482.44        24.18 o                         
  -9   4   4        153.41        165.86        10.75 o                         
  -8   4   4        967.09       1017.10        21.60 o                         
  -7   4   4        606.00        667.06        21.42 o                         
  -6   4   4       1350.08       1315.80        28.03 o                         
  -5   4   4       4632.71       4270.48        36.93 o                         
  -4   4   4       1736.97       1626.44        26.04 o                         
  -3   4   4       1349.36       1536.69        27.94 o                         
  -2   4   4      25797.36      27617.94       140.82 o                         
  -1   4   4        821.12        869.94        25.75 o                         
   0   4   4        478.35        637.83         9.34 o                         
   1   4   4        140.03        226.66         8.41 o                         
   2   4   4        138.65         99.48         6.38 o                         
   3   4   4        366.43        391.07         9.98 o                         
   4   4   4       2458.67       2341.38        29.38 o                         
   5   4   4        948.48        956.76        13.72 o                         
   6   4   4         53.95         40.14         6.26 o                         
   7   4   4        271.48        260.40        27.22 o                         
   8   4   4       1388.91       1394.51        48.53 o                         
   9   4   4        252.39        273.15        16.23 o                         
  10   4   4        308.49        327.43        28.72 o                         
  11   4   4          8.76          0.43        14.85 o                         
  12   4   4         35.25         29.40        10.66 o                         
  13   4   4          7.09         12.99        13.09 o                         
  14   4   4         28.54         99.11        23.13 o                         
 -15   5   4        110.22         70.30        22.06 o                         
 -14   5   4          8.10          2.69        12.56 o                         
 -13   5   4         52.08         34.47        11.10 o                         
 -12   5   4        365.56        381.23        24.00 o                         
 -11   5   4        292.59        309.11        20.58 o                         
 -10   5   4        616.29        625.89        21.83 o                         
  -9   5   4        936.89        927.45        28.15 o                         
  -8   5   4        713.00        764.70        22.02 o                         
  -7   5   4        748.66        657.35        14.42 o                         
  -6   5   4       3680.86       3496.34        41.50 o                         
  -5   5   4        689.58        806.94        24.66 o                         
  -4   5   4       5609.79       5771.75        72.41 o                         
  -3   5   4        231.41        197.89         7.52 o                         
  -2   5   4       3485.80       3692.27        38.21 o                         
  -1   5   4         33.40         33.86         4.19 o                         
   0   5   4       1158.42       1111.59        25.93 o                         
   1   5   4       1135.78       1214.36        20.08 o                         
   2   5   4       1303.68       1032.08        21.17 o                         
   3   5   4      15301.76      15859.49       174.84 o                         
   4   5   4        594.17        391.25        10.06 o                         
   5   5   4         51.95         54.14         3.24 o                         
   6   5   4        883.33        891.43        19.64 o                         
   7   5   4         39.14         16.91         3.31 o                         
   8   5   4       3480.91       3151.08       101.50 o                         
   9   5   4        243.71        213.17        14.95 o                         
  10   5   4        324.78        366.49        38.25 o                         
  11   5   4        164.20        204.82        23.74 o                         
  12   5   4        138.59        132.29        22.16 o                         
  13   5   4         13.92         16.67        10.12 o                         
  14   5   4         73.68        114.86        23.27 o                         
 -14   6   4         14.54         -7.97        28.94 o                         
 -13   6   4         27.99         12.86        18.15 o                         
 -12   6   4        247.13        221.46        20.90 o                         
 -11   6   4          9.25         15.54         7.32 o                         
 -10   6   4        365.88        362.52        17.15 o                         
  -9   6   4        354.21        359.83        16.44 o                         
  -8   6   4       1136.11       1111.60        27.14 o                         
  -7   6   4       1810.32       1953.72        43.11 o                         
  -6   6   4       5528.29       5450.25        68.02 o                         
  -5   6   4       7428.05       7552.27        93.10 o                         
  -4   6   4       1046.64       1130.58        16.76 o                         
  -3   6   4          8.59          7.70         1.51 o                         
  -2   6   4       8382.95       9621.22       181.10 o                         
  -1   6   4         26.39          6.58         2.62 o                         
   0   6   4       2258.12       2496.45        46.18 o                         
   1   6   4        278.81        200.50         7.10 o                         
   2   6   4       4515.39       4291.18        69.44 o                         
   3   6   4        731.32        734.61        31.63 o                         
   4   6   4        739.03        539.92        15.73 o                         
   5   6   4       1419.43       1489.86        42.01 o                         
   6   6   4          1.83         -3.39         4.00 o                         
   7   6   4        526.50        547.97        22.88 o                         
   8   6   4         79.49         64.63         9.61 o                         
   9   6   4       2806.86       2624.91        45.42 o                         
  10   6   4        334.60        351.52        30.23 o                         
  11   6   4         37.67          0.54        12.37 o                         
  12   6   4        155.54        165.38        22.39 o                         
  13   6   4          6.26          0.86        11.80 o                         
  14   6   4        543.44        667.76        50.11 o                         
 -14   7   4         61.26         94.27        28.56 o                         
 -13   7   4         22.76         41.86        23.64 o                         
 -12   7   4         49.08         32.38         9.84 o                         
 -11   7   4         12.15         -1.06         7.09 o                         
 -10   7   4         25.02         13.83         5.05 o                         
  -9   7   4        296.64        270.25        14.60 o                         
  -8   7   4         29.64         28.49         6.87 o                         
  -7   7   4        204.26        201.63        11.70 o                         
  -6   7   4       6192.06       6135.93        72.06 o                         
  -5   7   4       1125.61       1145.12        22.42 o                         
  -4   7   4       4090.65       4071.70        42.65 o                         
  -3   7   4       1333.55       1378.74        21.27 o                         
  -2   7   4       9900.26      10768.05       102.68 o                         
  -1   7   4        268.57        275.89        13.44 o                         
   0   7   4       1179.53       1100.52        15.54 o                         
   1   7   4       6291.44       6487.11        46.12 o                         
   2   7   4        464.03        590.86        17.50 o                         
   3   7   4       3552.04       3759.74        65.34 o                         
   4   7   4        384.74        345.73        26.54 o                         
   5   7   4       3113.33       2883.61        58.79 o                         
   6   7   4       3870.12       3821.17       125.03 o                         
   7   7   4        289.15        223.69        15.10 o                         
   8   7   4       1205.62       1162.48        35.99 o                         
   9   7   4          3.25         16.18         7.06 o                         
  10   7   4        350.15        315.11        20.64 o                         
  11   7   4         18.89          3.87         8.92 o                         
  12   7   4         48.96         38.47        11.30 o                         
  13   7   4        174.75        176.69        25.33 o                         
  14   7   4          4.15         61.80        26.27 o                         
 -14   8   4          4.82        -10.51        15.19 o                         
 -13   8   4         13.13         -9.17        19.77 o                         
 -12   8   4         12.95         16.60         7.95 o                         
 -11   8   4         20.34         29.32         8.83 o                         
 -10   8   4          2.67          0.12         7.04 o                         
  -9   8   4        427.48        395.36        17.94 o                         
  -8   8   4        929.89        854.03        25.30 o                         
  -7   8   4       1831.32       1795.80        38.60 o                         
  -6   8   4        104.20        104.47         9.21 o                         
  -5   8   4        433.49        392.93        22.67 o                         
  -4   8   4         84.03        112.56         5.33 o                         
  -3   8   4       2299.56       2341.70        45.62 o                         
  -2   8   4        143.92        153.52        15.23 o                         
  -1   8   4         31.13         15.70         3.69 o                         
   0   8   4       1619.35       1676.69        29.92 o                         
   1   8   4        345.89        344.71        10.20 o                         
   2   8   4         21.59         22.86         4.58 o                         
   3   8   4          0.62         -2.71         4.37 o                         
   4   8   4        524.74        757.54        24.49 o                         
   5   8   4       1205.79       1211.81        48.52 o                         
   6   8   4          0.46         -5.88         6.76 o                         
   7   8   4       1424.25       1332.44        46.31 o                         
   8   8   4        128.04        143.16        18.40 o                         
   9   8   4        673.61        651.31        28.66 o                         
  10   8   4          1.39         -8.86         8.86 o                         
  11   8   4          5.34          0.47         7.98 o                         
  12   8   4         39.10         35.40        12.52 o                         
  13   8   4          3.84          4.41        15.52 o                         
  14   8   4        188.46        252.26        43.46 o                         
 -13   9   4         16.39          4.58        14.04 o                         
 -12   9   4         36.23         38.93        13.44 o                         
 -11   9   4         46.40         46.58         9.38 o                         
 -10   9   4         15.04         35.43         7.78 o                         
  -9   9   4        164.99        177.04        12.61 o                         
  -8   9   4        538.67        532.98        20.51 o                         
  -7   9   4       4373.26       4326.29        60.87 o                         
  -6   9   4          0.51         -0.79         3.63 o                         
  -5   9   4        853.25        853.20        19.66 o                         
  -4   9   4        466.99        499.66        11.25 o                         
  -3   9   4          5.31          6.88         2.66 o                         
  -2   9   4       5764.64       6020.58        67.24 o                         
  -1   9   4        371.74        446.98        25.99 o                         
   0   9   4          0.42          4.56         2.65 o                         
   1   9   4        210.86        249.46         9.13 o                         
   2   9   4        182.76        162.55        10.18 o                         
   3   9   4        671.72        680.04        22.31 o                         
   4   9   4        836.66        834.83        18.10 o                         
   5   9   4         24.23         11.72         8.60 o                         
   6   9   4        544.75        524.86        27.65 o                         
   7   9   4          3.44         -4.86         8.37 o                         
   8   9   4          0.01         -8.04         8.04 o                         
   9   9   4        165.31        196.88        17.28 o                         
  10   9   4         76.21         79.66         9.13 o                         
  11   9   4        208.39        244.03        19.93 o                         
  12   9   4          0.27        -10.87        10.87 o                         
  13   9   4          4.38         14.37        13.33 o                         
  14   9   4          2.57         -1.15        16.62 o                         
 -13  10   4         30.87         15.28        15.00 o                         
 -12  10   4         11.38          6.88        20.73 o                         
 -11  10   4         20.43         29.39        11.54 o                         
 -10  10   4       1332.47       1305.11        35.48 o                         
  -9  10   4        142.05        163.31        14.33 o                         
  -8  10   4       1053.67       1044.85        32.54 o                         
  -7  10   4        537.72        520.90        22.01 o                         
  -6  10   4        456.35        487.51        16.35 o                         
  -5  10   4         90.00        103.17         7.21 o                         
  -4  10   4       1447.71       1376.15        20.44 o                         
  -3  10   4       1454.19       1318.94        20.22 o                         
  -2  10   4        273.90        292.87        14.26 o                         
  -1  10   4        404.11        426.80        11.72 o                         
   0  10   4        845.59       1059.32        21.03 o                         
   1  10   4        210.36        258.16        12.40 o                         
   2  10   4       2632.97       2917.71        57.25 o                         
   3  10   4       1825.30       2079.26        65.76 o                         
   4  10   4       1424.50       1422.37        25.12 o                         
   5  10   4        436.59        433.79        36.25 o                         
   6  10   4        888.44        871.37        39.54 o                         
   7  10   4         15.28         20.31         6.79 o                         
   8  10   4        241.33        232.64        16.83 o                         
   9  10   4        120.69        129.00        13.63 o                         
  10  10   4        237.18        232.33        15.87 o                         
  11  10   4         32.74         24.67         8.56 o                         
  12  10   4        406.32        452.40        37.59 o                         
  13  10   4         20.35         24.90        29.47 o                         
 -13  11   4         87.05         88.73        25.60 o                         
 -12  11   4          9.17         19.47        10.23 o                         
 -11  11   4       1329.82       1311.07        59.84 o                         
 -10  11   4         20.43         23.16         9.23 o                         
  -9  11   4       1517.91       1488.93        45.57 o                         
  -8  11   4          2.36         11.70         6.52 o                         
  -7  11   4        995.88       1048.00        26.02 o                         
  -6  11   4         89.05         98.68         8.20 o                         
  -5  11   4        154.94        121.36         7.85 o                         
  -4  11   4       2967.43       2998.32        36.50 o                         
  -3  11   4        856.05        886.51        16.61 o                         
  -2  11   4       4137.00       3859.86       143.32 o                         
  -1  11   4       1775.73       1873.18        25.25 o                         
   0  11   4         22.31         27.69         5.61 o                         
   1  11   4       1755.27       1751.16        46.81 o                         
   2  11   4       2441.52       2508.23        90.17 o                         
   3  11   4       5516.50       5664.92       110.99 o                         
   4  11   4        323.59        319.47        12.68 o                         
   5  11   4       2333.72       2349.81        92.08 o                         
   6  11   4        481.04        388.75        25.31 o                         
   7  11   4        116.75        118.94        14.16 o                         
   8  11   4       1098.16       1116.66        37.63 o                         
   9  11   4          6.43          2.43         8.48 o                         
  10  11   4        569.23        653.12        32.01 o                         
  11  11   4        101.12        117.90        14.58 o                         
  12  11   4         10.31         15.21        12.25 o                         
  13  11   4         34.40         66.77        26.55 o                         
 -13  12   4          9.98         49.48        24.74 o                         
 -12  12   4         45.68         52.95        14.55 o                         
 -11  12   4         60.11         27.44        11.28 o                         
 -10  12   4        774.70        773.28        46.17 o                         
  -9  12   4        252.40        251.45        20.09 o                         
  -8  12   4       2180.03       2158.15        65.62 o                         
  -7  12   4       1192.53       1182.02        43.63 o                         
  -6  12   4       3092.50       2988.38        41.73 o                         
  -5  12   4       2074.72       2144.97        37.18 o                         
  -4  12   4         48.42         53.75         5.84 o                         
  -3  12   4       2164.11       2078.98        68.69 o                         
  -2  12   4        161.44        117.76         9.55 o                         
  -1  12   4       1220.92       1176.78        23.76 o                         
   0  12   4       1634.24       1681.84        33.31 o                         
   1  12   4         35.69         21.68         8.88 o                         
   2  12   4        129.73        132.63        12.47 o                         
   3  12   4          0.73          9.45         5.88 o                         
   4  12   4       1746.41       1653.91        64.57 o                         
   5  12   4        443.83        444.27        26.94 o                         
   6  12   4        358.96        371.86        25.72 o                         
   7  12   4        600.19        567.22        33.44 o                         
   8  12   4         13.70         11.63         6.67 o                         
   9  12   4        171.53        170.44        16.34 o                         
  10  12   4        212.18        193.78        17.95 o                         
  11  12   4        101.81        104.96        13.85 o                         
  12  12   4        184.59        176.08        23.23 o                         
 -12  13   4         64.88         68.45        15.77 o                         
 -11  13   4         60.37         60.99        33.91 o                         
 -10  13   4         20.17          8.23         5.91 o                         
  -9  13   4         84.78         70.38        18.67 o                         
  -8  13   4         84.36         80.12        15.57 o                         
  -7  13   4       1724.95       1579.10        42.16 o                         
  -6  13   4       1767.41       1654.88        50.63 o                         
  -5  13   4        106.98        130.33        19.01 o                         
  -4  13   4       1322.67       1205.01        22.73 o                         
  -3  13   4          0.23         -0.65         3.76 o                         
  -2  13   4       2133.18       2135.31        57.10 o                         
  -1  13   4         32.28         38.68         4.90 o                         
   0  13   4        115.24         82.40         8.26 o                         
   1  13   4       2447.10       2542.73        89.69 o                         
   2  13   4        122.70        170.40        24.45 o                         
   3  13   4       1052.12       1091.02        75.84 o                         
   4  13   4        154.28        147.51        16.20 o                         
   5  13   4       1890.66       1862.86        56.02 o                         
   6  13   4        459.07        456.22        29.54 o                         
   7  13   4        187.33        229.21        27.80 o                         
   8  13   4        383.10        360.54        22.40 o                         
   9  13   4         75.71         95.59        13.64 o                         
  10  13   4         13.39          8.11         7.91 o                         
  11  13   4         31.80         49.85        13.95 o                         
  12  13   4         20.40         16.51        15.14 o                         
 -12  14   4         22.49         35.47        14.20 o                         
 -11  14   4         24.22         15.49        10.19 o                         
 -10  14   4         47.05         13.11        21.01 o                         
  -9  14   4          0.39         -3.22         8.05 o                         
  -8  14   4         16.38          0.09         8.40 o                         
  -7  14   4        373.25        355.89        24.64 o                         
  -6  14   4         67.42         45.60        21.16 o                         
  -5  14   4        419.16        385.91        25.49 o                         
  -4  14   4       2712.73       2495.86        63.67 o                         
  -3  14   4        367.45        344.38        23.91 o                         
  -2  14   4        978.60       1103.41        42.57 o                         
  -1  14   4        247.53        213.48        19.40 o                         
   0  14   4         34.10          7.55        10.32 o                         
   1  14   4        192.01        141.55        22.45 o                         
   2  14   4        209.13        189.98        27.89 o                         
   3  14   4         52.59         28.14        24.79 o                         
   4  14   4          2.07         26.99        14.90 o                         
   5  14   4        177.14        201.98        34.00 o                         
   6  14   4          1.83         -0.69         7.30 o                         
   7  14   4        696.28        683.62        38.89 o                         
   8  14   4        142.10        146.47        15.78 o                         
   9  14   4        124.57        112.38        17.87 o                         
  10  14   4          1.42         12.23        10.94 o                         
  11  14   4          8.33          9.91         9.20 o                         
  12  14   4        112.84         94.41        18.36 o                         
 -12  15   4          5.71         -9.10         9.98 o                         
 -11  15   4         21.91         21.93        11.74 o                         
 -10  15   4        290.62        308.89        23.80 o                         
  -9  15   4        110.82        126.73        19.43 o                         
  -8  15   4        399.38        340.71        38.68 o                         
  -7  15   4        109.36        108.21        14.40 o                         
  -6  15   4          3.96         -3.01         7.23 o                         
  -5  15   4          1.44         -3.28         8.13 o                         
  -4  15   4         78.24         89.37        13.58 o                         
  -3  15   4         58.45         62.11        12.96 o                         
  -2  15   4        454.45        500.48        30.85 o                         
  -1  15   4        843.88        873.10        40.37 o                         
   0  15   4        471.92        407.09        38.30 o                         
   1  15   4        275.08        286.26        33.34 o                         
   2  15   4       1976.47       1999.82        87.87 o                         
   3  15   4         85.66         85.68        20.54 o                         
   4  15   4        212.69        243.07        33.29 o                         
   5  15   4        623.05        609.49        41.93 o                         
   6  15   4        488.01        465.49        31.41 o                         
   7  15   4         40.35         60.50        13.42 o                         
   8  15   4         90.59         80.57        15.81 o                         
   9  15   4         48.41         35.07        11.39 o                         
  10  15   4          4.78         -8.85         8.85 o                         
  11  15   4         11.33         32.15        13.30 o                         
  12  15   4         15.28         15.07        16.67 o                         
 -12  16   4        189.97        202.30        38.02 o                         
 -11  16   4         42.07         43.75        19.20 o                         
 -10  16   4        648.06        626.47        41.89 o                         
  -9  16   4         31.38         57.98        20.44 o                         
  -8  16   4        314.08        305.46        38.87 o                         
  -7  16   4         18.32          6.11        16.48 o                         
  -6  16   4          6.73         -2.64         7.27 o                         
  -5  16   4        418.87        417.05        28.68 o                         
  -4  16   4          6.56          9.63         7.38 o                         
  -3  16   4        109.97        106.01        16.26 o                         
  -2  16   4          5.87          3.64         7.45 o                         
  -1  16   4        172.64        163.24        19.14 o                         
   0  16   4        105.62         84.15        12.87 o                         
   1  16   4          0.88        -17.29        17.29 o                         
   2  16   4        187.79        186.64        30.95 o                         
   3  16   4        144.69        159.51        28.46 o                         
   4  16   4        221.21        202.11        30.95 o                         
   5  16   4        510.26        534.41        32.76 o                         
   6  16   4        408.67        448.97        31.80 o                         
   7  16   4        174.09        191.28        22.22 o                         
   8  16   4         22.83         31.50        12.07 o                         
   9  16   4       1535.38       1609.80        65.65 o                         
  10  16   4         28.36         12.54        10.66 o                         
  11  16   4         59.34         57.23        14.55 o                         
  12  16   4         34.96         62.85        22.26 o                         
 -12  17   4        151.45        193.04        38.97 o                         
 -11  17   4        304.23        367.93        51.20 o                         
 -10  17   4          7.10         12.03        15.38 o                         
  -9  17   4        279.34        282.34        40.40 o                         
  -8  17   4          1.57          3.44        11.84 o                         
  -7  17   4        167.50        165.24        29.04 o                         
  -6  17   4         11.51         18.61         8.32 o                         
  -5  17   4        227.93        208.96        21.70 o                         
  -4  17   4       1305.21       1236.53        51.90 o                         
  -3  17   4        192.93        224.54        31.90 o                         
  -2  17   4        279.14        284.04        25.15 o                         
  -1  17   4         92.52         94.46        17.19 o                         
   0  17   4         19.04          5.52         8.47 o                         
   1  17   4       1059.32       1093.67        48.11 o                         
   2  17   4        791.04        721.14        56.93 o                         
   3  17   4       3670.57       3678.12       130.38 o                         
   4  17   4        126.26        130.38        28.46 o                         
   5  17   4        667.50        696.41        59.70 o                         
   6  17   4          2.46          7.70         9.98 o                         
   7  17   4        243.28        250.27        25.85 o                         
   8  17   4         19.73         23.92         9.52 o                         
   9  17   4        114.94        125.93        20.50 o                         
  10  17   4         31.19         15.11        10.75 o                         
  11  17   4        105.46        107.03        20.06 o                         
 -11  18   4         70.58         68.77        24.45 o                         
 -10  18   4        126.99         90.55        25.12 o                         
  -9  18   4         94.81        106.98        27.32 o                         
  -8  18   4        345.37        346.82        45.18 o                         
  -7  18   4         61.94         63.04        19.68 o                         
  -6  18   4         91.40        105.19        16.85 o                         
  -5  18   4        284.33        319.86        27.84 o                         
  -4  18   4        532.99        503.35        34.26 o                         
  -3  18   4        835.56        814.17        43.28 o                         
  -2  18   4          0.67          5.65         7.61 o                         
  -1  18   4       2320.50       2372.01        73.64 o                         
   0  18   4       2372.58       2320.70       127.27 o                         
   1  18   4         14.82        -11.38        11.38 o                         
   2  18   4         22.48          2.87        13.37 o                         
   3  18   4         81.91         91.89        25.98 o                         
   4  18   4        397.70        418.65        48.71 o                         
   5  18   4        342.53        304.12        42.60 o                         
   6  18   4         38.42         37.54        20.54 o                         
   7  18   4        191.57        198.68        23.68 o                         
   8  18   4          9.35          6.76        12.13 o                         
   9  18   4         11.97          7.16         9.56 o                         
  10  18   4         34.59         33.14         9.95 o                         
  11  18   4         53.10         53.30        22.26 o                         
 -10  19   4         63.32         61.99        21.20 o                         
  -9  19   4        386.04        386.55        48.52 o                         
  -8  19   4         92.49         97.90        26.46 o                         
  -7  19   4        136.88        130.67        29.32 o                         
  -6  19   4         10.59         -1.09         8.84 o                         
  -5  19   4        334.40        361.76        30.95 o                         
  -4  19   4        104.25        121.04        18.00 o                         
  -3  19   4         63.72         58.42        13.53 o                         
  -2  19   4        503.89        478.47        34.65 o                         
  -1  19   4        737.83        737.66        43.32 o                         
   0  19   4          0.83         -0.05         7.75 o                         
   1  19   4        260.86        292.11        29.32 o                         
   2  19   4          7.62          8.78        13.04 o                         
   3  19   4        455.14        450.65        35.92 o                         
   4  19   4        128.18        129.81        27.89 o                         
   5  19   4        500.37        569.56        56.74 o                         
   6  19   4         41.52         39.83        18.63 o                         
   7  19   4         49.45         50.24        18.91 o                         
   8  19   4        134.66        170.23        22.76 o                         
   9  19   4          5.68        -11.37        11.68 o                         
  10  19   4        346.33        339.36        36.06 o                         
 -10  20   4         59.61         35.44        18.34 o                         
  -9  20   4         71.33         96.76        27.51 o                         
  -8  20   4        234.37        247.29        39.73 o                         
  -7  20   4         70.39         53.20        17.57 o                         
  -6  20   4          4.17          7.08        10.55 o                         
  -5  20   4          8.61         11.51         9.62 o                         
  -4  20   4          0.00          2.07         7.27 o                         
  -3  20   4        234.68        224.87        24.78 o                         
  -2  20   4         88.00        125.80        19.41 o                         
  -1  20   4         33.76         41.98        12.22 o                         
   0  20   4          8.95          6.12         8.64 o                         
   1  20   4         50.11         60.45        15.17 o                         
   2  20   4        101.10        112.15        17.81 o                         
   3  20   4         90.81         83.64        18.83 o                         
   4  20   4          9.14         19.61         9.59 o                         
   5  20   4          0.12         28.37        19.01 o                         
   6  20   4        145.39        142.70        33.34 o                         
   7  20   4          8.92         23.02        17.29 o                         
   8  20   4         89.32        108.03        29.32 o                         
   9  20   4         28.86         14.04        12.70 o                         
  -9  21   4         41.60         21.78        14.61 o                         
  -8  21   4          0.02         16.72        15.09 o                         
  -7  21   4          7.82         15.19        17.29 o                         
  -6  21   4          1.87         -2.16        15.09 o                         
  -5  21   4         17.11          2.04         8.67 o                         
  -4  21   4         42.33         31.85        12.41 o                         
  -3  21   4         63.09         23.42        23.59 o                         
  -2  21   4         97.50         89.70        17.81 o                         
  -1  21   4        192.05        204.31        24.61 o                         
   0  21   4        140.36        135.70        20.21 o                         
   1  21   4          3.01        -13.67        13.67 o                         
   2  21   4         12.76         22.26        16.81 o                         
   3  21   4        288.86        285.24        29.35 o                         
   4  21   4         25.05          3.42         8.63 o                         
   5  21   4         93.28        125.68        25.31 o                         
   6  21   4         45.28         48.34        14.34 o                         
   7  21   4         68.85         70.63        16.93 o                         
   8  21   4         17.95         27.41        19.39 o                         
  -7  22   4          0.43        -15.00        16.43 o                         
  -6  22   4          0.15        -19.49        19.49 o                         
  -5  22   4        193.57        177.67        23.33 o                         
  -4  22   4          0.12         21.30        11.72 o                         
  -3  22   4        201.08        202.51        26.34 o                         
  -2  22   4         82.70        100.58        25.79 o                         
  -1  22   4         35.68         52.49        14.50 o                         
   0  22   4          3.80          8.00        27.94 o                         
   1  22   4         32.88          8.12        16.86 o                         
   2  22   4        442.09        439.59        37.41 o                         
   3  22   4         15.71         14.96        34.67 o                         
   4  22   4         18.94          0.35         9.33 o                         
   5  22   4          9.27        -12.05        12.05 o                         
   6  22   4        190.20        189.24        26.10 o                         
   7  22   4          8.27        -10.32        11.27 o                         
  -6  23   4        139.53        124.27        31.23 o                         
  -5  23   4          1.77         18.69        11.01 o                         
  -4  23   4        346.72        394.25        36.33 o                         
  -3  23   4         20.15         41.98        14.50 o                         
  -2  23   4        405.70        426.68        37.60 o                         
  -1  23   4        155.89        188.22        33.86 o                         
   0  23   4          7.41          8.67        15.23 o                         
   1  23   4        199.38        225.45        28.13 o                         
   2  23   4        313.53        364.63        36.39 o                         
   3  23   4        225.31        226.30        28.80 o                         
   4  23   4         18.48        -15.53        15.53 o                         
   5  23   4         81.62        123.37        20.87 o                         
   6  23   4        342.82        346.91        49.10 o                         
  -5  24   4        199.28        199.44        37.06 o                         
  -4  24   4         73.42         82.79        18.41 o                         
  -3  24   4         54.23         90.52        19.28 o                         
  -2  24   4         81.06        111.32        19.59 o                         
  -1  24   4        232.92        290.77        61.56 o                         
   0  24   4        387.28        448.62        39.51 o                         
   1  24   4         11.89         27.37        20.20 o                         
   2  24   4        395.58        477.11        41.50 o                         
   3  24   4         71.41         54.67        26.46 o                         
   4  24   4        126.97         99.24        28.08 o                         
   5  24   4          5.68         -8.98        12.03 o                         
   6  24   4         39.15         62.47        22.35 o                         
  -4  25   4        212.06        227.71        40.59 o                         
  -3  25   4         61.64         60.65        23.69 o                         
  -2  25   4         27.52         58.65        22.54 o                         
  -1  25   4         94.57         85.87        25.41 o                         
   0  25   4         11.18          9.66         9.56 o                         
   1  25   4        598.76        711.81        51.16 o                         
   2  25   4          8.43         37.63        22.73 o                         
 -15   1   5         90.70        118.10        22.62 o                         
 -14   1   5         63.66         86.20        19.78 o                         
 -13   1   5         28.51         31.95        13.70 o                         
 -12   1   5         68.43         56.24        15.83 o                         
 -11   1   5          8.23         -1.02         4.58 o                         
 -10   1   5         85.98         60.22         9.31 o                         
  -9   1   5         91.27        116.24        15.29 o                         
  -8   1   5         58.13         48.28         5.93 o                         
  -7   1   5        302.35        386.72        14.90 o                         
  -6   1   5        719.79        706.87        13.61 o                         
  -5   1   5          1.48          2.18         2.10 o                         
  -4   1   5        337.02        373.26         8.64 o                         
  -3   1   5       8209.76       7668.76        86.30 o                         
  -2   1   5       7521.40       7055.96        78.07 o                         
  -1   1   5      30775.44      33849.61       568.80 o                         
   0   1   5       1636.47       1441.02        19.03 o                         
   1   1   5       3847.86       3602.69        79.71 o                         
   2   1   5        911.96        916.97        19.70 o                         
   3   1   5        309.19        296.75        12.50 o                         
   4   1   5       5935.65       6243.31        60.47 o                         
   5   1   5       1070.71        995.58        27.27 o                         
   6   1   5       1882.36       1779.68        28.15 o                         
   7   1   5       1104.51       1038.44        22.80 o                         
   8   1   5         63.58         54.25         7.59 o                         
   9   1   5         26.07          0.76        10.08 o                         
  10   1   5         38.28         19.73         9.87 o                         
  11   1   5          3.37        -12.18        12.18 o                         
  12   1   5        310.43        420.46        36.60 o                         
  13   1   5         92.76        158.07        26.26 o                         
  14   1   5          0.95         -1.11        11.60 o                         
 -15   2   5         16.24          9.03        11.62 o                         
 -14   2   5         13.11         21.53        14.18 o                         
 -13   2   5          9.02         20.06        12.24 o                         
 -12   2   5        871.44        881.34        36.06 o                         
 -11   2   5        190.68        162.51        15.79 o                         
 -10   2   5          0.12         -6.11         6.11 o                         
  -9   2   5        557.74        567.86        20.41 o                         
  -8   2   5          0.38          0.13         4.60 o                         
  -7   2   5       2046.16       1924.06        25.53 o                         
  -6   2   5       2261.55       2318.30        26.41 o                         
  -5   2   5          7.43          9.18         7.78 o                         
  -4   2   5       7928.32       7701.67        46.78 o                         
  -3   2   5        677.08        565.53        11.08 o                         
  -2   2   5      11031.97      11454.14        66.96 o                         
  -1   2   5      23867.06      24740.93        97.43 o                         
   0   2   5       1947.40       2477.54        45.85 o                         
   1   2   5        106.20        178.32        16.88 o                         
   2   2   5       4909.00       4843.78        39.93 o                         
   3   2   5         35.87          9.64         3.03 o                         
   4   2   5       2156.78       2355.45        28.40 o                         
   5   2   5       2740.63       2956.26        52.74 o                         
   6   2   5       6352.23       6292.84        82.55 o                         
   7   2   5       3080.04       3145.12        57.36 o                         
   8   2   5       3214.91       3431.72        47.65 o                         
   9   2   5        691.19        681.29        37.38 o                         
  10   2   5        242.17        293.95        26.91 o                         
  11   2   5          6.64          3.23         9.55 o                         
  12   2   5         63.65        104.94        19.61 o                         
  13   2   5          2.28         41.38        15.57 o                         
  14   2   5         45.65         64.42        19.04 o                         
 -15   3   5          3.82        -14.71        16.14 o                         
 -14   3   5         95.33        115.29        26.03 o                         
 -13   3   5          0.86         -6.27        10.23 o                         
 -12   3   5        135.49        136.95        14.65 o                         
 -11   3   5        955.63        938.64        29.64 o                         
 -10   3   5        512.65        513.77        29.39 o                         
  -9   3   5       1035.72        980.10        29.05 o                         
  -8   3   5       1995.47       1906.88        32.20 o                         
  -7   3   5       1080.66       1035.19        19.88 o                         
  -6   3   5       6618.93       6566.44        53.23 o                         
  -5   3   5      17508.94      17905.95       127.81 o                         
  -4   3   5        281.86        301.01         8.77 o                         
  -3   3   5       1002.25       1049.01        20.37 o                         
  -2   3   5       2773.18       3010.81        20.03 o                         
  -1   3   5       3097.98       3379.76        61.67 o                         
   0   3   5       2658.11       3033.56        57.12 o                         
   1   3   5        164.11        114.99         8.03 o                         
   2   3   5       6567.63       7224.07        64.48 o                         
   3   3   5       4178.80       4027.61        66.26 o                         
   4   3   5       1181.02        925.26        26.04 o                         
   5   3   5       2064.52       2090.92        28.16 o                         
   6   3   5       1169.50       1248.13        21.83 o                         
   7   3   5        427.77        481.64        30.27 o                         
   8   3   5        299.19        356.62        25.27 o                         
   9   3   5        988.50       1028.72        45.24 o                         
  10   3   5         65.64         48.04        19.29 o                         
  11   3   5        433.44        434.76        33.90 o                         
  12   3   5         69.37         27.42        11.53 o                         
  13   3   5        141.15        184.18        28.37 o                         
  14   3   5        154.92        132.11        27.08 o                         
 -15   4   5        108.96        111.08        29.13 o                         
 -14   4   5         11.90         31.32        17.00 o                         
 -13   4   5          1.33          1.25         9.92 o                         
 -12   4   5          6.24         -2.58         7.43 o                         
 -11   4   5        221.53        200.29        16.80 o                         
 -10   4   5          0.06         -4.11         8.53 o                         
  -9   4   5         22.88         16.86         3.79 o                         
  -8   4   5        452.15        492.47        16.85 o                         
  -7   4   5       4225.92       4367.48        53.95 o                         
  -6   4   5       2057.80       2075.09        32.70 o                         
  -5   4   5       1137.54       1218.97        20.11 o                         
  -4   4   5        348.65        284.96         8.21 o                         
  -3   4   5       2008.67       1973.30        20.46 o                         
  -2   4   5       9843.67      10140.01        51.41 o                         
  -1   4   5      12605.88      13009.25       193.90 o                         
   0   4   5       2365.07       2250.35        35.53 o                         
   1   4   5        816.15        709.25        15.25 o                         
   2   4   5       2109.33       2679.69        34.69 o                         
   3   4   5       8037.65       8654.38       115.77 o                         
   4   4   5       1130.18       1120.25        19.03 o                         
   5   4   5       2529.56       2456.84        73.49 o                         
   6   4   5       3897.80       4012.98        46.92 o                         
   7   4   5       2489.03       2540.37        47.93 o                         
   8   4   5        748.94        794.10        31.75 o                         
   9   4   5         15.92         27.38         6.12 o                         
  10   4   5       1382.60       1438.76        74.60 o                         
  11   4   5          3.86         -3.93        15.00 o                         
  12   4   5         38.95         54.27        15.12 o                         
  13   4   5          3.23         33.45        17.34 o                         
  14   4   5        194.79        196.42        30.09 o                         
 -15   5   5         10.43         -1.91        16.81 o                         
 -14   5   5        196.88        200.81        26.49 o                         
 -13   5   5         53.97         18.13        33.38 o                         
 -12   5   5         53.82         50.93        10.45 o                         
 -11   5   5        239.61        243.65        18.94 o                         
 -10   5   5        141.82        129.21        13.19 o                         
  -9   5   5          6.97          8.43         4.81 o                         
  -8   5   5       3315.60       3153.01        43.90 o                         
  -7   5   5         10.80          5.75         3.08 o                         
  -6   5   5        718.71        600.85        21.48 o                         
  -5   5   5        583.90        622.65        12.83 o                         
  -4   5   5        184.15        156.92        13.22 o                         
  -3   5   5         65.12         49.06         4.58 o                         
  -2   5   5        386.14        374.41        13.05 o                         
  -1   5   5      11990.01      13155.88       171.12 o                         
   0   5   5        782.73        850.84        14.15 o                         
   1   5   5         23.18         55.66         4.70 o                         
   2   5   5       6098.34       6214.13        71.45 o                         
   3   5   5        156.21        128.80         9.04 o                         
   4   5   5        513.72        476.10        12.28 o                         
   5   5   5          8.62          0.79         2.21 o                         
   6   5   5       1934.81       1705.12        22.04 o                         
   7   5   5        226.85        196.28        12.19 o                         
   8   5   5        115.62        181.79        14.18 o                         
   9   5   5        334.75        358.83        18.93 o                         
  10   5   5       1306.16       1255.54        53.78 o                         
  11   5   5        126.72        165.20        21.51 o                         
  12   5   5         54.48         25.00        11.98 o                         
  13   5   5         11.72          9.28        10.88 o                         
  14   5   5        103.93        104.68        21.76 o                         
 -14   6   5         11.50         -4.60        11.27 o                         
 -13   6   5        113.83        128.95        21.06 o                         
 -12   6   5        234.83        216.77        18.92 o                         
 -11   6   5         10.96         -7.40         7.40 o                         
 -10   6   5        222.82        201.53        12.85 o                         
  -9   6   5        724.24        698.65        22.57 o                         
  -8   6   5        218.70        224.72        12.44 o                         
  -7   6   5         91.08        122.31        10.95 o                         
  -6   6   5         16.20         32.40         6.99 o                         
  -5   6   5        549.81        589.37        14.71 o                         
  -4   6   5         59.48         51.08         3.54 o                         
  -3   6   5       4061.01       4760.64        50.60 o                         
  -2   6   5       2427.18       2514.70        36.50 o                         
  -1   6   5        118.93        173.72        10.51 o                         
   0   6   5        114.81        148.92         6.23 o                         
   1   6   5         61.18         85.90         5.84 o                         
   2   6   5        889.76       1099.83        45.40 o                         
   3   6   5        863.13        786.35        44.79 o                         
   4   6   5        928.04        815.97        16.12 o                         
   5   6   5         60.94         51.07         4.01 o                         
   6   6   5         16.96         16.10         4.60 o                         
   7   6   5         82.46         68.46         9.56 o                         
   8   6   5        143.31        192.19        15.74 o                         
   9   6   5        570.19        543.31        20.94 o                         
  10   6   5        256.19        187.57        23.11 o                         
  11   6   5         92.41         59.32        14.55 o                         
  12   6   5          1.58          0.36        10.60 o                         
  13   6   5         97.19         64.93        16.87 o                         
  14   6   5        119.05        196.67        40.59 o                         
 -14   7   5          9.02         43.94        24.64 o                         
 -13   7   5        333.95        361.87        33.31 o                         
 -12   7   5         24.62         25.88         9.03 o                         
 -11   7   5        144.71        144.32        14.75 o                         
 -10   7   5         86.83         74.50         7.85 o                         
  -9   7   5        148.39        130.35        10.56 o                         
  -8   7   5        321.10        316.48        11.52 o                         
  -7   7   5        914.41        776.92        30.32 o                         
  -6   7   5        935.85        888.18        14.35 o                         
  -5   7   5       3488.13       3509.89        28.82 o                         
  -4   7   5         13.30         12.55         1.92 o                         
  -3   7   5        390.17        357.42         9.39 o                         
  -2   7   5       5768.76       6307.83        61.34 o                         
  -1   7   5        854.78        836.03        24.00 o                         
   0   7   5        393.92        444.48        11.21 o                         
   1   7   5        682.11        828.39        18.63 o                         
   2   7   5        802.84        785.23        20.51 o                         
   3   7   5        380.21        393.84        16.17 o                         
   4   7   5       5443.78       5789.54        72.17 o                         
   5   7   5        551.35        480.22        11.69 o                         
   6   7   5        547.43        537.13        27.45 o                         
   7   7   5        168.76        147.29        17.29 o                         
   8   7   5         63.49         61.95        10.31 o                         
   9   7   5         89.53         72.67         8.08 o                         
  10   7   5        131.03        125.38        21.68 o                         
  11   7   5         59.08         71.16        15.09 o                         
  12   7   5          3.71         -4.08        14.42 o                         
  13   7   5          2.83          5.62        10.14 o                         
  14   7   5        103.50        146.14        36.10 o                         
 -14   8   5        115.34         77.27        25.79 o                         
 -13   8   5         18.53         46.42        24.26 o                         
 -12   8   5        419.04        394.50        25.40 o                         
 -11   8   5          1.65         -7.34         7.86 o                         
 -10   8   5        497.93        505.36        21.12 o                         
  -9   8   5        129.92        118.89        10.23 o                         
  -8   8   5        586.61        517.90        19.84 o                         
  -7   8   5        512.90        565.94        15.97 o                         
  -6   8   5       1017.16        941.68        32.16 o                         
  -5   8   5         88.88         93.99         5.03 o                         
  -4   8   5          4.13          8.67         2.20 o                         
  -3   8   5       3363.45       3352.59        45.07 o                         
  -2   8   5         65.85         56.27         6.54 o                         
  -1   8   5       2758.11       3098.35        92.46 o                         
   0   8   5       2605.89       2589.16        29.00 o                         
   1   8   5       2114.46       2252.08        27.04 o                         
   2   8   5       2361.00       2517.77        74.26 o                         
   3   8   5        222.56        274.71        13.83 o                         
   4   8   5        142.34         87.52         8.88 o                         
   5   8   5       3034.05       2981.96        51.55 o                         
   6   8   5        526.41        494.57        32.19 o                         
   7   8   5          9.52          8.76        14.47 o                         
   8   8   5       1035.81        930.19        52.58 o                         
   9   8   5         20.74         13.12         6.58 o                         
  10   8   5        215.86        204.55        17.38 o                         
  11   8   5        162.39        181.54        33.10 o                         
  12   8   5        338.67        395.12        34.69 o                         
  13   8   5         84.70        106.30        20.53 o                         
  14   8   5          1.98         30.37        25.12 o                         
 -13   9   5        127.30        122.07        32.00 o                         
 -12   9   5         10.29         15.45        10.57 o                         
 -11   9   5        275.34        257.35        20.07 o                         
 -10   9   5         23.51         17.55         5.11 o                         
  -9   9   5        123.55         99.77         9.30 o                         
  -8   9   5          5.70         -0.31         3.88 o                         
  -7   9   5        452.30        496.34        16.83 o                         
  -6   9   5       2646.37       2466.10        37.45 o                         
  -5   9   5       2660.67       2947.25        31.30 o                         
  -4   9   5       1513.36       1562.90        20.84 o                         
  -3   9   5       4978.14       5369.48        62.31 o                         
  -2   9   5         65.72         44.81        17.00 o                         
  -1   9   5       2581.42       2616.05        47.69 o                         
   0   9   5       3278.22       3162.15       110.07 o                         
   1   9   5       1111.98       1133.30        19.18 o                         
   2   9   5       3826.36       4124.73        50.63 o                         
   3   9   5          0.73          1.50         4.78 o                         
   4   9   5       4497.02       4899.76        88.48 o                         
   5   9   5        176.01        156.05        15.38 o                         
   6   9   5        121.86         96.45        12.62 o                         
   7   9   5        224.17        174.27        31.23 o                         
   8   9   5        969.12        888.06        32.81 o                         
   9   9   5        456.47        477.72        25.66 o                         
  10   9   5         19.16         16.54         7.31 o                         
  11   9   5          9.52         12.53        11.13 o                         
  12   9   5         92.74         96.41        19.27 o                         
  13   9   5         50.35         70.39        20.68 o                         
  14   9   5        223.18        235.64        43.08 o                         
 -13  10   5          0.34         24.07        17.10 o                         
 -12  10   5         35.21         36.78        13.09 o                         
 -11  10   5        103.06        101.82        18.17 o                         
 -10  10   5         22.47         20.60         9.49 o                         
  -9  10   5        181.92        160.88        12.45 o                         
  -8  10   5        220.42        240.40        14.57 o                         
  -7  10   5         74.71         79.92         7.55 o                         
  -6  10   5        317.91        332.18        13.37 o                         
  -5  10   5         34.75         37.23         3.39 o                         
  -4  10   5       3295.80       3154.50        56.57 o                         
  -3  10   5       2327.31       2358.79        60.20 o                         
  -2  10   5       1827.17       1755.96        39.36 o                         
  -1  10   5       3808.03       4098.65       171.69 o                         
   0  10   5       4381.34       4777.10        91.95 o                         
   1  10   5       4042.99       4259.23        70.94 o                         
   2  10   5        961.68       1100.53        35.21 o                         
   3  10   5       1234.45       1147.43        49.62 o                         
   4  10   5        439.72        447.18        20.20 o                         
   5  10   5       1082.85       1078.32        39.24 o                         
   6  10   5        428.48        474.10        27.47 o                         
   7  10   5        728.13        638.68        33.57 o                         
   8  10   5        249.45        192.39        15.45 o                         
   9  10   5          6.12          9.79         7.18 o                         
  10  10   5         87.72        119.56        14.22 o                         
  11  10   5         27.02         24.45         8.87 o                         
  12  10   5        188.14        209.53        26.91 o                         
  13  10   5        144.29        124.34        23.50 o                         
 -13  11   5         77.83         77.08        24.93 o                         
 -12  11   5          6.49         15.88        11.22 o                         
 -11  11   5         63.07        111.73        21.13 o                         
 -10  11   5         74.51         58.42        10.96 o                         
  -9  11   5        937.30        914.84        36.39 o                         
  -8  11   5        158.97        146.08        12.68 o                         
  -7  11   5       1826.78       1773.28        33.13 o                         
  -6  11   5       1264.91       1251.34        26.15 o                         
  -5  11   5       1023.43        976.95        22.65 o                         
  -4  11   5        826.69        697.26        21.87 o                         
  -3  11   5       1055.00        928.65        25.01 o                         
  -2  11   5         13.14         19.23         5.92 o                         
  -1  11   5         58.76         43.95        10.22 o                         
   0  11   5        817.80        854.54        19.11 o                         
   1  11   5        280.26        267.34        16.45 o                         
   2  11   5       2896.59       2941.49        53.46 o                         
   3  11   5        397.54        394.24        18.81 o                         
   4  11   5        764.86        805.27        28.28 o                         
   5  11   5         45.53         22.30        12.46 o                         
   6  11   5          8.34         -6.54         8.50 o                         
   7  11   5        394.77        388.83        27.04 o                         
   8  11   5        325.41        306.77        20.45 o                         
   9  11   5         30.47         19.56         5.93 o                         
  10  11   5          4.95          6.31         6.77 o                         
  11  11   5          0.32          4.28         7.12 o                         
  12  11   5          3.18         31.60        13.19 o                         
 -13  12   5          1.68        -12.89        18.91 o                         
 -12  12   5          5.53          4.76        13.37 o                         
 -11  12   5          8.01         26.21        12.77 o                         
 -10  12   5        217.66        197.19        18.95 o                         
  -9  12   5          7.87         25.85        10.12 o                         
  -8  12   5        795.48        821.41        40.85 o                         
  -7  12   5        853.42        870.67        30.16 o                         
  -6  12   5       1233.90       1232.90        41.56 o                         
  -5  12   5        340.23        314.48        12.87 o                         
  -4  12   5          0.32         -2.00         4.32 o                         
  -3  12   5         50.68         27.07         5.28 o                         
  -2  12   5         84.03         76.13         8.45 o                         
  -1  12   5        789.49        742.45        29.66 o                         
   0  12   5         51.03         49.67         5.08 o                         
   1  12   5        130.11        141.67        32.33 o                         
   2  12   5        375.71        348.28        16.58 o                         
   3  12   5       2345.00       2325.99        57.88 o                         
   4  12   5          3.20          3.24         7.16 o                         
   5  12   5         68.66         68.75        10.55 o                         
   6  12   5       1731.15       1656.47        54.09 o                         
   7  12   5        343.09        366.72        27.55 o                         
   8  12   5        474.55        463.89        33.80 o                         
   9  12   5        150.64        155.38        15.87 o                         
  10  12   5         46.39         55.70        12.86 o                         
  11  12   5        187.42        189.03        18.70 o                         
  12  12   5        196.53        215.76        25.85 o                         
 -12  13   5          1.43         -6.03         9.32 o                         
 -11  13   5         48.93         77.00        17.56 o                         
 -10  13   5        309.61        299.66        22.68 o                         
  -9  13   5          0.01         -7.42         7.42 o                         
  -8  13   5        266.51        273.49        33.96 o                         
  -7  13   5         16.45         16.46         6.41 o                         
  -6  13   5        102.34        138.83        15.63 o                         
  -5  13   5        224.42        201.04        17.77 o                         
  -4  13   5       2646.98       2393.09        60.59 o                         
  -3  13   5        373.12        360.18        23.75 o                         
  -2  13   5        743.46        747.13        34.69 o                         
  -1  13   5       2084.00       1740.68       209.80 o                         
   0  13   5         21.89         28.52         4.53 o                         
   1  13   5        244.69        207.65        25.88 o                         
   2  13   5        685.83        674.64        27.83 o                         
   3  13   5        509.59        531.58        46.28 o                         
   4  13   5        509.02        486.78        27.22 o                         
   5  13   5         69.41         71.74        21.01 o                         
   6  13   5         47.98         38.66         9.00 o                         
   7  13   5        854.22        836.28        41.64 o                         
   8  13   5          5.43          1.25         8.09 o                         
   9  13   5        930.59        866.12        36.41 o                         
  10  13   5         83.65         90.03        14.24 o                         
  11  13   5        185.27        202.80        24.98 o                         
  12  13   5        111.50        118.84        20.12 o                         
 -12  14   5        167.55        214.33        27.36 o                         
 -11  14   5        243.27        260.37        31.71 o                         
 -10  14   5          3.87         -4.72         8.07 o                         
  -9  14   5        552.02        542.51        40.88 o                         
  -8  14   5        209.41        178.23        27.03 o                         
  -7  14   5        316.83        338.70        24.13 o                         
  -6  14   5         14.94          3.14         5.23 o                         
  -5  14   5         91.24         96.54        13.84 o                         
  -4  14   5        137.30        121.20        14.43 o                         
  -3  14   5        762.17        681.60        34.55 o                         
  -2  14   5        273.30        292.81        22.69 o                         
  -1  14   5          1.32         -6.78         8.31 o                         
   0  14   5         74.98         68.77        14.71 o                         
   1  14   5         20.33         11.18        13.09 o                         
   2  14   5         15.85          5.83        12.61 o                         
   3  14   5        923.59        954.96        37.01 o                         
   4  14   5       2785.60       2782.36        66.40 o                         
   5  14   5       2698.13       2719.11        69.51 o                         
   6  14   5        169.28        168.08        18.54 o                         
   7  14   5        556.95        559.29        35.43 o                         
   8  14   5        267.22        300.48        21.12 o                         
   9  14   5         92.87         96.09        13.27 o                         
  10  14   5        380.29        371.14        32.38 o                         
  11  14   5        289.35        310.04        30.37 o                         
  12  14   5        116.10        124.99        20.97 o                         
 -12  15   5        116.48        130.92        22.83 o                         
 -11  15   5          2.34         -1.10        18.10 o                         
 -10  15   5         71.18         74.76        18.15 o                         
  -9  15   5         41.07         27.13        14.90 o                         
  -8  15   5         14.83          4.68        10.89 o                         
  -7  15   5          3.78         -8.67         8.67 o                         
  -6  15   5        250.83        257.26        21.73 o                         
  -5  15   5        106.03         91.84        15.14 o                         
  -4  15   5        212.41        212.22        19.99 o                         
  -3  15   5       1312.56       1231.73        47.12 o                         
  -2  15   5        465.58        400.61        27.64 o                         
  -1  15   5       3254.94       3333.40        80.47 o                         
   0  15   5       1272.64       1231.29        67.24 o                         
   1  15   5         45.73         36.96        13.47 o                         
   2  15   5        177.50        173.07        26.55 o                         
   3  15   5        205.35        184.15        29.32 o                         
   4  15   5        298.94        340.60        25.27 o                         
   5  15   5        410.21        405.71        28.30 o                         
   6  15   5        709.91        738.21        39.18 o                         
   7  15   5        288.68        251.21        24.42 o                         
   8  15   5         31.58         11.82         7.65 o                         
   9  15   5         66.67         97.47        17.60 o                         
  10  15   5        135.53        117.33        19.13 o                         
  11  15   5        529.15        557.60        40.96 o                         
  12  15   5         37.96         18.82        10.22 o                         
 -12  16   5          1.32         60.46        23.88 o                         
 -11  16   5        161.72        178.23        35.82 o                         
 -10  16   5        304.52        342.01        31.61 o                         
  -9  16   5          2.17         -9.74        12.70 o                         
  -8  16   5         19.57         40.88        16.72 o                         
  -7  16   5          7.04         -6.02        12.51 o                         
  -6  16   5         24.95         34.58        10.80 o                         
  -5  16   5         18.78         15.83         6.88 o                         
  -4  16   5        330.44        338.35        29.18 o                         
  -3  16   5          1.40          0.56         7.35 o                         
  -2  16   5        949.40        912.36        42.65 o                         
  -1  16   5        367.29        368.41        27.34 o                         
   0  16   5        256.97        236.59        30.28 o                         
   1  16   5        654.38        669.85        52.34 o                         
   2  16   5          7.61          3.53        10.79 o                         
   3  16   5        604.75        691.63        55.97 o                         
   4  16   5        240.39        262.89        22.28 o                         
   5  16   5         69.45         79.39        14.80 o                         
   6  16   5        704.77        706.83        39.56 o                         
   7  16   5        243.83        239.68        24.59 o                         
   8  16   5        129.65        129.18        33.67 o                         
   9  16   5         82.62        132.50        21.46 o                         
  10  16   5        246.90        227.58        26.85 o                         
  11  16   5         24.62         15.75         9.78 o                         
  12  16   5         33.13         31.62        16.72 o                         
 -12  17   5         80.26        103.35        30.37 o                         
 -11  17   5        189.74        249.01        43.94 o                         
 -10  17   5        184.03        200.72        25.61 o                         
  -9  17   5          9.48         27.51        20.54 o                         
  -8  17   5         96.46        146.14        29.42 o                         
  -7  17   5         29.90         21.78        11.94 o                         
  -6  17   5         13.76         23.12        10.55 o                         
  -5  17   5        176.41        164.73        19.17 o                         
  -4  17   5        109.57        152.15        20.06 o                         
  -3  17   5       1058.88        921.61        44.08 o                         
  -2  17   5         11.28         23.49        10.64 o                         
  -1  17   5        963.82        966.75        45.72 o                         
   0  17   5          2.40        -12.32        12.32 o                         
   1  17   5        319.35        287.60        35.91 o                         
   2  17   5        376.66        320.46        37.06 o                         
   3  17   5       1014.91       1099.96        73.26 o                         
   4  17   5        229.32        233.44        34.29 o                         
   5  17   5        111.42        125.41        17.82 o                         
   6  17   5         11.10         22.84         9.14 o                         
   7  17   5        164.83        191.09        23.27 o                         
   8  17   5         45.57         41.97        10.23 o                         
   9  17   5         28.88         14.47        10.90 o                         
  10  17   5        106.30         88.00        17.19 o                         
  11  17   5          2.35          3.99         9.42 o                         
 -11  18   5         17.42         -0.86        14.61 o                         
 -10  18   5        179.30        248.95        29.53 o                         
  -9  18   5          1.23         28.85        17.77 o                         
  -8  18   5        255.34        297.25        42.41 o                         
  -7  18   5          1.22        -20.63        20.63 o                         
  -6  18   5        228.85        220.67        23.06 o                         
  -5  18   5         28.31         24.76        16.95 o                         
  -4  18   5          3.76          4.49         7.43 o                         
  -3  18   5          5.54          6.85         8.34 o                         
  -2  18   5        289.73        304.65        27.42 o                         
  -1  18   5         26.97         62.49        16.84 o                         
   0  18   5          1.12          2.75        12.03 o                         
   1  18   5          5.40        -13.56        13.56 o                         
   2  18   5          0.53        -12.70        17.10 o                         
   3  18   5         87.46        104.02        25.12 o                         
   4  18   5        454.77        455.42        49.48 o                         
   5  18   5        110.53        154.83        32.19 o                         
   6  18   5          5.12         15.93         9.39 o                         
   7  18   5          2.83         15.13        10.14 o                         
   8  18   5         26.62         23.28        17.34 o                         
   9  18   5        179.23        180.64        24.07 o                         
  10  18   5          1.14         -2.37        10.88 o                         
 -10  19   5         46.96         -4.39        14.61 o                         
  -9  19   5         41.55         21.78        15.95 o                         
  -8  19   5         29.99         24.64        11.18 o                         
  -7  19   5          0.25         -9.27        11.37 o                         
  -6  19   5         20.38         18.84        11.03 o                         
  -5  19   5        330.56        310.70        50.15 o                         
  -4  19   5         16.56          6.67         8.82 o                         
  -3  19   5          0.74        -10.13        10.13 o                         
  -2  19   5        323.14        357.03        29.89 o                         
  -1  19   5          1.06         14.75         9.97 o                         
   0  19   5        176.26        196.17        22.46 o                         
   1  19   5        142.69        110.05        28.89 o                         
   2  19   5        206.46        175.56        22.07 o                         
   3  19   5        396.01        400.12        48.52 o                         
   4  19   5        634.69        585.03        57.60 o                         
   5  19   5        354.44        331.44        43.56 o                         
   6  19   5        122.62        156.55        32.95 o                         
   7  19   5          2.03         14.80        13.85 o                         
   8  19   5          6.52         16.24        16.43 o                         
   9  19   5        274.15        243.28        40.50 o                         
  10  19   5        149.38        151.20        34.58 o                         
 -10  20   5          4.26         -7.07        12.70 o                         
  -9  20   5         32.50         32.67        15.86 o                         
  -8  20   5        176.68        170.21        32.76 o                         
  -7  20   5          5.65          7.74        14.04 o                         
  -6  20   5          3.80         -4.11         7.21 o                         
  -5  20   5          5.08         -1.57        11.80 o                         
  -4  20   5          1.61         -4.32         8.30 o                         
  -3  20   5         35.97         23.04         9.56 o                         
  -2  20   5        343.32        336.16        30.33 o                         
  -1  20   5        180.35        190.86        23.80 o                         
   0  20   5        209.54        215.13        24.15 o                         
   1  20   5        427.99        405.29        33.60 o                         
   2  20   5        564.60        541.54        39.27 o                         
   3  20   5        369.19        352.81        32.18 o                         
   4  20   5         42.61         33.43        19.77 o                         
   5  20   5        329.75        376.43        49.10 o                         
   6  20   5         74.64         86.73        25.88 o                         
   7  20   5        383.68        368.79        49.48 o                         
   8  20   5         16.81         -0.76        15.28 o                         
  -9  21   5         14.19          8.98        12.03 o                         
  -8  21   5         96.42         87.49        26.27 o                         
  -7  21   5         64.16         62.75        23.59 o                         
  -6  21   5        150.01        191.13        34.67 o                         
  -5  21   5         31.91         19.59         9.36 o                         
  -4  21   5        335.44        383.60        33.61 o                         
  -3  21   5         76.97        118.83        18.96 o                         
  -2  21   5         90.49         94.51        17.66 o                         
  -1  21   5        266.39        286.40        29.80 o                         
   0  21   5         52.51         52.69        15.42 o                         
   1  21   5        278.29        260.40        28.35 o                         
   2  21   5        116.22        130.64        21.53 o                         
   3  21   5          1.13        -11.67        11.67 o                         
   4  21   5        441.26        435.60        36.57 o                         
   5  21   5         53.37         51.58        15.84 o                         
   6  21   5        315.63        376.52        51.87 o                         
   7  21   5        238.06        243.09        40.69 o                         
  -7  22   5        106.14        145.66        33.14 o                         
  -6  22   5        176.93        166.96        36.10 o                         
  -5  22   5         83.16         85.48        18.30 o                         
  -4  22   5         25.58         24.20        21.30 o                         
  -3  22   5        400.06        472.77        38.05 o                         
  -2  22   5         10.16         19.89        13.66 o                         
  -1  22   5        137.33        129.55        20.05 o                         
   0  22   5        117.15        126.57        20.86 o                         
   1  22   5        343.24        363.58        35.48 o                         
   2  22   5        103.65        128.00        29.56 o                         
   3  22   5         38.71         55.43        15.32 o                         
   4  22   5         13.43         10.56        10.50 o                         
   5  22   5        200.81        182.02        35.82 o                         
   6  22   5        121.18        130.84        21.58 o                         
   7  22   5         73.81         56.45        21.01 o                         
  -6  23   5         21.84         34.77        20.73 o                         
  -5  23   5         53.94         58.72        15.35 o                         
  -4  23   5         34.26         88.52        19.54 o                         
  -3  23   5        425.93        422.08        37.37 o                         
  -2  23   5         14.96         29.81        12.25 o                         
  -1  23   5         24.13          9.19         9.35 o                         
   0  23   5          6.79         21.23        12.39 o                         
   1  23   5          8.23         22.14        13.61 o                         
   2  23   5        239.56        290.34        31.98 o                         
   3  23   5          1.85          6.72        10.41 o                         
   4  23   5          2.02         -1.89         9.92 o                         
   5  23   5        102.92        101.06        19.58 o                         
   6  23   5          3.74         11.94        16.43 o                         
   7  23   5         10.92          5.16        12.23 o                         
  -4  24   5         80.61         96.91        20.56 o                         
  -3  24   5          9.15          9.83        10.40 o                         
  -2  24   5         14.44         10.18        10.13 o                         
  -1  24   5          2.40         -5.88        13.85 o                         
   0  24   5         42.92         44.24        13.90 o                         
   1  24   5         98.77        132.74        23.23 o                         
   2  24   5         70.72        115.20        22.81 o                         
   3  24   5         11.36         25.53        12.14 o                         
   4  24   5         25.84          2.77        17.00 o                         
   5  24   5          3.23        -19.01        19.01 o                         
  -4  25   5          0.08         21.97        17.00 o                         
  -3  25   5        125.17        125.22        30.47 o                         
  -2  25   5          8.83         18.63        16.33 o                         
  -1  25   5         48.84         30.57        15.38 o                         
   0  25   5         17.35        -21.97        21.97 o                         
   1  25   5          0.18         37.44        28.75 o                         
 -15   0   6         29.53         25.50        18.91 o                         
 -14   0   6          9.49         45.18        21.78 o                         
 -13   0   6        238.75        260.76        40.88 o                         
 -12   0   6        391.55        438.60        30.30 o                         
 -11   0   6        264.05        238.88        21.18 o                         
 -10   0   6       5460.77       5596.20        95.18 o                         
  -9   0   6       1121.42       1200.44        42.64 o                         
  -8   0   6        569.25        509.85        25.87 o                         
  -7   0   6       3677.11       3853.17        65.78 o                         
  -6   0   6          9.58          1.22         9.60 o                         
  -5   0   6      16038.62      16407.22       183.39 o                         
  -4   0   6       1685.39       1871.39        36.35 o                         
  -3   0   6       9688.95       8890.95       206.08 o                         
  -2   0   6       1629.49       1790.25        51.77 o                         
  -1   0   6      69058.17      71586.58       170.51 o                         
   0   0   6      43133.28      45178.33       119.61 o                         
   1   0   6      14799.40      15369.58        87.21 o                         
   2   0   6       8444.66       8697.19        46.01 o                         
   3   0   6        247.16        132.86        12.13 o                         
   4   0   6        135.88        187.59        15.95 o                         
   5   0   6         38.09         50.25        22.73 o                         
   6   0   6       1128.10       1338.09        37.58 o                         
   7   0   6       1700.55       1919.92        56.12 o                         
   8   0   6       1056.62        915.04        57.60 o                         
   9   0   6        570.75        585.13        48.71 o                         
  10   0   6          5.49         -4.49        13.37 o                         
  11   0   6         61.75         34.77        12.13 o                         
  12   0   6         18.52         47.38        19.77 o                         
  13   0   6        295.33        393.91        53.78 o                         
  14   0   6        626.33        713.12        73.07 o                         
 -15   1   6          7.65         -3.76        18.53 o                         
 -14   1   6        307.38        346.38        33.75 o                         
 -13   1   6        268.79        276.51        28.80 o                         
 -12   1   6        492.22        473.95        26.52 o                         
 -11   1   6        277.52        247.92        15.60 o                         
 -10   1   6        236.62        230.99        14.70 o                         
  -9   1   6        809.43        834.62        24.79 o                         
  -8   1   6          1.46         -4.49         4.49 o                         
  -7   1   6       1262.75       1286.61        27.26 o                         
  -6   1   6        546.88        582.64        17.56 o                         
  -5   1   6       3601.02       3647.02        28.33 o                         
  -4   1   6       6716.19       6609.15        70.50 o                         
  -3   1   6       1106.82       1073.83        18.15 o                         
  -2   1   6       2110.52       1965.50        18.57 o                         
  -1   1   6       3824.73       5008.13        51.66 o                         
   0   1   6       7099.11       6810.10        57.85 o                         
   1   1   6       1104.92       1132.10        26.83 o                         
   2   1   6        599.24        602.56        17.17 o                         
   3   1   6       4803.37       4556.31        50.44 o                         
   4   1   6          6.76         12.67         5.25 o                         
   5   1   6        152.62        111.81         6.70 o                         
   6   1   6       1043.09        966.84        28.67 o                         
   7   1   6         97.84         97.05         5.70 o                         
   8   1   6        622.12        597.32        16.97 o                         
   9   1   6          4.78         -1.95         8.91 o                         
  10   1   6       1186.31       1224.74        53.56 o                         
  11   1   6         67.94         88.52        16.75 o                         
  12   1   6        265.25        343.44        33.53 o                         
  13   1   6         83.25        135.88        25.69 o                         
  14   1   6         19.83         41.96        21.01 o                         
 -15   2   6         35.73         35.58        14.93 o                         
 -14   2   6          3.07         -1.89        10.30 o                         
 -13   2   6        125.81        127.69        20.35 o                         
 -12   2   6        119.35        121.25        14.50 o                         
 -11   2   6         39.29         17.86         5.14 o                         
 -10   2   6        185.56        155.81        11.84 o                         
  -9   2   6          5.87         -1.92         4.69 o                         
  -8   2   6       2925.49       3086.12        45.15 o                         
  -7   2   6        280.89        272.75         9.68 o                         
  -6   2   6        159.94        206.81        10.62 o                         
  -5   2   6       1083.72       1173.66        17.79 o                         
  -4   2   6         32.75         45.76         3.87 o                         
  -3   2   6       3599.34       3730.64        55.89 o                         
  -2   2   6       1965.95       2091.46        17.78 o                         
  -1   2   6       2264.48       2410.04        50.61 o                         
   0   2   6       7018.40       7163.76       187.26 o                         
   1   2   6       1331.56       1126.31        55.51 o                         
   2   2   6         32.53         48.87         7.80 o                         
   3   2   6       2549.25       2644.57        66.33 o                         
   4   2   6       2041.11       2095.55        31.18 o                         
   5   2   6        634.92        651.09        19.98 o                         
   6   2   6        449.93        408.43        13.29 o                         
   7   2   6         54.49         47.61         5.00 o                         
   8   2   6       1232.29       1250.14        41.49 o                         
   9   2   6       1802.85       1792.45        83.43 o                         
  10   2   6        467.62        493.49        42.50 o                         
  11   2   6        232.13        246.20        25.95 o                         
  12   2   6        159.59        178.60        24.78 o                         
  13   2   6        434.31        486.53        40.76 o                         
  14   2   6          0.55         14.25        11.27 o                         
 -15   3   6         15.74         -7.45        14.14 o                         
 -14   3   6          4.34         -3.98        10.27 o                         
 -13   3   6          4.26          0.84         9.33 o                         
 -12   3   6         15.70         10.22         7.64 o                         
 -11   3   6        337.86        314.30        17.51 o                         
 -10   3   6        111.14         87.27         8.56 o                         
  -9   3   6        156.28        123.57        14.17 o                         
  -8   3   6        113.19        135.36         7.83 o                         
  -7   3   6       1210.25       1193.39        21.25 o                         
  -6   3   6        138.16        159.01         9.88 o                         
  -5   3   6       1490.49       1738.47        44.77 o                         
  -4   3   6         17.78         31.46         3.27 o                         
  -3   3   6         44.60         41.83         2.65 o                         
  -2   3   6       2921.68       3059.15        39.23 o                         
  -1   3   6      13680.87      14506.30       388.01 o                         
   0   3   6      10338.53      10947.27       217.25 o                         
   1   3   6       4197.57       4131.31        48.69 o                         
   2   3   6       5454.55       5239.39        58.69 o                         
   3   3   6        169.16        163.75         9.31 o                         
   4   3   6       6094.04       6823.54        82.48 o                         
   5   3   6         18.74         34.80         4.30 o                         
   6   3   6         57.01         93.48         8.29 o                         
   7   3   6        234.68        221.48         9.68 o                         
   8   3   6        290.69        233.03        29.32 o                         
   9   3   6        270.89        327.79        29.17 o                         
  10   3   6        126.23        101.62        17.49 o                         
  11   3   6        128.41        154.56        23.12 o                         
  12   3   6          1.63         11.03         9.85 o                         
  13   3   6         11.85          8.28        12.26 o                         
  14   3   6         72.15         64.70        16.25 o                         
 -15   4   6         45.63         79.18        28.85 o                         
 -14   4   6         32.63         42.05        12.73 o                         
 -13   4   6         64.20         61.54        16.05 o                         
 -12   4   6        141.40        125.03        14.37 o                         
 -11   4   6        172.09        155.59        15.45 o                         
 -10   4   6          0.57         -7.06         7.06 o                         
  -9   4   6        720.05        704.96        18.92 o                         
  -8   4   6         12.53          1.58         5.45 o                         
  -7   4   6       1975.09       2116.43        41.33 o                         
  -6   4   6         18.06         17.12         3.69 o                         
  -5   4   6       5963.97       6423.30        50.74 o                         
  -4   4   6         28.91         46.38         3.45 o                         
  -3   4   6       4388.08       4355.13        29.28 o                         
  -2   4   6        107.67        126.29         4.74 o                         
  -1   4   6       2882.80       2760.55        30.94 o                         
   0   4   6        985.12       1224.26        27.17 o                         
   1   4   6       2525.59       2478.12        39.37 o                         
   2   4   6        193.61        125.54         7.64 o                         
   3   4   6       5096.07       5317.73        83.91 o                         
   4   4   6       2064.91       2082.79        27.69 o                         
   5   4   6       3836.95       4286.69        41.73 o                         
   6   4   6       2420.37       2626.57        34.82 o                         
   7   4   6       1746.40       1820.89        37.53 o                         
   8   4   6       1456.03       1479.42        35.17 o                         
   9   4   6         58.44         35.95        14.28 o                         
  10   4   6          0.77         12.15        13.28 o                         
  11   4   6        183.29        121.52        19.56 o                         
  12   4   6        286.52        306.18        31.65 o                         
  13   4   6        159.33        122.79        22.56 o                         
  14   4   6        156.73        187.64        33.81 o                         
 -15   5   6         15.23        -20.54        20.54 o                         
 -14   5   6          1.63         -3.62        11.55 o                         
 -13   5   6         32.19         22.03        13.47 o                         
 -12   5   6        298.15        290.65        21.52 o                         
 -11   5   6       1093.03       1132.60        40.13 o                         
 -10   5   6          7.29         -6.42         7.36 o                         
  -9   5   6        267.60        248.54        12.98 o                         
  -8   5   6        378.57        369.51        15.44 o                         
  -7   5   6       3428.30       3434.71        43.70 o                         
  -6   5   6       3328.93       3541.64        41.69 o                         
  -5   5   6       2660.83       2449.78        53.56 o                         
  -4   5   6      10684.97      10912.18        86.92 o                         
  -3   5   6        982.43       1131.12        14.14 o                         
  -2   5   6         14.06         42.45         3.79 o                         
  -1   5   6       8622.32       8435.49       173.36 o                         
   0   5   6         10.01         10.89         3.85 o                         
   1   5   6       3925.61       4106.37        39.20 o                         
   2   5   6       3495.90       3806.21        98.70 o                         
   3   5   6        671.17        579.44        18.81 o                         
   4   5   6         39.38         21.41         5.45 o                         
   5   5   6         38.83         24.01         2.73 o                         
   6   5   6         66.50         56.52         4.28 o                         
   7   5   6        173.26        138.04        12.00 o                         
   8   5   6       2666.54       2586.25        54.63 o                         
   9   5   6        300.20        290.80        25.45 o                         
  10   5   6        301.51        318.22        28.67 o                         
  11   5   6        288.19        290.20        28.73 o                         
  12   5   6         76.81        106.46        19.26 o                         
  13   5   6         99.69        149.39        24.24 o                         
  14   5   6          1.06         29.51        19.96 o                         
 -14   6   6         58.74         50.92        14.71 o                         
 -13   6   6          9.44          5.91         8.79 o                         
 -12   6   6          4.24         -0.29         6.63 o                         
 -11   6   6        152.81        139.73        14.48 o                         
 -10   6   6        875.80        852.09        33.24 o                         
  -9   6   6        455.19        421.51        17.64 o                         
  -8   6   6        269.78        217.99        12.10 o                         
  -7   6   6       1864.46       1739.67        31.98 o                         
  -6   6   6       1261.47       1233.27        27.56 o                         
  -5   6   6       3459.24       3468.16        33.03 o                         
  -4   6   6        551.66        496.77        10.67 o                         
  -3   6   6      30252.61      31290.94       125.74 o                         
  -2   6   6          1.73          3.46         7.88 o                         
  -1   6   6       2811.03       3095.27        63.90 o                         
   0   6   6       7214.47       7395.90        61.15 o                         
   1   6   6       5974.59       6425.95        50.92 o                         
   2   6   6       8649.32       9103.93       113.39 o                         
   3   6   6       3948.36       4330.81        78.32 o                         
   4   6   6       3683.06       3689.62        50.14 o                         
   5   6   6       1256.04       1173.94        34.27 o                         
   6   6   6          3.30          3.36         6.21 o                         
   7   6   6         14.35         16.44         7.30 o                         
   8   6   6       1022.26        983.47        33.28 o                         
   9   6   6        350.03        391.42        20.50 o                         
  10   6   6        259.11        250.37        26.17 o                         
  11   6   6        121.40        131.33        19.86 o                         
  12   6   6         29.56          4.52        10.25 o                         
  13   6   6         39.34         39.06        14.71 o                         
  14   6   6        203.40        284.92        46.99 o                         
 -14   7   6        596.09        700.04        72.21 o                         
 -13   7   6        392.40        461.17        49.38 o                         
 -12   7   6        110.30        101.95        13.46 o                         
 -11   7   6        181.44        182.80        16.71 o                         
 -10   7   6         91.71         95.06         9.17 o                         
  -9   7   6        443.13        460.51        18.93 o                         
  -8   7   6        267.82        261.24        13.72 o                         
  -7   7   6       1381.93       1324.86        17.67 o                         
  -6   7   6       2026.89       2059.48        22.13 o                         
  -5   7   6         43.50         64.69         6.47 o                         
  -4   7   6        357.74        361.63         9.69 o                         
  -3   7   6       2060.81       2509.07        43.84 o                         
  -2   7   6        536.27        449.11        17.04 o                         
  -1   7   6         43.96        103.78         8.93 o                         
   0   7   6        671.81        669.76        14.19 o                         
   1   7   6        499.62        534.23        15.42 o                         
   2   7   6         63.32         75.43         6.84 o                         
   3   7   6       2073.63       2083.36        36.86 o                         
   4   7   6       1835.51       1878.83        37.97 o                         
   5   7   6       4696.66       4577.08       110.22 o                         
   6   7   6        825.56        700.25        27.26 o                         
   7   7   6         80.22         43.28         9.03 o                         
   8   7   6        523.79        546.49        26.02 o                         
   9   7   6          0.20         -8.94         8.94 o                         
  10   7   6        155.32        163.13        20.63 o                         
  11   7   6        153.26        154.23        21.47 o                         
  12   7   6         74.44         86.72        16.69 o                         
  13   7   6         48.59         73.46        17.28 o                         
  14   7   6          2.04         15.47        20.34 o                         
 -14   8   6          8.23         12.13        17.57 o                         
 -13   8   6        585.14        603.37        65.62 o                         
 -12   8   6         35.32         31.46        12.03 o                         
 -11   8   6        358.13        372.38        23.74 o                         
 -10   8   6         21.88         15.77         5.40 o                         
  -9   8   6          0.00         -4.90         4.90 o                         
  -8   8   6        790.48        748.35        23.43 o                         
  -7   8   6       1518.47       1471.73        40.30 o                         
  -6   8   6         51.54         39.83         3.63 o                         
  -5   8   6        170.74        219.14         7.78 o                         
  -4   8   6         28.28         39.17         3.51 o                         
  -3   8   6        452.26        486.18        17.73 o                         
  -2   8   6        162.04        160.55        11.07 o                         
  -1   8   6       5084.59       5370.19        65.56 o                         
   0   8   6       4554.55       4815.45        56.38 o                         
   1   8   6       2536.23       2721.79        35.78 o                         
   2   8   6         98.14        111.46         8.39 o                         
   3   8   6         64.73         75.60         7.91 o                         
   4   8   6          1.23          8.32         5.27 o                         
   5   8   6          4.54         11.58         4.60 o                         
   6   8   6        148.37        121.71        11.53 o                         
   7   8   6        288.61        294.91        22.92 o                         
   8   8   6         33.48         22.14         7.06 o                         
   9   8   6         55.07         62.86         9.74 o                         
  10   8   6        125.22        124.70        14.23 o                         
  11   8   6        272.93        263.81        27.40 o                         
  12   8   6         83.52        103.34        20.48 o                         
  13   8   6          0.25         -2.74        17.81 o                         
  14   8   6        102.63        108.41        32.48 o                         
 -13   9   6         90.84        149.00        38.02 o                         
 -12   9   6        558.17        653.91        42.67 o                         
 -11   9   6         75.33         72.47        15.83 o                         
 -10   9   6         57.71         58.00         7.27 o                         
  -9   9   6          2.29         -3.56         4.34 o                         
  -8   9   6         23.94         22.70         5.43 o                         
  -7   9   6        387.29        324.34        12.40 o                         
  -6   9   6          0.19          1.98         1.93 o                         
  -5   9   6        936.75        886.71        15.83 o                         
  -4   9   6         21.52         24.02         4.00 o                         
  -3   9   6        387.89        483.59        19.63 o                         
  -2   9   6       1725.41       1819.13        38.31 o                         
  -1   9   6        457.51        462.73        20.81 o                         
   0   9   6         97.47         87.89         7.72 o                         
   1   9   6        675.92        576.51        17.84 o                         
   2   9   6        274.17        293.00        14.00 o                         
   3   9   6        430.05        545.37        23.36 o                         
   4   9   6         22.39         43.77         8.70 o                         
   5   9   6       3407.53       3264.04        93.33 o                         
   6   9   6        334.64        267.00        19.82 o                         
   7   9   6         85.01         57.25         8.69 o                         
   8   9   6        151.55        151.46        14.45 o                         
   9   9   6         14.85         26.31         7.91 o                         
  10   9   6         41.03         42.91         8.89 o                         
  11   9   6        265.68        247.33        32.95 o                         
  12   9   6          8.07          1.11        12.94 o                         
  13   9   6        167.82        176.67        25.90 o                         
  14   9   6         14.20         26.94        21.59 o                         
 -13  10   6          9.92         27.22        22.73 o                         
 -12  10   6          0.70         -0.50         8.46 o                         
 -11  10   6        104.40        111.10        22.78 o                         
 -10  10   6          9.71         -7.33         7.33 o                         
  -9  10   6         27.05         25.66         5.79 o                         
  -8  10   6       1418.17       1371.50        32.61 o                         
  -7  10   6         38.04         42.71         5.89 o                         
  -6  10   6       2623.62       2572.24        57.89 o                         
  -5  10   6       2203.73       2170.51        35.73 o                         
  -4  10   6         74.59         85.10        15.32 o                         
  -3  10   6          3.16         10.68         4.42 o                         
  -2  10   6       4431.23       4563.46        64.83 o                         
  -1  10   6       2136.15       2277.64        47.94 o                         
   0  10   6       3111.33       3222.36        78.42 o                         
   1  10   6       1629.73       1732.47        30.87 o                         
   2  10   6          2.77          1.02         5.42 o                         
   3  10   6        248.14        275.25        16.13 o                         
   4  10   6        158.04        185.59        18.87 o                         
   5  10   6          1.23          0.96         1.78 o                         
   6  10   6        172.96        176.12        17.32 o                         
   7  10   6         18.80          5.44         6.62 o                         
   8  10   6        161.27        128.55        12.67 o                         
   9  10   6         93.42         74.12        11.71 o                         
  10  10   6        162.43        155.34        16.24 o                         
  11  10   6        252.91        256.12        22.30 o                         
  12  10   6         11.11         20.00        11.98 o                         
  13  10   6        107.94        150.84        23.81 o                         
 -13  11   6          0.36          3.15        20.15 o                         
 -12  11   6        516.00        669.89        44.81 o                         
 -11  11   6        372.09        470.15        37.29 o                         
 -10  11   6         31.66         21.68         7.17 o                         
  -9  11   6        263.13        209.95        17.35 o                         
  -8  11   6        257.88        227.02        18.10 o                         
  -7  11   6       1695.07       1679.63        31.55 o                         
  -6  11   6        580.81        516.79        19.55 o                         
  -5  11   6        816.70        832.24        16.30 o                         
  -4  11   6       4483.17       4474.31        60.41 o                         
  -3  11   6        350.11        317.12        24.92 o                         
  -2  11   6       3197.04       3511.02        59.49 o                         
  -1  11   6       2403.19       2512.62        52.68 o                         
   0  11   6        706.78        690.69        28.89 o                         
   1  11   6       1711.16       1790.37        32.58 o                         
   2  11   6       1183.26       1192.54        29.43 o                         
   3  11   6       2453.92       2542.39        51.59 o                         
   4  11   6         72.15         71.80         8.62 o                         
   5  11   6        113.84         73.13        10.03 o                         
   6  11   6         27.83         33.48         7.29 o                         
   7  11   6       1139.91       1174.65        47.04 o                         
   8  11   6        358.56        358.23        27.28 o                         
   9  11   6        123.57        140.00        14.82 o                         
  10  11   6         28.51         43.94         9.72 o                         
  11  11   6         82.59         91.32        13.79 o                         
  12  11   6        104.47        157.25        23.38 o                         
  13  11   6         27.35         11.18        12.51 o                         
 -13  12   6          2.37        -22.92        22.92 o                         
 -12  12   6        177.41        249.25        28.26 o                         
 -11  12   6        323.53        381.49        33.96 o                         
 -10  12   6        272.51        271.97        21.03 o                         
  -9  12   6          4.70         -3.87         8.21 o                         
  -8  12   6       1038.55       1047.33        46.50 o                         
  -7  12   6        935.99        910.76        30.47 o                         
  -6  12   6        547.70        538.96        27.26 o                         
  -5  12   6       2727.73       2701.11        60.86 o                         
  -4  12   6        162.62        221.44        12.87 o                         
  -3  12   6       1161.67       1215.44        40.86 o                         
  -2  12   6        151.21        149.12        15.00 o                         
  -1  12   6       2839.67       2781.18        58.12 o                         
   0  12   6       4060.37       4051.40        80.04 o                         
   1  12   6       2865.99       2786.27        62.73 o                         
   2  12   6       1159.14       1180.19        35.55 o                         
   3  12   6        681.17        724.80        25.95 o                         
   4  12   6       3629.59       3548.76        71.98 o                         
   5  12   6         59.08         46.02         8.17 o                         
   6  12   6        885.49       1034.13        47.09 o                         
   7  12   6       1243.70       1295.01        50.48 o                         
   8  12   6        295.12        256.92        23.67 o                         
   9  12   6        139.61        137.67        14.96 o                         
  10  12   6          1.36         15.83         7.85 o                         
  11  12   6         22.77          6.22         7.11 o                         
  12  12   6         41.33         21.01        12.23 o                         
 -12  13   6         34.36         30.90        11.68 o                         
 -11  13   6        430.47        449.46        37.59 o                         
 -10  13   6        216.42        269.86        21.70 o                         
  -9  13   6        232.12        260.87        20.49 o                         
  -8  13   6         12.29         28.46        14.71 o                         
  -7  13   6        722.43        715.49        32.87 o                         
  -6  13   6        360.58        333.00        22.65 o                         
  -5  13   6         42.73         68.71        10.70 o                         
  -4  13   6       1055.80       1032.95        47.57 o                         
  -3  13   6        684.40        596.00        22.91 o                         
  -2  13   6       2781.75       2748.63        57.95 o                         
  -1  13   6          0.73          5.69         6.25 o                         
   0  13   6        241.89        248.16        21.54 o                         
   1  13   6        109.54        140.28        14.71 o                         
   2  13   6        211.82        208.88        13.28 o                         
   3  13   6        297.79        305.91        20.32 o                         
   4  13   6          4.12         -6.29         8.38 o                         
   5  13   6       1194.57       1270.55        46.42 o                         
   6  13   6        365.88        264.15        22.44 o                         
   7  13   6        106.62         98.66        14.82 o                         
   8  13   6        146.53        136.96        25.45 o                         
   9  13   6         58.30         74.84        11.87 o                         
  10  13   6        494.49        513.51        29.67 o                         
  11  13   6         14.15         19.99        12.44 o                         
  12  13   6         86.53         85.21        25.65 o                         
 -12  14   6         21.61         17.05        15.57 o                         
 -11  14   6        180.67        198.25        37.49 o                         
 -10  14   6        150.50        182.59        17.95 o                         
  -9  14   6         18.51         33.59        11.09 o                         
  -8  14   6         25.50         26.94        12.61 o                         
  -7  14   6          3.42          7.55         8.21 o                         
  -6  14   6         86.32         60.15        11.13 o                         
  -5  14   6         42.68         39.35         8.05 o                         
  -4  14   6        215.45        159.82        16.82 o                         
  -3  14   6       3397.72       3443.56        74.93 o                         
  -2  14   6         31.36         61.10        18.29 o                         
  -1  14   6         13.41         -0.36        16.19 o                         
   0  14   6        757.19        729.82        33.38 o                         
   1  14   6       2517.89       2513.98        94.37 o                         
   2  14   6        419.43        401.84        39.07 o                         
   3  14   6        558.79        599.36        28.97 o                         
   4  14   6         64.52         77.02        12.13 o                         
   5  14   6        236.73        223.67        41.60 o                         
   6  14   6          3.09         -8.57         9.31 o                         
   7  14   6        555.22        543.62        34.51 o                         
   8  14   6        417.56        424.29        31.53 o                         
   9  14   6        221.23        236.56        20.61 o                         
  10  14   6         93.75         73.42        16.80 o                         
  11  14   6         60.72         81.71        17.54 o                         
  12  14   6          3.19         10.68        20.30 o                         
 -12  15   6          7.13         12.13        13.18 o                         
 -11  15   6         22.34          0.29        14.90 o                         
 -10  15   6        130.65        113.86        17.69 o                         
  -9  15   6          6.57         -2.58         9.65 o                         
  -8  15   6          2.20          5.92         9.93 o                         
  -7  15   6        104.67         76.89        18.72 o                         
  -6  15   6        166.29        170.42        19.60 o                         
  -5  15   6          0.34         -6.75         7.74 o                         
  -4  15   6          0.09         -1.82         6.68 o                         
  -3  15   6        902.59        835.92        39.33 o                         
  -2  15   6         31.52         55.86        12.69 o                         
  -1  15   6          2.27          6.50        11.56 o                         
   0  15   6         20.46         16.91        11.08 o                         
   1  15   6         96.82        113.47        22.35 o                         
   2  15   6        276.97        268.40        34.10 o                         
   3  15   6         47.05         62.35        11.24 o                         
   4  15   6       1720.83       1684.29        53.63 o                         
   5  15   6        119.04        139.08        17.11 o                         
   6  15   6         12.52         15.89         8.01 o                         
   7  15   6        116.76        110.02        19.06 o                         
   8  15   6          0.03        -19.96        19.96 o                         
   9  15   6         71.66         96.50        17.59 o                         
  10  15   6         34.12         54.21        15.23 o                         
  11  15   6          9.27         49.68        28.42 o                         
  12  15   6          7.43         23.21        15.86 o                         
 -12  16   6          4.91         25.31        20.06 o                         
 -11  16   6         76.18         80.23        27.41 o                         
 -10  16   6        311.29        283.70        30.57 o                         
  -9  16   6         37.03         45.18        19.96 o                         
  -8  16   6        244.74        213.00        32.76 o                         
  -7  16   6         11.18         11.27        12.89 o                         
  -6  16   6       2867.40       2832.66        74.09 o                         
  -5  16   6          5.21         -2.35         7.35 o                         
  -4  16   6        176.49        197.18        20.29 o                         
  -3  16   6        296.98        296.03        24.52 o                         
  -2  16   6         10.52         26.85        11.67 o                         
  -1  16   6        272.31        247.39        22.88 o                         
   0  16   6         24.13         30.47        15.66 o                         
   1  16   6        793.65        786.29        57.79 o                         
   2  16   6        591.07        552.56        49.86 o                         
   3  16   6        126.41        140.31        27.70 o                         
   4  16   6         40.34         46.06        10.72 o                         
   5  16   6        790.48        824.84        40.64 o                         
   6  16   6         35.34         21.02        20.49 o                         
   7  16   6         29.85         27.81        10.51 o                         
   8  16   6        131.77        174.18        20.83 o                         
   9  16   6         45.82         35.50        23.78 o                         
  10  16   6          5.08          6.18         9.49 o                         
  11  16   6          6.82         22.57        12.23 o                         
 -11  17   6        254.34        305.27        47.47 o                         
 -10  17   6          2.15         10.64        11.17 o                         
  -9  17   6       1014.37        977.99        72.02 o                         
  -8  17   6         16.71         22.16        15.76 o                         
  -7  17   6         64.41         31.33        10.70 o                         
  -6  17   6        266.25        258.69        24.36 o                         
  -5  17   6        267.33        280.07        26.84 o                         
  -4  17   6        897.66        883.39        48.95 o                         
  -3  17   6        102.31         82.94        15.47 o                         
  -2  17   6       1003.19       1074.84        61.66 o                         
  -1  17   6        140.61        145.03        20.87 o                         
   0  17   6        616.79        591.34        50.24 o                         
   1  17   6        330.11        321.79        36.77 o                         
   2  17   6         22.74         -7.26        18.05 o                         
   3  17   6        320.08        314.63        40.40 o                         
   4  17   6        282.78        282.25        38.97 o                         
   5  17   6        398.08        427.74        46.71 o                         
   6  17   6         16.58          6.67         7.68 o                         
   7  17   6         38.17         62.59        14.44 o                         
   8  17   6         21.79         23.69        11.84 o                         
   9  17   6         20.59         23.55        10.62 o                         
  10  17   6        179.60        214.91        26.05 o                         
  11  17   6         93.30        118.60        21.09 o                         
 -11  18   6         25.12         23.50        15.47 o                         
 -10  18   6        263.63        286.23        31.43 o                         
  -9  18   6          4.16          6.30        12.89 o                         
  -8  18   6        819.54        954.97        72.31 o                         
  -7  18   6         27.42         18.53        10.51 o                         
  -6  18   6         11.30         12.61         7.00 o                         
  -5  18   6        876.81        778.35        41.98 o                         
  -4  18   6         86.61         76.94        22.88 o                         
  -3  18   6        808.19        770.75        41.95 o                         
  -2  18   6         37.38         26.26        10.63 o                         
  -1  18   6       1139.85       1226.01        52.88 o                         
   0  18   6        486.85        511.08        34.85 o                         
   1  18   6        160.58        161.04        25.60 o                         
   2  18   6        732.20        715.60        60.75 o                         
   3  18   6        519.81        527.15        51.67 o                         
   4  18   6        265.22        296.29        39.73 o                         
   5  18   6        686.23        739.10        64.95 o                         
   6  18   6        294.56        336.10        28.74 o                         
   7  18   6        325.20        397.05        32.21 o                         
   8  18   6         55.94         25.04         9.20 o                         
   9  18   6        108.28         86.46        17.40 o                         
  10  18   6          0.74          8.15         9.02 o                         
 -10  19   6         24.38         11.75        10.04 o                         
  -9  19   6        287.98        316.06        44.80 o                         
  -8  19   6         24.68         48.90        20.06 o                         
  -7  19   6        137.95        114.43        26.08 o                         
  -6  19   6          4.48          5.48        12.03 o                         
  -5  19   6        285.28        306.86        27.92 o                         
  -4  19   6         73.42         54.16        13.18 o                         
  -3  19   6          4.44         -4.76        11.61 o                         
  -2  19   6        314.07        310.17        39.16 o                         
  -1  19   6         38.06         50.82        12.11 o                         
   0  19   6        375.64        355.58        31.26 o                         
   1  19   6        559.17        577.64        38.75 o                         
   2  19   6        122.18         95.32        23.69 o                         
   3  19   6        432.06        512.92        55.30 o                         
   4  19   6          5.07         -1.05        15.66 o                         
   5  19   6         41.64         41.17        20.15 o                         
   6  19   6         33.76          6.97        14.71 o                         
   7  19   6         32.86         36.30        19.20 o                         
   8  19   6        340.03        367.83        48.24 o                         
   9  19   6         46.24         25.41        14.52 o                         
 -10  20   6        127.07        106.21        28.18 o                         
  -9  20   6         19.01          2.29        10.79 o                         
  -8  20   6        135.63        181.00        36.87 o                         
  -7  20   6          1.14          9.74        10.60 o                         
  -6  20   6        392.70        383.50        48.24 o                         
  -5  20   6         37.88         35.96        10.63 o                         
  -4  20   6         45.63         37.00        10.07 o                         
  -3  20   6         44.11         22.38         9.98 o                         
  -2  20   6         20.20         21.54        16.19 o                         
  -1  20   6        102.67        101.75        16.53 o                         
   0  20   6        242.53        265.58        27.49 o                         
   1  20   6        293.63        328.56        30.46 o                         
   2  20   6         30.87         32.82        13.52 o                         
   3  20   6        419.14        438.32        50.91 o                         
   4  20   6         93.31         92.17        24.17 o                         
   5  20   6         17.09         31.33        20.54 o                         
   6  20   6         85.30         89.40        25.79 o                         
   7  20   6         96.29        105.07        27.41 o                         
   8  20   6         16.94          9.84        13.47 o                         
  -9  21   6        104.11        132.96        30.28 o                         
  -8  21   6        121.98        136.49        32.86 o                         
  -7  21   6          0.61          8.98        11.18 o                         
  -6  21   6         28.06         32.28        21.87 o                         
  -5  21   6          1.77         -1.48         8.30 o                         
  -4  21   6         34.93         53.26        14.78 o                         
  -3  21   6          2.58         -9.89         9.89 o                         
  -2  21   6        196.97        201.18        23.56 o                         
  -1  21   6         30.19         14.32         9.05 o                         
   0  21   6         52.31         22.69         9.39 o                         
   1  21   6        188.43        188.43        24.07 o                         
   2  21   6         56.92         89.02        18.13 o                         
   3  21   6         24.08          5.95        16.76 o                         
   4  21   6          1.29         33.81        18.91 o                         
   5  21   6        213.50        255.60        42.89 o                         
   6  21   6         29.26         27.32        18.24 o                         
   7  21   6         24.37         11.37        14.90 o                         
  -7  22   6          3.76         22.54        17.29 o                         
  -6  22   6         82.34        113.09        29.71 o                         
  -5  22   6        569.87        596.51        42.95 o                         
  -4  22   6        154.53        171.66        22.79 o                         
  -3  22   6        218.43        280.54        29.68 o                         
  -2  22   6          7.64          1.22         8.90 o                         
  -1  22   6        134.74        114.93        19.53 o                         
   0  22   6         49.59         32.79        10.21 o                         
   1  22   6         52.14         64.66        17.31 o                         
   2  22   6          2.21          3.39        10.72 o                         
   3  22   6        113.31        113.41        33.24 o                         
   4  22   6          5.29         -6.06        10.18 o                         
   5  22   6        140.99        153.48        30.37 o                         
   6  22   6          8.51        -14.18        14.18 o                         
   7  22   6         48.19         57.02        22.16 o                         
  -6  23   6        318.42        355.70        50.53 o                         
  -5  23   6        228.16        193.78        25.93 o                         
  -4  23   6         20.50         52.66        16.64 o                         
  -3  23   6        125.81        146.05        22.15 o                         
  -2  23   6        188.51        173.38        24.34 o                         
  -1  23   6          0.67        -10.28        10.28 o                         
   0  23   6          4.40          5.80         9.98 o                         
   1  23   6        627.94        689.94        48.04 o                         
   2  23   6         34.43         21.12        12.95 o                         
   3  23   6        313.97        330.47        34.03 o                         
   4  23   6         10.41          3.23        18.63 o                         
   5  23   6        142.91        166.84        26.85 o                         
   6  23   6        159.46        142.70        30.85 o                         
   7  23   6        134.01        168.39        35.34 o                         
  -4  24   6        293.36        359.90        49.10 o                         
  -3  24   6         68.44         81.43        17.81 o                         
  -2  24   6          0.56        -13.03        13.03 o                         
  -1  24   6         90.97        105.90        19.90 o                         
   0  24   6        125.94        126.25        21.92 o                         
   1  24   6          7.34         24.62        13.90 o                         
   2  24   6        363.38        389.22        36.99 o                         
   3  24   6          5.01         19.07        17.34 o                         
   4  24   6         98.37        141.65        35.15 o                         
   5  24   6        154.57        154.16        35.53 o                         
  -4  25   6         40.13         34.48        18.72 o                         
  -3  25   6         11.20         11.18        15.09 o                         
  -2  25   6        116.64        141.36        33.05 o                         
  -1  25   6          2.14         -5.44        12.80 o                         
   0  25   6         21.05         41.26        20.54 o                         
 -15   1   7          7.72         -8.34        22.45 o                         
 -14   1   7          2.00         21.55        14.77 o                         
 -13   1   7         46.06         52.21        13.62 o                         
 -12   1   7         25.35         30.80         7.23 o                         
 -11   1   7          0.24          6.71        14.20 o                         
 -10   1   7         74.74         86.48         9.27 o                         
  -9   1   7          4.85          6.37         4.97 o                         
  -8   1   7         56.29         71.97         7.60 o                         
  -7   1   7        989.68        992.91        24.50 o                         
  -6   1   7        123.84         85.62         4.73 o                         
  -5   1   7       3837.46       3570.77        89.29 o                         
  -4   1   7          6.32          6.44         3.10 o                         
  -3   1   7       1532.14       1475.54        40.99 o                         
  -2   1   7        229.64        367.11         8.90 o                         
  -1   1   7      26684.65      25547.85       197.57 o                         
   0   1   7        249.64        407.36        10.75 o                         
   1   1   7         54.57         76.26         3.74 o                         
   2   1   7        642.36        553.98        17.70 o                         
   3   1   7       1306.46       1375.06        29.35 o                         
   4   1   7         13.13          3.09         7.35 o                         
   5   1   7         21.56         27.05         5.91 o                         
   6   1   7        398.17        355.98        21.08 o                         
   7   1   7          0.85          0.94         2.63 o                         
   8   1   7         37.69         31.16        11.70 o                         
   9   1   7        864.34        900.30        43.53 o                         
  10   1   7        124.76        130.94        20.36 o                         
  11   1   7        198.12        222.39        26.41 o                         
  12   1   7         41.47         93.88        21.69 o                         
  13   1   7        251.77        295.25        34.63 o                         
  14   1   7         47.33        101.19        24.30 o                         
 -15   2   7         95.85        130.34        23.06 o                         
 -14   2   7         40.90         46.84        14.77 o                         
 -13   2   7         77.97         85.96        17.92 o                         
 -12   2   7        112.19        100.25        10.85 o                         
 -11   2   7        216.05        196.15        14.03 o                         
 -10   2   7       1144.45       1140.91        31.75 o                         
  -9   2   7        401.26        369.11        17.20 o                         
  -8   2   7       1785.30       1803.90        35.40 o                         
  -7   2   7       1517.64       1361.83        20.98 o                         
  -6   2   7        561.56        623.04        13.78 o                         
  -5   2   7         84.13        101.19         5.59 o                         
  -4   2   7       2400.25       2614.96        31.70 o                         
  -3   2   7        863.56        706.39        23.35 o                         
  -2   2   7      34591.20      36109.78       177.45 o                         
  -1   2   7        456.28        425.16        15.98 o                         
   0   2   7        111.27        163.99         6.45 o                         
   1   2   7       3549.03       3389.17        33.83 o                         
   2   2   7       3939.92       4094.81        84.39 o                         
   3   2   7       3586.56       3608.70        47.45 o                         
   4   2   7        682.24        729.06        19.71 o                         
   5   2   7       1333.47       1476.19        29.80 o                         
   6   2   7        936.00        968.15        26.01 o                         
   7   2   7         37.35         17.84         3.31 o                         
   8   2   7       2161.70       1987.14        44.95 o                         
   9   2   7        443.40        483.56        50.53 o                         
  10   2   7       1554.09       1537.00        60.44 o                         
  11   2   7        127.61        123.33        20.15 o                         
  12   2   7         81.16        105.08        29.08 o                         
  13   2   7          0.54         38.57        23.74 o                         
  14   2   7         11.87         24.12        14.20 o                         
 -15   3   7         46.73         53.78        16.43 o                         
 -14   3   7          0.04         -8.31        11.40 o                         
 -13   3   7        430.06        484.71        37.15 o                         
 -12   3   7         58.04         70.10        10.51 o                         
 -11   3   7         50.09         36.90         6.07 o                         
 -10   3   7        238.96        222.03        14.13 o                         
  -9   3   7        506.52        509.36        20.29 o                         
  -8   3   7        824.91        833.50        18.56 o                         
  -7   3   7       1138.73       1267.01        23.59 o                         
  -6   3   7       1059.44       1020.71        18.84 o                         
  -5   3   7          4.27          4.56         3.03 o                         
  -4   3   7          5.83          8.72         3.36 o                         
  -3   3   7      10373.96      10297.28        58.23 o                         
  -2   3   7        431.47        494.69         9.29 o                         
  -1   3   7      10054.42      10239.96       134.88 o                         
   0   3   7       4103.51       4916.64       106.10 o                         
   1   3   7        624.64        688.45        36.08 o                         
   2   3   7        251.01        331.75        20.43 o                         
   3   3   7       1464.72       1535.16        17.64 o                         
   4   3   7      10449.44      10918.61       197.01 o                         
   5   3   7        941.42        916.45        20.45 o                         
   6   3   7        355.69        325.70        14.88 o                         
   7   3   7       4240.49       3945.04        43.50 o                         
   8   3   7        702.42        623.03        20.76 o                         
   9   3   7       2919.20       2869.30       141.41 o                         
  10   3   7          1.50         -3.40        12.09 o                         
  11   3   7        534.36        557.33        39.40 o                         
  12   3   7         55.01         65.00        16.99 o                         
  13   3   7         71.32        116.54        23.21 o                         
  14   3   7          1.23         -7.61        22.64 o                         
 -15   4   7         59.53         28.46        17.57 o                         
 -14   4   7         14.44         14.60         9.08 o                         
 -13   4   7         41.66         17.25        15.81 o                         
 -12   4   7         63.59         55.53        10.37 o                         
 -11   4   7        430.45        428.58        24.70 o                         
 -10   4   7        226.83        208.51        13.41 o                         
  -9   4   7       2129.76       2056.36        40.82 o                         
  -8   4   7        983.87       1028.87        23.95 o                         
  -7   4   7       2604.71       2663.13        40.90 o                         
  -6   4   7          4.57          0.93         5.53 o                         
  -5   4   7        868.36        755.26        22.40 o                         
  -4   4   7       4836.55       4885.15        50.18 o                         
  -3   4   7        217.13        221.44         6.78 o                         
  -2   4   7      18704.42      19621.78       181.56 o                         
  -1   4   7       3086.02       3651.35        87.44 o                         
   0   4   7       3977.39       3629.70        83.72 o                         
   1   4   7        535.07        354.29        17.24 o                         
   2   4   7        391.13        435.01        18.61 o                         
   3   4   7        652.99        651.76        19.47 o                         
   4   4   7       8740.02       9381.82       118.47 o                         
   5   4   7       4224.12       4281.35        43.54 o                         
   6   4   7        291.84        324.35        13.06 o                         
   7   4   7       1508.31       1542.12        30.65 o                         
   8   4   7       2756.75       2792.14        52.55 o                         
   9   4   7        264.74        283.03        24.86 o                         
  10   4   7        724.77        665.09        40.08 o                         
  11   4   7         87.64        104.81        19.11 o                         
  12   4   7       1192.87       1183.98        60.10 o                         
  13   4   7         91.04         92.18        19.71 o                         
  14   4   7        151.54        151.77        34.39 o                         
 -14   5   7         48.43         47.50        17.72 o                         
 -13   5   7        103.03        103.38        18.74 o                         
 -12   5   7        202.76        199.07        18.36 o                         
 -11   5   7         48.51         42.28         9.04 o                         
 -10   5   7         61.98         39.24         7.01 o                         
  -9   5   7         24.94         27.24         4.69 o                         
  -8   5   7          7.87          1.17         3.38 o                         
  -7   5   7          3.85         17.15         4.98 o                         
  -6   5   7        727.73        668.85        18.36 o                         
  -5   5   7       3691.81       3827.03        79.48 o                         
  -4   5   7        150.32        139.68         8.09 o                         
  -3   5   7       2388.01       2337.41        34.28 o                         
  -2   5   7        250.98        335.48         9.20 o                         
  -1   5   7       1380.99       1379.26        51.15 o                         
   0   5   7         58.62        104.83        19.87 o                         
   1   5   7         75.69        116.63        12.43 o                         
   2   5   7       5170.40       5352.81        51.56 o                         
   3   5   7        710.70        800.09        21.68 o                         
   4   5   7        452.37        403.37        12.76 o                         
   5   5   7        688.65        674.46        17.23 o                         
   6   5   7       1209.27       1172.11        23.79 o                         
   7   5   7          0.87          8.27         4.58 o                         
   8   5   7        185.69        164.19        19.31 o                         
   9   5   7        712.28        553.98        34.02 o                         
  10   5   7         79.53         60.77        14.68 o                         
  11   5   7        205.00        246.93        26.91 o                         
  12   5   7          1.94          3.58         9.37 o                         
  13   5   7        186.51        200.59        28.11 o                         
  14   5   7         10.95         36.96        22.16 o                         
 -14   6   7        425.32        515.31        62.47 o                         
 -13   6   7          7.09         10.77        10.09 o                         
 -12   6   7         23.40         12.89         6.82 o                         
 -11   6   7         17.78          3.03         6.92 o                         
 -10   6   7        809.05        859.61        33.74 o                         
  -9   6   7        506.19        446.67        18.21 o                         
  -8   6   7        582.74        557.69        23.29 o                         
  -7   6   7        300.60        256.91        19.14 o                         
  -6   6   7       1453.06       1413.69        35.47 o                         
  -5   6   7         14.45          6.67         2.87 o                         
  -4   6   7         93.27        100.45         5.24 o                         
  -3   6   7       2855.75       3108.77        53.58 o                         
  -2   6   7       3241.80       3423.42        90.21 o                         
  -1   6   7       1919.96       2331.79        40.16 o                         
   0   6   7        155.76        185.97         7.91 o                         
   1   6   7        213.37        196.09         9.48 o                         
   2   6   7       1926.95       1901.56        32.03 o                         
   3   6   7        718.23        828.68        43.25 o                         
   4   6   7         17.76         24.29         4.10 o                         
   5   6   7        179.09        117.27        14.61 o                         
   6   6   7        321.85        317.20        13.62 o                         
   7   6   7        546.93        586.80        16.90 o                         
   8   6   7          8.70         44.51        15.44 o                         
   9   6   7          2.14         -0.97        10.31 o                         
  10   6   7        761.91        800.61        44.59 o                         
  11   6   7         60.77         53.64        15.51 o                         
  12   6   7          7.85        -12.30        12.30 o                         
  13   6   7         86.78         83.62        18.58 o                         
  14   6   7          2.30         24.45        16.14 o                         
 -14   7   7         28.67         57.31        28.27 o                         
 -13   7   7         37.54         85.77        27.41 o                         
 -12   7   7        204.68        247.39        20.75 o                         
 -11   7   7        214.51        206.71        17.88 o                         
 -10   7   7          8.15         -7.06         9.23 o                         
  -9   7   7          6.82          3.43         4.27 o                         
  -8   7   7        100.85         75.46         7.79 o                         
  -7   7   7         94.76         87.95         4.74 o                         
  -6   7   7        895.83        905.89        17.57 o                         
  -5   7   7        112.06        122.89         5.84 o                         
  -4   7   7        302.45        247.16         8.19 o                         
  -3   7   7         64.32        118.60        11.84 o                         
  -2   7   7         23.41         22.27         4.42 o                         
  -1   7   7       3394.69       3597.12        52.11 o                         
   0   7   7       1452.02       1483.79        21.97 o                         
   1   7   7          9.94         12.03         3.20 o                         
   2   7   7         84.13         58.23         7.10 o                         
   3   7   7         46.76         25.66         5.20 o                         
   4   7   7       3201.54       3284.86        58.33 o                         
   5   7   7        342.17        322.09        11.95 o                         
   6   7   7        217.82        201.12         7.27 o                         
   7   7   7        118.73        102.28        17.95 o                         
   8   7   7       1968.03       1839.80        46.97 o                         
   9   7   7         23.08         10.31         7.62 o                         
  10   7   7         11.58          7.42        10.93 o                         
  11   7   7         25.78         18.96        16.52 o                         
  12   7   7         74.68         79.67        17.42 o                         
  13   7   7         33.05         59.87        18.69 o                         
  14   7   7        246.79        305.84        48.71 o                         
 -14   8   7         10.26         11.65        18.43 o                         
 -13   8   7         68.40         67.72        29.32 o                         
 -12   8   7        203.03        239.54        26.62 o                         
 -11   8   7         27.70         19.31         7.35 o                         
 -10   8   7         79.60         77.16        10.34 o                         
  -9   8   7         86.22         64.04         8.73 o                         
  -8   8   7         28.21         14.30         5.45 o                         
  -7   8   7       2528.49       2397.05        26.10 o                         
  -6   8   7          7.96          3.20         3.08 o                         
  -5   8   7       2752.03       2692.44        36.22 o                         
  -4   8   7       2630.53       2611.88        35.31 o                         
  -3   8   7       1751.29       1829.00        35.33 o                         
  -2   8   7        179.65         93.13         8.45 o                         
  -1   8   7       1785.61       1832.14        39.55 o                         
   0   8   7       3050.03       3247.30        33.10 o                         
   1   8   7        760.70        848.46        20.47 o                         
   2   8   7        481.96        404.44        15.95 o                         
   3   8   7       1600.00       1406.85        32.14 o                         
   4   8   7         16.21         22.23         5.64 o                         
   5   8   7       1245.81       1263.46        23.38 o                         
   6   8   7        744.80        717.15        23.66 o                         
   7   8   7         95.82         81.69        11.80 o                         
   8   8   7        196.65        158.70        13.87 o                         
   9   8   7         40.71         41.79         7.91 o                         
  10   8   7        277.43        285.37        27.35 o                         
  11   8   7         34.44         42.08        14.33 o                         
  12   8   7        173.33        179.87        25.12 o                         
  13   8   7        121.69        170.90        27.33 o                         
  14   8   7        197.23        282.25        47.47 o                         
 -13   9   7        955.26       1096.56        57.33 o                         
 -12   9   7         59.92         70.78        21.78 o                         
 -11   9   7        987.32       1014.64        51.45 o                         
 -10   9   7          2.95         -5.27         5.27 o                         
  -9   9   7         10.46          8.65         5.48 o                         
  -8   9   7         53.04         53.55         6.08 o                         
  -7   9   7         33.14         39.91         4.63 o                         
  -6   9   7         60.20         41.39         5.16 o                         
  -5   9   7         24.69         18.74         2.94 o                         
  -4   9   7        276.39        292.11        13.32 o                         
  -3   9   7       2878.96       2945.05        48.02 o                         
  -2   9   7        809.34        911.19        28.25 o                         
  -1   9   7       6494.00       6314.04       104.35 o                         
   0   9   7        625.53        479.57        13.01 o                         
   1   9   7         58.18         24.29         4.27 o                         
   2   9   7       2062.15       2114.38        37.28 o                         
   3   9   7       2749.19       2694.86        61.29 o                         
   4   9   7       4477.33       4547.15        69.95 o                         
   5   9   7        901.23        885.06        20.23 o                         
   6   9   7         62.00         76.60         8.64 o                         
   7   9   7        244.06        228.99        22.35 o                         
   8   9   7        857.32        790.28        39.25 o                         
   9   9   7        257.09        261.24        19.94 o                         
  10   9   7         21.77          6.34         6.08 o                         
  11   9   7         41.61         70.53        16.66 o                         
  12   9   7          5.81        -12.10        12.10 o                         
  13   9   7          4.16         41.78        18.10 o                         
  14   9   7        301.69        412.72        55.59 o                         
 -13  10   7        114.18        138.56        21.99 o                         
 -12  10   7         39.12         41.44        14.26 o                         
 -11  10   7        128.21        129.21        33.62 o                         
 -10  10   7         10.40          5.17         6.30 o                         
  -9  10   7         40.90         40.72         7.30 o                         
  -8  10   7         56.64         42.38         6.14 o                         
  -7  10   7        515.80        612.98        18.29 o                         
  -6  10   7       1140.34       1187.85        20.07 o                         
  -5  10   7        878.19        861.11        16.65 o                         
  -4  10   7        127.19        152.36         9.55 o                         
  -3  10   7        174.78        140.84        11.26 o                         
  -2  10   7       4079.62       4174.39        62.75 o                         
  -1  10   7          0.40         14.91         5.89 o                         
   0  10   7       8713.12       8858.90       130.14 o                         
   1  10   7       5200.32       4793.95        77.14 o                         
   2  10   7        732.08        699.70        31.17 o                         
   3  10   7       1110.37       1122.37        30.41 o                         
   4  10   7         80.56        102.65        10.00 o                         
   5  10   7       1456.16       1473.15        25.30 o                         
   6  10   7          1.77         -8.75         8.75 o                         
   7  10   7       1254.43       1195.71        46.40 o                         
   8  10   7         12.44         10.94         7.98 o                         
   9  10   7        222.71        232.99        18.76 o                         
  10  10   7         32.18         36.45         9.47 o                         
  11  10   7         38.43         25.42        13.61 o                         
  12  10   7        220.82        266.45        30.26 o                         
  13  10   7         71.80        104.30        31.14 o                         
 -13  11   7         13.80         13.60        12.65 o                         
 -12  11   7          5.33         30.63        14.35 o                         
 -11  11   7        428.26        486.50        38.43 o                         
 -10  11   7         16.57          6.59         7.35 o                         
  -9  11   7          0.79         -4.94         8.66 o                         
  -8  11   7          3.53         -6.16         6.78 o                         
  -7  11   7        229.38        211.98        16.48 o                         
  -6  11   7         85.85         97.22         5.97 o                         
  -5  11   7        575.37        633.15        19.66 o                         
  -4  11   7        242.63        255.64        13.82 o                         
  -3  11   7       1076.99       1046.03        31.84 o                         
  -2  11   7         55.68         63.66         9.45 o                         
  -1  11   7       1544.29       1398.25        40.27 o                         
   0  11   7         68.89         70.97        11.04 o                         
   1  11   7       4401.95       4445.76       107.49 o                         
   2  11   7         81.12         70.18        12.38 o                         
   3  11   7         98.40        100.36        10.03 o                         
   4  11   7         25.62         18.17         5.01 o                         
   5  11   7        254.56        240.96        16.42 o                         
   6  11   7         42.52          8.17         7.70 o                         
   7  11   7        931.00        803.29        39.38 o                         
   8  11   7          1.78         -8.24        11.56 o                         
   9  11   7        493.10        438.67        25.94 o                         
  10  11   7        345.13        320.65        26.27 o                         
  11  11   7         11.22          5.10         8.12 o                         
  12  11   7         88.65         84.59        17.01 o                         
  13  11   7          2.60         -6.97        16.14 o                         
 -13  12   7          9.76          8.02        15.00 o                         
 -12  12   7         50.01         61.86        16.73 o                         
 -11  12   7        142.36        174.39        24.44 o                         
 -10  12   7        106.14        128.27        15.02 o                         
  -9  12   7         65.86         65.09         9.91 o                         
  -8  12   7        146.20        130.91        24.17 o                         
  -7  12   7        257.52        267.52        19.25 o                         
  -6  12   7          0.47         -4.83         5.77 o                         
  -5  12   7        215.85        172.74        10.87 o                         
  -4  12   7       2009.24       2064.87        38.78 o                         
  -3  12   7        225.61        259.34        14.75 o                         
  -2  12   7        121.95        104.17        11.55 o                         
  -1  12   7        331.29        289.04        23.78 o                         
   0  12   7         52.49         57.91        10.26 o                         
   1  12   7        885.95        896.08        28.02 o                         
   2  12   7        674.48        638.51        22.37 o                         
   3  12   7        188.21        196.45        13.69 o                         
   4  12   7        140.88        137.32        12.86 o                         
   5  12   7         71.41         58.12        17.53 o                         
   6  12   7         19.05         17.02        10.39 o                         
   7  12   7        188.52        163.53        18.81 o                         
   8  12   7        108.61        108.99        16.46 o                         
   9  12   7        397.40        364.28        24.65 o                         
  10  12   7         83.19         72.56        12.63 o                         
  11  12   7         66.60         48.06        11.36 o                         
  12  12   7         27.55         18.68        19.34 o                         
 -13  13   7         80.16         60.65        20.54 o                         
 -12  13   7         37.46         27.37        11.90 o                         
 -11  13   7         19.69         32.02        19.15 o                         
 -10  13   7         69.41         88.88        14.13 o                         
  -9  13   7          2.84          1.73         7.54 o                         
  -8  13   7        197.32        152.92        24.07 o                         
  -7  13   7        105.96         92.17        20.63 o                         
  -6  13   7       1921.87       1769.69        50.92 o                         
  -5  13   7        206.99        189.38        14.87 o                         
  -4  13   7       1613.25       1677.40        36.69 o                         
  -3  13   7        311.60        277.46        15.71 o                         
  -2  13   7        265.17        283.99        19.23 o                         
  -1  13   7        534.23        472.83        25.41 o                         
   0  13   7        635.60        664.16        31.40 o                         
   1  13   7          5.51          1.64         7.45 o                         
   2  13   7       1366.91       1412.73        43.84 o                         
   3  13   7         67.65         47.11        10.08 o                         
   4  13   7        719.54        681.68        37.73 o                         
   5  13   7        119.03        123.16        14.55 o                         
   6  13   7        392.21        364.88        26.70 o                         
   7  13   7          0.53         -1.64         7.93 o                         
   8  13   7        147.71        133.57        18.26 o                         
   9  13   7          9.40          6.58         6.48 o                         
  10  13   7         26.55         60.65        13.57 o                         
  11  13   7         32.66         35.90        11.01 o                         
  12  13   7         20.30          1.16        13.37 o                         
 -13  14   7          0.05         -4.01        11.27 o                         
 -12  14   7         41.97         59.32        21.87 o                         
 -11  14   7        317.64        315.01        46.04 o                         
 -10  14   7        211.25        251.17        26.08 o                         
  -9  14   7        528.27        539.56        36.31 o                         
  -8  14   7         38.88         20.15        12.13 o                         
  -7  14   7       1505.45       1497.78        76.89 o                         
  -6  14   7        410.93        392.33        25.66 o                         
  -5  14   7        187.99        201.13        18.37 o                         
  -4  14   7        343.07        279.23        21.85 o                         
  -3  14   7       1308.96       1212.91        33.99 o                         
  -2  14   7        971.15        925.65        35.62 o                         
  -1  14   7         90.47         42.66         6.64 o                         
   0  14   7        115.58         79.07        10.93 o                         
   1  14   7        292.84        265.20        21.68 o                         
   2  14   7         10.39          2.71         5.41 o                         
   3  14   7       1042.27       1001.60        37.56 o                         
   4  14   7          5.89          3.02         8.55 o                         
   5  14   7        478.39        424.41        27.79 o                         
   6  14   7        727.05        703.06        37.85 o                         
   7  14   7        197.54        142.25        18.08 o                         
   8  14   7         42.52         33.66         8.90 o                         
   9  14   7         54.52         62.13        11.12 o                         
  10  14   7        291.73        288.10        23.37 o                         
  11  14   7          4.21          2.94        13.66 o                         
  12  14   7         84.09         93.36        27.70 o                         
 -13  15   7         88.38         85.77        26.17 o                         
 -12  15   7         22.24         32.00        17.38 o                         
 -11  15   7          0.54         -1.24        14.04 o                         
 -10  15   7        235.78        252.14        26.70 o                         
  -9  15   7        213.08        235.47        25.43 o                         
  -8  15   7        918.31        843.40        61.13 o                         
  -7  15   7        147.09        156.45        26.55 o                         
  -6  15   7       1134.89       1122.80        44.86 o                         
  -5  15   7          7.20         -0.94         6.37 o                         
  -4  15   7        336.36        326.97        25.08 o                         
  -3  15   7        331.49        283.87        24.05 o                         
  -2  15   7       1460.56       1423.96        52.28 o                         
  -1  15   7        188.17        202.35        17.72 o                         
   0  15   7         66.88         39.64         8.74 o                         
   1  15   7          2.97        -10.51        17.67 o                         
   2  15   7       1972.82       1832.76        87.30 o                         
   3  15   7        230.51        253.87        20.11 o                         
   4  15   7       3191.04       3331.82        75.20 o                         
   5  15   7        530.13        494.35        30.70 o                         
   6  15   7         93.01         96.30        14.84 o                         
   7  15   7         78.97         58.10        16.52 o                         
   8  15   7          2.13         -8.72        11.20 o                         
   9  15   7       1001.46        966.11        51.13 o                         
  10  15   7         67.20         74.89        16.31 o                         
  11  15   7        336.44        332.34        32.14 o                         
  12  15   7         21.19         11.37        10.70 o                         
 -12  16   7         26.82         17.48        15.76 o                         
 -11  16   7        192.72        186.83        36.77 o                         
 -10  16   7          7.44         -3.11         9.00 o                         
  -9  16   7        829.49        859.24        49.42 o                         
  -8  16   7         41.54         60.37        20.54 o                         
  -7  16   7        133.48        143.94        27.32 o                         
  -6  16   7         19.86         29.74        11.12 o                         
  -5  16   7         21.28         26.43        10.32 o                         
  -4  16   7        773.12        707.60        37.52 o                         
  -3  16   7         33.27         31.85        13.37 o                         
  -2  16   7       1384.35       1366.80       100.05 o                         
  -1  16   7        290.87        313.77        37.06 o                         
   0  16   7       2295.26       2409.39        99.43 o                         
   1  16   7         35.36         39.26        12.42 o                         
   2  16   7        164.97        182.82        31.52 o                         
   3  16   7        498.86        543.49        49.00 o                         
   4  16   7          4.47          0.52         7.73 o                         
   5  16   7        144.52        166.44        19.32 o                         
   6  16   7         68.38         29.83        17.96 o                         
   7  16   7        128.02        111.01        19.68 o                         
   8  16   7        175.76        162.82        20.72 o                         
   9  16   7          5.66         18.50        11.38 o                         
  10  16   7         81.29         93.34        20.01 o                         
  11  16   7          2.88          2.65         9.83 o                         
 -11  17   7         85.30         64.00        24.83 o                         
 -10  17   7          0.37         13.29        12.18 o                         
  -9  17   7          2.06         26.84        19.39 o                         
  -8  17   7         58.72         43.27        16.33 o                         
  -7  17   7          7.56          6.50        12.03 o                         
  -6  17   7         60.82         50.21        11.99 o                         
  -5  17   7         58.15         42.27        11.98 o                         
  -4  17   7         23.06         24.82         9.38 o                         
  -3  17   7        336.91        280.60        25.21 o                         
  -2  17   7        175.59        166.43        22.34 o                         
  -1  17   7         95.15         61.36        12.09 o                         
   0  17   7          1.52         -0.86        11.08 o                         
   1  17   7        195.37        213.86        32.00 o                         
   2  17   7        432.43        408.04        44.99 o                         
   3  17   7         15.87          7.35        11.56 o                         
   4  17   7        207.26        199.25        32.19 o                         
   5  17   7          7.79          9.46         7.50 o                         
   6  17   7         18.21         17.14         8.10 o                         
   7  17   7          0.45        -10.08        10.08 o                         
   8  17   7         56.21         48.82        14.24 o                         
   9  17   7        125.95        116.34        24.69 o                         
  10  17   7         65.02         60.17        28.22 o                         
  11  17   7         28.29         41.55        19.96 o                         
 -10  18   7         65.10         97.39        27.08 o                         
  -9  18   7         70.15         67.05        20.25 o                         
  -8  18   7         37.67         72.11        25.31 o                         
  -7  18   7         25.25         10.51        11.46 o                         
  -6  18   7         39.90         66.43        13.48 o                         
  -5  18   7        127.67        130.76        18.82 o                         
  -4  18   7          2.40         -2.08         7.39 o                         
  -3  18   7        204.41        176.78        21.56 o                         
  -2  18   7         46.62         32.77        11.56 o                         
  -1  18   7        261.42        209.26        23.50 o                         
   0  18   7         11.13         -8.50        15.86 o                         
   1  18   7         20.84         37.16        14.23 o                         
   2  18   7        128.56        136.78        30.95 o                         
   3  18   7         45.93         42.98        18.53 o                         
   4  18   7         85.02         53.20        20.54 o                         
   5  18   7        101.36        124.08        28.75 o                         
   6  18   7         37.95         43.84        19.29 o                         
   7  18   7        321.01        286.55        41.55 o                         
   8  18   7        134.89         97.74        17.33 o                         
   9  18   7          4.66         14.97        10.43 o                         
  10  18   7        137.32        125.35        20.44 o                         
 -10  19   7         60.18         71.83        32.48 o                         
  -9  19   7        175.93        179.38        32.86 o                         
  -8  19   7         84.11         91.03        23.50 o                         
  -7  19   7         51.93         24.93        13.75 o                         
  -6  19   7        263.86        236.88        37.25 o                         
  -5  19   7        260.21        284.43        27.35 o                         
  -4  19   7         59.44         31.03         9.13 o                         
  -3  19   7        111.21         77.26        13.92 o                         
  -2  19   7        378.01        343.84        29.31 o                         
  -1  19   7        456.37        506.84        35.68 o                         
   0  19   7        343.62        336.21        29.85 o                         
   1  19   7        307.72        336.12        43.36 o                         
   2  19   7          5.00        -13.37        16.33 o                         
   3  19   7        357.91        401.26        46.71 o                         
   4  19   7         83.84         77.85        24.45 o                         
   5  19   7         81.84         60.27        22.45 o                         
   6  19   7        134.42        121.59        29.32 o                         
   7  19   7         27.35         18.43        17.67 o                         
   8  19   7        124.69         94.94        28.08 o                         
   9  19   7         27.87         16.33        12.51 o                         
 -10  20   7          0.20          7.64        11.46 o                         
  -9  20   7        130.93         72.59        23.88 o                         
  -8  20   7         24.91         32.76        18.72 o                         
  -7  20   7        133.06        163.91        31.62 o                         
  -6  20   7        121.39        130.95        31.42 o                         
  -5  20   7        228.70        271.60        27.37 o                         
  -4  20   7          4.49         -0.53         7.60 o                         
  -3  20   7         30.30         25.53        15.62 o                         
  -2  20   7        167.23        159.57        21.37 o                         
  -1  20   7         20.99          0.62         9.73 o                         
   0  20   7         24.51         13.21         9.91 o                         
   1  20   7         24.74         20.00        11.37 o                         
   2  20   7         83.29         65.52        22.73 o                         
   3  20   7        174.21        204.40        35.15 o                         
   4  20   7         15.01          7.64        12.32 o                         
   5  20   7        113.71        102.49        27.32 o                         
   6  20   7         44.60         76.13        24.93 o                         
   7  20   7        100.18         67.43        23.78 o                         
   8  20   7        329.89        333.06        46.52 o                         
  -9  21   7         33.74         44.70        20.25 o                         
  -8  21   7        397.12        423.33        52.34 o                         
  -7  21   7          5.69          0.10        12.51 o                         
  -6  21   7         61.98         46.42        20.92 o                         
  -5  21   7          5.32        -11.99        11.99 o                         
  -4  21   7          3.90          2.11         8.70 o                         
  -3  21   7         63.96         38.98        12.96 o                         
  -2  21   7         31.04         27.98        11.11 o                         
  -1  21   7         35.84         29.12        12.46 o                         
   0  21   7         56.36         57.28        13.96 o                         
   1  21   7         40.47         30.59        11.67 o                         
   2  21   7        577.25        674.49        45.25 o                         
   3  21   7        120.45         95.04        25.50 o                         
   4  21   7        158.04        156.65        32.57 o                         
   5  21   7         23.63         11.27        13.95 o                         
   6  21   7        368.08        460.58        56.07 o                         
   7  21   7        130.65        120.54        32.67 o                         
  -7  22   7        488.13        573.86        62.66 o                         
  -6  22   7        205.53        274.51        44.03 o                         
  -5  22   7        450.26        565.33        41.29 o                         
  -4  22   7        125.82        138.29        22.02 o                         
  -3  22   7         42.48         58.86        15.58 o                         
  -2  22   7         71.49         42.55        12.18 o                         
  -1  22   7          0.07          5.08         9.11 o                         
   0  22   7        104.64        116.49        20.86 o                         
   1  22   7         42.37         64.53        17.34 o                         
   2  22   7        117.29        131.36        25.07 o                         
   3  22   7        151.94        164.06        23.84 o                         
   4  22   7         62.61         54.56        14.25 o                         
   5  22   7        155.37        201.16        39.54 o                         
   6  22   7        115.08         77.27        23.88 o                         
  -6  23   7        113.80        123.79        34.39 o                         
  -5  23   7         25.79         38.40        23.50 o                         
  -4  23   7        128.98        184.51        25.01 o                         
  -3  23   7          5.80          3.49         9.56 o                         
  -2  23   7          5.19        -12.42        12.42 o                         
  -1  23   7         10.22          7.99        18.77 o                         
   0  23   7          9.66          8.00        10.59 o                         
   1  23   7        193.64        199.93        27.73 o                         
   2  23   7         31.10         34.48        13.63 o                         
   3  23   7         65.98         44.65        15.49 o                         
   4  23   7         80.32         55.52        15.54 o                         
   5  23   7          0.13         59.70        26.27 o                         
   6  23   7         97.34         76.03        24.07 o                         
  -4  24   7         44.21        110.23        29.71 o                         
  -3  24   7         41.77         18.73        27.80 o                         
  -2  24   7          8.08        -10.10        10.10 o                         
  -1  24   7          0.01        -14.70        14.70 o                         
   0  24   7         22.99         45.05        15.87 o                         
   1  24   7          5.42          9.51        12.16 o                         
   2  24   7         10.85         29.67        15.11 o                         
   3  24   7         15.69         11.46        14.42 o                         
   4  24   7          5.94         13.09        18.63 o                         
  -4  25   7         14.68         28.85        18.34 o                         
  -3  25   7         42.26         49.48        19.10 o                         
  -2  25   7          1.77         -7.83        13.09 o                         
  -1  25   7         33.05         30.47        12.89 o                         
   0  25   7         54.16         52.82        21.87 o                         
 -15   0   8        125.06        130.00        31.33 o                         
 -14   0   8         68.81         86.82        26.55 o                         
 -13   0   8        635.94        732.03        65.71 o                         
 -12   0   8        376.45        367.13        28.55 o                         
 -11   0   8        694.68        690.97        36.73 o                         
 -10   0   8       1126.57       1103.36        82.53 o                         
  -9   0   8          6.37         -0.13         6.92 o                         
  -8   0   8        267.28        229.13        17.87 o                         
  -7   0   8        189.75        171.83        14.68 o                         
  -6   0   8       2846.57       2942.93        56.20 o                         
  -5   0   8       3803.30       3647.72        58.64 o                         
  -4   0   8         91.48         78.33         8.39 o                         
  -3   0   8      11884.44      13112.23       135.63 o                         
  -2   0   8       9480.59       9110.30       105.35 o                         
  -1   0   8      22942.24      21726.51       146.52 o                         
   0   0   8         84.34        124.68        14.23 o                         
   1   0   8         46.96         34.15         3.62 o                         
   2   0   8        147.02        127.05         7.04 o                         
   3   0   8       5066.97       5232.85        58.03 o                         
   4   0   8       5036.82       5140.47        88.26 o                         
   5   0   8        962.33       1052.20        43.08 o                         
   6   0   8       1604.45       1443.75        41.41 o                         
   7   0   8       1883.77       1752.54        48.22 o                         
   8   0   8        302.45        273.04        20.98 o                         
   9   0   8        408.23        338.51        37.82 o                         
  10   0   8        210.74        199.06        32.67 o                         
  11   0   8          2.97          5.44        13.56 o                         
  12   0   8         49.96         32.09        20.73 o                         
  13   0   8         57.94         89.02        32.00 o                         
  14   0   8        312.71        342.23        53.39 o                         
 -15   1   8         15.37         22.99        11.44 o                         
 -14   1   8        251.42        272.68        30.28 o                         
 -13   1   8          8.13         14.22        10.70 o                         
 -12   1   8         60.61         67.73         9.33 o                         
 -11   1   8        926.99        939.06        30.52 o                         
 -10   1   8          0.88          3.98         6.27 o                         
  -9   1   8       1149.53       1181.88        30.51 o                         
  -8   1   8        332.19        317.28        15.07 o                         
  -7   1   8       1632.86       1645.77        32.96 o                         
  -6   1   8          0.61         11.76         2.29 o                         
  -5   1   8       3436.03       3822.83        42.46 o                         
  -4   1   8        285.26        406.10        12.98 o                         
  -3   1   8        801.59        718.31        14.07 o                         
  -2   1   8       3725.10       3525.24        33.30 o                         
  -1   1   8       3408.73       3983.57        43.06 o                         
   0   1   8       2531.29       2161.85        42.67 o                         
   1   1   8       3680.36       3455.42        47.09 o                         
   2   1   8       1463.63       1226.87        24.04 o                         
   3   1   8       2370.69       2195.36        39.01 o                         
   4   1   8       1247.15       1323.21        32.09 o                         
   5   1   8       1643.01       1606.44        37.20 o                         
   6   1   8       1189.83       1178.87        33.08 o                         
   7   1   8        314.33        322.92        14.75 o                         
   8   1   8        252.00        255.63        14.37 o                         
   9   1   8        597.12        647.16        37.80 o                         
  10   1   8        646.70        617.33        39.95 o                         
  11   1   8        214.03        227.08        27.11 o                         
  12   1   8        750.78        976.22        55.55 o                         
  13   1   8          5.02         79.92        21.63 o                         
  14   1   8        208.01        301.23        35.01 o                         
 -15   2   8         53.45         30.11        15.09 o                         
 -14   2   8        147.29        189.09        26.79 o                         
 -13   2   8         50.32         35.93        11.37 o                         
 -12   2   8          9.21         -5.89         5.89 o                         
 -11   2   8          7.63          3.63         5.51 o                         
 -10   2   8       1363.53       1306.81        34.23 o                         
  -9   2   8          0.63         -0.18         5.03 o                         
  -8   2   8       2310.13       2139.92        39.37 o                         
  -7   2   8          0.13          1.96         2.21 o                         
  -6   2   8       2046.61       2105.48        25.33 o                         
  -5   2   8        676.90        752.52        14.75 o                         
  -4   2   8       1894.74       1844.37        27.63 o                         
  -3   2   8          3.84          6.22         3.68 o                         
  -2   2   8       1054.15       1413.45        20.97 o                         
  -1   2   8       4039.07       4373.59        46.75 o                         
   0   2   8       4553.77       4771.74        66.36 o                         
   1   2   8         42.51         64.11         4.75 o                         
   2   2   8        211.99        170.68        14.04 o                         
   3   2   8        766.31        813.93        23.70 o                         
   4   2   8       2164.52       2032.48        68.10 o                         
   5   2   8        477.42        322.45        14.54 o                         
   6   2   8       1329.55       1192.61        29.30 o                         
   7   2   8        615.31        576.61        20.58 o                         
   8   2   8        378.47        363.73        17.33 o                         
   9   2   8          0.58          9.68        11.36 o                         
  10   2   8        412.51        360.21        31.11 o                         
  11   2   8        205.52        209.63        25.40 o                         
  12   2   8          0.55         19.92        13.64 o                         
  13   2   8        382.23        385.33        45.51 o                         
  14   2   8         25.46         11.75        16.24 o                         
 -15   3   8         40.78         54.06        21.01 o                         
 -14   3   8        129.03        130.84        28.08 o                         
 -13   3   8         47.43         70.83        16.60 o                         
 -12   3   8         74.34         69.97         8.66 o                         
 -11   3   8         34.20         22.13         5.91 o                         
 -10   3   8          1.14         -2.14         6.10 o                         
  -9   3   8        147.73        148.59        11.64 o                         
  -8   3   8          7.64         15.01         4.03 o                         
  -7   3   8          0.02          3.90         4.78 o                         
  -6   3   8         13.62         18.14         3.00 o                         
  -5   3   8         93.87         74.73         6.36 o                         
  -4   3   8        383.82        541.96        17.13 o                         
  -3   3   8       5503.73       5790.16        82.03 o                         
  -2   3   8         72.27         64.45         3.75 o                         
  -1   3   8       2618.74       2672.34        43.84 o                         
   0   3   8        100.03         73.80         5.44 o                         
   1   3   8        904.89        829.21        17.75 o                         
   2   3   8      10914.65      11036.73        96.81 o                         
   3   3   8        362.68        474.04        15.66 o                         
   4   3   8        279.37        312.40        12.27 o                         
   5   3   8          9.49         12.65         6.07 o                         
   6   3   8         22.52         17.20         5.56 o                         
   7   3   8        388.10        332.02        15.14 o                         
   8   3   8        400.26        408.78        22.27 o                         
   9   3   8          9.52         65.12        22.73 o                         
  10   3   8        290.00        296.87        27.79 o                         
  11   3   8         52.74         76.07        18.13 o                         
  12   3   8         16.30          5.30        10.92 o                         
  13   3   8        104.75         98.14        21.47 o                         
  14   3   8         20.09         24.17        20.15 o                         
 -15   4   8        129.81        125.51        29.51 o                         
 -14   4   8         17.55         28.20        14.90 o                         
 -13   4   8         44.44         40.21        13.76 o                         
 -12   4   8         16.07          2.00         9.34 o                         
 -11   4   8         36.36         40.24         7.61 o                         
 -10   4   8         33.27         24.80         4.79 o                         
  -9   4   8        218.58        204.54        10.30 o                         
  -8   4   8        897.36        982.31        21.43 o                         
  -7   4   8        450.51        528.25        15.33 o                         
  -6   4   8         76.46         96.00         6.44 o                         
  -5   4   8         78.80         60.34         6.36 o                         
  -4   4   8        122.10        194.67        10.20 o                         
  -3   4   8       1415.08       1521.34        19.31 o                         
  -2   4   8      20411.50      22246.73       186.64 o                         
  -1   4   8       4870.13       5467.35       112.01 o                         
   0   4   8       1230.61       1501.52        53.58 o                         
   1   4   8        918.24       1016.84        27.82 o                         
   2   4   8        295.59        425.64        13.51 o                         
   3   4   8       1503.99       1615.69        45.94 o                         
   4   4   8       1343.74       1272.23        23.61 o                         
   5   4   8          0.74          6.25         3.73 o                         
   6   4   8        920.53        934.03        25.46 o                         
   7   4   8        539.70        481.73        19.49 o                         
   8   4   8       1460.09       1398.39        25.30 o                         
   9   4   8        122.91        120.68        18.18 o                         
  10   4   8        104.20        103.12        18.33 o                         
  11   4   8         20.54         38.07        12.71 o                         
  12   4   8         30.02         46.80        15.79 o                         
  13   4   8         17.88          9.57        11.02 o                         
  14   4   8          3.69         -3.06        15.09 o                         
 -14   5   8         19.86         21.25        10.52 o                         
 -13   5   8        159.69        159.79        17.36 o                         
 -12   5   8        298.41        306.20        22.47 o                         
 -11   5   8        177.87        207.97        17.71 o                         
 -10   5   8         25.66         10.00         8.93 o                         
  -9   5   8        612.91        583.40        21.23 o                         
  -8   5   8        138.10        126.89         9.17 o                         
  -7   5   8       3078.95       3077.85        41.66 o                         
  -6   5   8         22.89         22.69         4.34 o                         
  -5   5   8        261.32        192.13         6.84 o                         
  -4   5   8       1666.12       1762.44        21.24 o                         
  -3   5   8       1509.35       1344.42        16.36 o                         
  -2   5   8      13777.22      14048.90       191.67 o                         
  -1   5   8       4656.03       5082.60        85.49 o                         
   0   5   8      10855.54      10766.18       164.10 o                         
   1   5   8        962.03        838.73        26.10 o                         
   2   5   8         92.01        107.78         7.67 o                         
   3   5   8        977.82        818.75        30.82 o                         
   4   5   8        421.84        450.40        14.24 o                         
   5   5   8       2600.58       2307.92        33.23 o                         
   6   5   8        543.29        562.87        22.94 o                         
   7   5   8       1077.67       1041.03        24.62 o                         
   8   5   8         51.33         64.66        10.99 o                         
   9   5   8         67.67         66.28        16.00 o                         
  10   5   8        144.54        113.55        18.21 o                         
  11   5   8        138.53        140.94        35.91 o                         
  12   5   8         16.47         15.06        22.40 o                         
  13   5   8         42.94         36.26        14.87 o                         
  14   5   8         11.82         13.75        15.00 o                         
 -14   6   8         22.96         52.25        27.13 o                         
 -13   6   8        389.09        534.05        31.19 o                         
 -12   6   8        117.79        134.31        15.27 o                         
 -11   6   8          2.15          7.70         7.62 o                         
 -10   6   8       1296.27       1310.99        41.51 o                         
  -9   6   8         29.77         19.28         4.62 o                         
  -8   6   8       2434.95       2353.45        39.24 o                         
  -7   6   8        106.21         81.74         7.14 o                         
  -6   6   8       3199.69       2899.49        67.95 o                         
  -5   6   8       2730.95       2583.74        27.29 o                         
  -4   6   8        252.19        210.69         6.73 o                         
  -3   6   8       1635.75       1851.44        50.71 o                         
  -2   6   8       1989.08       2661.14        46.66 o                         
  -1   6   8      17932.73      18642.75       116.24 o                         
   0   6   8       3860.95       3491.63        46.50 o                         
   1   6   8       3324.68       3222.97        38.65 o                         
   2   6   8         86.48         26.39         6.40 o                         
   3   6   8       1957.62       1969.31        49.92 o                         
   4   6   8       2426.76       2345.64        32.62 o                         
   5   6   8          2.35          3.66         2.56 o                         
   6   6   8       3481.75       3515.84        42.25 o                         
   7   6   8        536.43        513.85        21.81 o                         
   8   6   8       1591.91       1546.70        56.19 o                         
   9   6   8         16.31         -1.17        12.11 o                         
  10   6   8         94.76        121.91        19.35 o                         
  11   6   8        313.62        313.26        30.66 o                         
  12   6   8         20.41          3.21        10.09 o                         
  13   6   8        197.86        243.15        41.17 o                         
  14   6   8         56.04         23.59        19.29 o                         
 -14   7   8        218.46        264.39        48.04 o                         
 -13   7   8         33.13         55.12        16.44 o                         
 -12   7   8       1042.47       1073.75        42.50 o                         
 -11   7   8         79.19         81.57        11.56 o                         
 -10   7   8        110.69         95.76        11.84 o                         
  -9   7   8        274.04        236.14        13.62 o                         
  -8   7   8        551.70        525.69        14.85 o                         
  -7   7   8        349.90        322.43         9.53 o                         
  -6   7   8         91.00         71.88         4.53 o                         
  -5   7   8          2.26          6.14         2.22 o                         
  -4   7   8       1663.36       1700.84        32.11 o                         
  -3   7   8        167.89        226.59        12.59 o                         
  -2   7   8       1930.10       1770.98        35.73 o                         
  -1   7   8        844.54        959.66        33.29 o                         
   0   7   8        102.98        208.39         8.98 o                         
   1   7   8         97.23        114.56         7.55 o                         
   2   7   8       9002.78       9252.92        74.03 o                         
   3   7   8       1020.25        791.64        23.72 o                         
   4   7   8        190.71        200.69        12.74 o                         
   5   7   8       1100.84       1141.26        23.58 o                         
   6   7   8         25.19         22.75         3.88 o                         
   7   7   8       1560.41       1512.42        41.42 o                         
   8   7   8         78.88        110.54        17.19 o                         
   9   7   8          6.31        -16.91        16.91 o                         
  10   7   8         57.83         51.99        14.09 o                         
  11   7   8        316.03        262.72        27.54 o                         
  12   7   8          1.65        -13.67        13.67 o                         
  13   7   8        184.40        205.37        28.93 o                         
 -13   8   8          8.12         36.79        19.63 o                         
 -12   8   8         55.01         45.30        12.87 o                         
 -11   8   8        360.47        346.92        23.85 o                         
 -10   8   8        233.27        209.05        17.14 o                         
  -9   8   8        576.76        581.77        21.87 o                         
  -8   8   8        102.61        101.13         8.67 o                         
  -7   8   8        637.03        570.13        12.49 o                         
  -6   8   8        309.56        274.71         8.75 o                         
  -5   8   8        295.81        262.87         9.35 o                         
  -4   8   8        115.58        127.62         9.41 o                         
  -3   8   8         30.83         10.13         8.98 o                         
  -2   8   8         30.49         27.66         5.66 o                         
  -1   8   8        123.56         96.26        14.76 o                         
   0   8   8          3.69          1.66         3.19 o                         
   1   8   8       1112.45       1108.30        24.02 o                         
   2   8   8        394.60        375.02        15.75 o                         
   3   8   8        494.07        528.69        20.10 o                         
   4   8   8        268.93        262.08        15.23 o                         
   5   8   8         49.77         46.68         5.32 o                         
   6   8   8          2.94          1.08         4.12 o                         
   7   8   8        326.78        273.96        19.34 o                         
   8   8   8         44.52         46.22         9.60 o                         
   9   8   8         98.62        108.69        13.37 o                         
  10   8   8         39.65         34.20        10.53 o                         
  11   8   8         69.80         71.36        16.15 o                         
  12   8   8         77.42         87.97        18.10 o                         
  13   8   8        392.96        479.98        41.79 o                         
 -13   9   8          0.23         57.78        17.23 o                         
 -12   9   8          6.43         -0.07         8.83 o                         
 -11   9   8        313.92        290.85        29.37 o                         
 -10   9   8          4.02          8.49         8.75 o                         
  -9   9   8          5.09          0.75         4.47 o                         
  -8   9   8         42.82         35.12         5.78 o                         
  -7   9   8          5.40          2.02         5.30 o                         
  -6   9   8       1991.88       1955.98        24.91 o                         
  -5   9   8         32.93         33.21         3.34 o                         
  -4   9   8         34.01         26.44         5.64 o                         
  -3   9   8          0.17         -3.86         3.86 o                         
  -2   9   8         17.59          5.85         3.91 o                         
  -1   9   8         60.20         39.39         6.95 o                         
   0   9   8       3175.94       3250.06        34.69 o                         
   1   9   8       1071.36       1115.01        29.89 o                         
   2   9   8       1253.14       1302.62        44.63 o                         
   3   9   8        223.10        191.53        12.52 o                         
   4   9   8         20.02         27.21         8.51 o                         
   5   9   8        547.15        601.58        17.20 o                         
   6   9   8        116.07         79.73         9.40 o                         
   7   9   8        102.48         96.41        13.41 o                         
   8   9   8        469.45        397.54        28.42 o                         
   9   9   8          0.02         17.28         8.46 o                         
  10   9   8          4.08          1.67         8.63 o                         
  11   9   8        148.21        146.26        21.77 o                         
  12   9   8         17.06         -5.59        10.05 o                         
  13   9   8          0.00         47.87        19.37 o                         
 -13  10   8          4.23         -0.20        23.64 o                         
 -12  10   8        214.18        279.35        29.79 o                         
 -11  10   8        430.50        416.05        34.90 o                         
 -10  10   8          2.19        -14.17        14.17 o                         
  -9  10   8        163.55        158.51        15.07 o                         
  -8  10   8        995.90        917.47        44.55 o                         
  -7  10   8        125.63        136.15         9.20 o                         
  -6  10   8          0.90         -1.61         2.93 o                         
  -5  10   8        928.32        965.46        23.76 o                         
  -4  10   8        210.20        190.38        11.10 o                         
  -3  10   8       2220.08       2349.08        46.17 o                         
  -2  10   8        288.30        336.64        18.41 o                         
  -1  10   8       2490.46       2578.74       138.78 o                         
   0  10   8       2417.33       2468.73        76.11 o                         
   1  10   8        127.78        177.85        10.29 o                         
   2  10   8        662.90        672.22        22.41 o                         
   3  10   8        280.68        299.27        16.17 o                         
   4  10   8        299.95        275.94        16.56 o                         
   5  10   8        265.20        250.07        11.42 o                         
   6  10   8        144.43        119.32        12.14 o                         
   7  10   8        441.03        456.52        29.28 o                         
   8  10   8        465.29        406.60        29.19 o                         
   9  10   8        236.27        226.07        18.80 o                         
  10  10   8          1.39         -7.69         7.69 o                         
  11  10   8         12.86          9.33         9.34 o                         
  12  10   8         58.85         75.08        17.45 o                         
  13  10   8          0.39         30.09        20.15 o                         
 -13  11   8         46.95         56.89        15.67 o                         
 -12  11   8          1.77         10.55        11.53 o                         
 -11  11   8         76.94        109.61        22.69 o                         
 -10  11   8          3.97         -9.05         9.05 o                         
  -9  11   8        180.83        169.75        15.36 o                         
  -8  11   8         55.19         60.38        10.91 o                         
  -7  11   8        358.30        325.33        32.09 o                         
  -6  11   8       1185.60       1153.21        25.69 o                         
  -5  11   8        173.79        203.97        11.68 o                         
  -4  11   8       4019.50       3894.72        82.50 o                         
  -3  11   8       1624.97       1608.82        40.32 o                         
  -2  11   8       3215.61       3093.89        58.30 o                         
  -1  11   8        558.82        516.68        24.62 o                         
   0  11   8       3902.52       3935.39       123.55 o                         
   1  11   8       3018.88       3087.00        67.58 o
[truncated: 772,498 more chars]
